# Supplementary material for: Identification of regulatory networks and crosstalk factors in brown adipose tissue and liver of a cold-exposed cardiometabolic mouse model
Source: Cardiovasc Diabetol. 2024 Aug 14;23:298. doi: 10.1186/s12933-024-02397-7 (PMC11325583; doi:10.1186/s12933-024-02397-7)
Supplement: Supplementary file 1 — Supplementary Material 1. [file 12933_2024_2397_MOESM1_ESM.xlsx]

## Sheet: Tab summary
Additional file 5
Sub-dataset	Description
Tab 1	CMDKP: Human phenotypes associated with genetic variations in FGA
Tab 2	CMDKP: Human phenotypes associated with genetic variations in FN1
Tab 3	Open target genetics GWAS database results for FGA
Tab 4	Open target genetics GWAS database results for FN1

## Sheet: Tab1
gene	phenotype	chromosome	start	end	Common Variation Bayes Factor	Rare Variation Bayes Factor	HuGE Score	Phenotype group	Genetic Evidence Range	renderScore (Log e (HuGE Score))
FGA	Stroke	4	155504280	155511897	45	1	45	STROKE	Very Strong	3.8066624897703196
FGA	HEIGHT	4	155504280	155511897	45	1	45	ANTHROPOMETRIC	Very Strong	3.8066624897703196
FGA	Cardiomyopathy	4	155504280	155511897	20	1	20	CARDIOVASCULAR	Strong	2.995732273553991
FGA	Stroke_ischemic	4	155504280	155511897	20	1	20	STROKE	Strong	2.995732273553991
FGA	LDL	4	155504280	155511897	3	1	3	LIPIDS	Moderate	1.0986122886681096
FGA	CHOL	4	155504280	155511897	3	1	3	LIPIDS	Moderate	1.0986122886681096
FGA	Fbg	4	155504280	155511897	3	1	3	HEMATOLOGICAL	Moderate	1.0986122886681096
FGA	Stroke_cardioembolic	4	155504280	155511897	3	1	3	STROKE	Moderate	1.0986122886681096
FGA	TGnonT2D	4	155504280	155511897	3	1	3	LIPIDS	Moderate	1.0986122886681096
FGA	TG	4	155504280	155511897	3	1	3	LIPIDS	Moderate	1.0986122886681096
FGA	WBC	4	155504280	155511897	3	1	3	HEMATOLOGICAL	Moderate	1.0986122886681096
FGA	ApoB	4	155504280	155511897	3	1	3	LIPIDS	Moderate	1.0986122886681096
FGA	IGF1	4	155504280	155511897	3	1	3	OTHER	Moderate	1.0986122886681096
FGA	NeutCount	4	155504280	155511897	3	1	3	HEMATOLOGICAL	Moderate	1.0986122886681096
FGA	nonHDL	4	155504280	155511897	3	1	3	LIPIDS	Moderate	1.0986122886681096
FGA	PVD	4	155504280	155511897	1	1.6499831200503134	1.6499831200503134	CARDIOVASCULAR	Anecdotal	0.5007650575876224
FGA	Cirrhosis	4	155504280	155511897	1	1.2952362383533167	1.2952362383533167	HEPATIC	Anecdotal	0.2586931019532234
FGA	DBP	4	155504280	155511897	1	1.0410039017722603	1.0410039017722603	CARDIOVASCULAR	Anecdotal	0.04018553772596173
FGA	T1D	4	155504280	155511897	1	1.0167906205052804	1.0167906205052804	TYPE 1 DIABETES	Anecdotal	0.016651216327823414
FGA	2hrG	4	155504280	155511897	1	1.001239471062281	1.001239471062281	GLYCEMIC	Anecdotal	0.0012387035521627587
FGA	BreakfastSkipping	4	155504280	155511897	1	1	1	NUTRITIONAL	No Evidence	0
FGA	CCScINCUNC	4	155504280	155511897	1	1	1	STROKE	No Evidence	0
FGA	CKDextremes_T1D	4	155504280	155511897	1	1	1	RENAL	No Evidence	0
FGA	CSI	4	155504280	155511897	1	1	1	OCULAR	No Evidence	0
FGA	FAw3	4	155504280	155511897	1	1	1	LIPIDS	No Evidence	0
FGA	Fasting_insulin_metformin	4	155504280	155511897	1	1	1	METFORMIN RESPONSE	No Evidence	0
FGA	Glucose_240_min_glipizide_adjusted_baseline_glucose	4	155504280	155511897	1	1	1	SULFONYLUREA RESPONSE	No Evidence	0
FGA	LDL_CALCULATED	4	155504280	155511897	1	1	1	LIPIDS	No Evidence	0
FGA	LacunarStroke	4	155504280	155511897	1	1	1	STROKE	No Evidence	0
FGA	MBW	4	155504280	155511897	1	1	1	REPRODUCTIVE TRAITS	No Evidence	0
FGA	MeanSleepDurationRN	4	155504280	155511897	1	1	1	SLEEP AND CIRCADIAN	No Evidence	0
FGA	Myasthenia_gravis	4	155504280	155511897	1	1	1	IMMUNOLOGICAL	No Evidence	0
FGA	NPDRvNoDR	4	155504280	155511897	1	1	1	DIABETIC COMPLICATIONS	No Evidence	0
FGA	Neuromyelitis_optica_IgG_plus	4	155504280	155511897	1	1	1	OCULAR	No Evidence	0
FGA	ProteinIntake	4	155504280	155511897	1	1	1	NUTRITIONAL	No Evidence	0
FGA	RNFL	4	155504280	155511897	1	1	1	OCULAR	No Evidence	0
FGA	T2D_autoimmune	4	155504280	155511897	1	1	1	GLYCEMIC	No Evidence	0
FGA	T2DadjBMI	4	155504280	155511897	1	1	1	GLYCEMIC	No Evidence	0
FGA	bOHBut	4	155504280	155511897	1	1	1	METABOLITE	No Evidence	0
FGA	eGFRcrea_med_DeclineInCKD	4	155504280	155511897	1	1	1	RENAL	No Evidence	0
FGA	AIRadjBMInSI	4	155504280	155511897	1	1	1	GLYCEMIC	No Evidence	0
FGA	BMI1yr	4	155504280	155511897	1	1	1	ANTHROPOMETRIC	No Evidence	0
FGA	BMIbirth	4	155504280	155511897	1	1	1	ANTHROPOMETRIC	No Evidence	0
FGA	DRvNoDR	4	155504280	155511897	1	1	1	DIABETIC COMPLICATIONS	No Evidence	0
FGA	FG_plus_diab	4	155504280	155511897	1	1	1	GLYCEMIC	No Evidence	0
FGA	HBA1C	4	155504280	155511897	1	1	1	GLYCEMIC	No Evidence	0
FGA	HDL	4	155504280	155511897	1	1	1	LIPIDS	No Evidence	0
FGA	LVEDVI	4	155504280	155511897	1	1	1	CARDIOVASCULAR	No Evidence	0
FGA	LVEF	4	155504280	155511897	1	1	1	CARDIOVASCULAR	No Evidence	0
FGA	MyocardialT1	4	155504280	155511897	1	1	1	CARDIOVASCULAR	No Evidence	0
FGA	PAD_neversmk	4	155504280	155511897	1	1	1	CARDIOVASCULAR	No Evidence	0
FGA	RootcmInd	4	155504280	155511897	1	1	1	CARDIOVASCULAR	No Evidence	0
FGA	SCOOPvUKHLS	4	155504280	155511897	1	1	1	ANTHROPOMETRIC	No Evidence	0
FGA	SHBG	4	155504280	155511897	1	1	1	REPRODUCTIVE TRAITS	No Evidence	0
FGA	SleepChronotype	4	155504280	155511897	1	1	1	SLEEP AND CIRCADIAN	No Evidence	0
FGA	Tyr	4	155504280	155511897	1	1	1	METABOLITE	No Evidence	0
FGA	WHRadjBMI	4	155504280	155511897	1	1	1	ANTHROPOMETRIC	No Evidence	0
FGA	YouthT2D	4	155504280	155511897	1	1	1	GLYCEMIC	No Evidence	0
FGA	eGFRcreaNoDiabetes	4	155504280	155511897	1	1	1	RENAL	No Evidence	0
FGA	eGFRcrea_T2D	4	155504280	155511897	1	1	1	RENAL	No Evidence	0
FGA	mRSOrdinalAdjSever	4	155504280	155511897	1	1	1	STROKE	No Evidence	0
FGA	ASATtoGFAT	4	155504280	155511897	1	1	1	ANTHROPOMETRIC	No Evidence	0
FGA	AcAce	4	155504280	155511897	1	1	1	METABOLITE	No Evidence	0
FGA	AllDKDvControl_DM	4	155504280	155511897	1	1	1	RENAL	No Evidence	0
FGA	AllergicRhinitis	4	155504280	155511897	1	1	1	IMMUNOLOGICAL	No Evidence	0
FGA	AnyCVD	4	155504280	155511897	1	1	1	CARDIOVASCULAR	No Evidence	0
FGA	CCSpCryptoincl	4	155504280	155511897	1	1	1	STROKE	No Evidence	0
FGA	ChildObesity	4	155504280	155511897	1	1	1	ANTHROPOMETRIC	No Evidence	0
FGA	ESRDvControlinT2D	4	155504280	155511897	1	1	1	RENAL	No Evidence	0
FGA	ESRDvNonESRDadjHbA1cBMI_T1D	4	155504280	155511897	1	1	1	RENAL	No Evidence	0
FGA	Gln	4	155504280	155511897	1	1	1	METABOLITE	No Evidence	0
FGA	HDL_RATIO	4	155504280	155511897	1	1	1	LIPIDS	No Evidence	0
FGA	ISthickness	4	155504280	155511897	1	1	1	OCULAR	No Evidence	0
FGA	Ins30adjBMI	4	155504280	155511897	1	1	1	GLYCEMIC	No Evidence	0
FGA	LDH	4	155504280	155511897	1	1	1	METABOLITE	No Evidence	0
FGA	MA_T1D	4	155504280	155511897	1	1	1	RENAL	No Evidence	0
FGA	MacrovControl_T1D	4	155504280	155511897	1	1	1	RENAL	No Evidence	0
FGA	Men	4	155504280	155511897	1	1	1	REPRODUCTIVE TRAITS	No Evidence	0
FGA	MonoPerc	4	155504280	155511897	1	1	1	HEMATOLOGICAL	No Evidence	0
FGA	NAFLDscore	4	155504280	155511897	1	1	1	HEPATIC	No Evidence	0
FGA	PACG	4	155504280	155511897	1	1	1	OCULAR	No Evidence	0
FGA	RVESVI	4	155504280	155511897	1	1	1	CARDIOVASCULAR	No Evidence	0
FGA	T2D_insulin-resistant	4	155504280	155511897	1	1	1	GLYCEMIC	No Evidence	0
FGA	USCR	4	155504280	155511897	1	1	1	RENAL	No Evidence	0
FGA	Val	4	155504280	155511897	1	1	1	METABOLITE	No Evidence	0
FGA	eGFRcrea_DM	4	155504280	155511897	1	1	1	RENAL	No Evidence	0
FGA	oilyfish	4	155504280	155511897	1	1	1	NUTRITIONAL	No Evidence	0
FGA	BMI6wks	4	155504280	155511897	1	1	1	ANTHROPOMETRIC	No Evidence	0
FGA	CCthickness	4	155504280	155511897	1	1	1	OCULAR	No Evidence	0
FGA	CK	4	155504280	155511897	1	1	1	CARDIOVASCULAR	No Evidence	0
FGA	CKDinT2D	4	155504280	155511897	1	1	1	DIABETIC COMPLICATIONS	No Evidence	0
FGA	Change_in_HOMA_IR_after_metformin	4	155504280	155511897	1	1	1	METFORMIN RESPONSE	No Evidence	0
FGA	CreatinineUrinary	4	155504280	155511897	1	1	1	RENAL	No Evidence	0
FGA	DI	4	155504280	155511897	1	1	1	GLYCEMIC	No Evidence	0
FGA	DIadjBMI	4	155504280	155511897	1	1	1	GLYCEMIC	No Evidence	0
FGA	HighScatReticuloPerc	4	155504280	155511897	1	1	1	HEMATOLOGICAL	No Evidence	0
FGA	HmPerc	4	155504280	155511897	1	1	1	HEMATOLOGICAL	No Evidence	0
FGA	Insulin_120_min_OGTT_metformin	4	155504280	155511897	1	1	1	METFORMIN RESPONSE	No Evidence	0
FGA	LVmass-EDVratio	4	155504280	155511897	1	1	1	CARDIOVASCULAR	No Evidence	0
FGA	LipoproteinA	4	155504280	155511897	1	1	1	LIPIDS	No Evidence	0
FGA	MAP	4	155504280	155511897	1	1	1	CARDIOVASCULAR	No Evidence	0
FGA	NAFLDinT2D	4	155504280	155511897	1	1	1	DIABETIC COMPLICATIONS	No Evidence	0
FGA	PDRvNoDR	4	155504280	155511897	1	1	1	DIABETIC COMPLICATIONS	No Evidence	0
FGA	PDRvNoPDR	4	155504280	155511897	1	1	1	DIABETIC COMPLICATIONS	No Evidence	0
FGA	PEAK	4	155504280	155511897	1	1	1	GLYCEMIC	No Evidence	0
FGA	SmokingT2Djoint	4	155504280	155511897	1	1	1	GLYCEMIC	No Evidence	0
FGA	smeq_binary	4	155504280	155511897	1	1	1	SLEEP AND CIRCADIAN	No Evidence	0
FGA	AMDprogression	4	155504280	155511897	1	1	1	OCULAR	No Evidence	0
FGA	ASATadjBMIHeight	4	155504280	155511897	1	1	1	ANTHROPOMETRIC	No Evidence	0
FGA	CKDadjHbA1cBMI_T1D	4	155504280	155511897	1	1	1	RENAL	No Evidence	0
FGA	Creatinine	4	155504280	155511897	1	1	1	RENAL	No Evidence	0
FGA	CystatinC	4	155504280	155511897	1	1	1	RENAL	No Evidence	0
FGA	EosinPerc	4	155504280	155511897	1	1	1	HEMATOLOGICAL	No Evidence	0
FGA	FAinCSVD	4	155504280	155511897	1	1	1	CEREBROVASCULAR MRI TRAITS	No Evidence	0
FGA	FBW	4	155504280	155511897	1	1	1	REPRODUCTIVE TRAITS	No Evidence	0
FGA	Glucose_30_min_glipizide_adjusted_baseline_glucose	4	155504280	155511897	1	1	1	SULFONYLUREA RESPONSE	No Evidence	0
FGA	ISIadjBMIinterGenoBMI	4	155504280	155511897	1	1	1	GLYCEMIC	No Evidence	0
FGA	LongQT	4	155504280	155511897	1	1	1	ECG TRAITS	No Evidence	0
FGA	MeanCorpVol	4	155504280	155511897	1	1	1	HEMATOLOGICAL	No Evidence	0
FGA	MeanSleepL5timeRN	4	155504280	155511897	1	1	1	SLEEP AND CIRCADIAN	No Evidence	0
FGA	PAD_eversmk	4	155504280	155511897	1	1	1	CARDIOVASCULAR	No Evidence	0
FGA	PreEclampsia	4	155504280	155511897	1	1	1	REPRODUCTIVE TRAITS	No Evidence	0
FGA	QRS	4	155504280	155511897	1	1	1	ECG TRAITS	No Evidence	0
FGA	StDevSleepDurationRN	4	155504280	155511897	1	1	1	SLEEP AND CIRCADIAN	No Evidence	0
FGA	UACR_nonDM	4	155504280	155511897	1	1	1	RENAL	No Evidence	0
FGA	XXLVLDLpart	4	155504280	155511897	1	1	1	LIPIDS	No Evidence	0
FGA	AF	4	155504280	155511897	1	1	1	ATRIAL FIBRILLATION	No Evidence	0
FGA	AFR	4	155504280	155511897	1	1	1	ANTHROPOMETRIC	No Evidence	0
FGA	Ace	4	155504280	155511897	1	1	1	METABOLITE	No Evidence	0
FGA	CCScCRYPTCE	4	155504280	155511897	1	1	1	STROKE	No Evidence	0
FGA	Estradiol	4	155504280	155511897	1	1	1	REPRODUCTIVE TRAITS	No Evidence	0
FGA	Ile	4	155504280	155511897	1	1	1	METABOLITE	No Evidence	0
FGA	Intraocular_pressure	4	155504280	155511897	1	1	1	OCULAR	No Evidence	0
FGA	MA_DM	4	155504280	155511897	1	1	1	RENAL	No Evidence	0
FGA	MeanReticuloVol	4	155504280	155511897	1	1	1	HEMATOLOGICAL	No Evidence	0
FGA	PAcm	4	155504280	155511897	1	1	1	CARDIOVASCULAR	No Evidence	0
FGA	PAtoARsys	4	155504280	155511897	1	1	1	CARDIOVASCULAR	No Evidence	0
FGA	PC1diet	4	155504280	155511897	1	1	1	NUTRITIONAL	No Evidence	0
FGA	PancreasIron	4	155504280	155511897	1	1	1	GLYCEMIC	No Evidence	0
FGA	RVEF	4	155504280	155511897	1	1	1	CARDIOVASCULAR	No Evidence	0
FGA	SleepDuration	4	155504280	155511897	1	1	1	SLEEP AND CIRCADIAN	No Evidence	0
FGA	Stroke_smallvessel	4	155504280	155511897	1	1	1	STROKE	No Evidence	0
FGA	StrokeinT2D	4	155504280	155511897	1	1	1	DIABETIC COMPLICATIONS	No Evidence	0
FGA	WEIGHT	4	155504280	155511897	1	1	1	ANTHROPOMETRIC	No Evidence	0
FGA	mRS012v3456	4	155504280	155511897	1	1	1	STROKE	No Evidence	0
FGA	BMI	4	155504280	155511897	1	1	1	ANTHROPOMETRIC	No Evidence	0
FGA	DPAcmInd	4	155504280	155511897	1	1	1	CARDIOVASCULAR	No Evidence	0
FGA	FatIntake	4	155504280	155511897	1	1	1	NUTRITIONAL	No Evidence	0
FGA	Glucose_120_min_glipizide_adjusted_baseline_glucose	4	155504280	155511897	1	1	1	SULFONYLUREA RESPONSE	No Evidence	0
FGA	Glucose_60_min_OGTT_metformin_adjusted_baseline_glucose	4	155504280	155511897	1	1	1	METFORMIN RESPONSE	No Evidence	0
FGA	Glucose_trough_glipizide_adjusted_baseline_glucose	4	155504280	155511897	1	1	1	SULFONYLUREA RESPONSE	No Evidence	0
FGA	Gp	4	155504280	155511897	1	1	1	METABOLITE	No Evidence	0
FGA	HIPCadjBMI	4	155504280	155511897	1	1	1	ANTHROPOMETRIC	No Evidence	0
FGA	HOMAIR	4	155504280	155511897	1	1	1	GLYCEMIC	No Evidence	0
FGA	Hematocrit	4	155504280	155511897	1	1	1	HEMATOLOGICAL	No Evidence	0
FGA	ISI	4	155504280	155511897	1	1	1	GLYCEMIC	No Evidence	0
FGA	Insulin_30_min_OGTT_metformin	4	155504280	155511897	1	1	1	METFORMIN RESPONSE	No Evidence	0
FGA	Insulin_30_min_glipizide	4	155504280	155511897	1	1	1	SULFONYLUREA RESPONSE	No Evidence	0
FGA	Insulin_60_min_glipizide	4	155504280	155511897	1	1	1	SULFONYLUREA RESPONSE	No Evidence	0
FGA	LVEDV	4	155504280	155511897	1	1	1	CARDIOVASCULAR	No Evidence	0
FGA	LiverIron	4	155504280	155511897	1	1	1	HEPATIC	No Evidence	0
FGA	MVP	4	155504280	155511897	1	1	1	CARDIOVASCULAR	No Evidence	0
FGA	MeanSpheredVol	4	155504280	155511897	1	1	1	HEMATOLOGICAL	No Evidence	0
FGA	NICM	4	155504280	155511897	1	1	1	CARDIOVASCULAR	No Evidence	0
FGA	NeckCir	4	155504280	155511897	1	1	1	SLEEP AND CIRCADIAN	No Evidence	0
FGA	NucleatedRedCount	4	155504280	155511897	1	1	1	HEMATOLOGICAL	No Evidence	0
FGA	PSC	4	155504280	155511897	1	1	1	HEPATIC	No Evidence	0
FGA	PUFA	4	155504280	155511897	1	1	1	LIPIDS	No Evidence	0
FGA	PulsePress	4	155504280	155511897	1	1	1	CARDIOVASCULAR	No Evidence	0
FGA	RAMinArea	4	155504280	155511897	1	1	1	CARDIOVASCULAR	No Evidence	0
FGA	RVSVtoLVSV	4	155504280	155511897	1	1	1	CARDIOVASCULAR	No Evidence	0
FGA	SHBGadjBMI	4	155504280	155511897	1	1	1	REPRODUCTIVE TRAITS	No Evidence	0
FGA	T2D_insulin-deficient	4	155504280	155511897	1	1	1	GLYCEMIC	No Evidence	0
FGA	UPCR	4	155504280	155511897	1	1	1	RENAL	No Evidence	0
FGA	allSVS	4	155504280	155511897	1	1	1	STROKE	No Evidence	0
FGA	eGFRcrea_T1D	4	155504280	155511897	1	1	1	RENAL	No Evidence	0
FGA	toastCE	4	155504280	155511897	1	1	1	STROKE	No Evidence	0
FGA	ALP	4	155504280	155511897	1	1	1	HEPATIC	No Evidence	0
FGA	AnyCVDinT2D	4	155504280	155511897	1	1	1	DIABETIC COMPLICATIONS	No Evidence	0
FGA	BMB_any_withexclusions	4	155504280	155511897	1	1	1	CEREBROVASCULAR MRI TRAITS	No Evidence	0
FGA	BMI8mons	4	155504280	155511897	1	1	1	ANTHROPOMETRIC	No Evidence	0
FGA	BS	4	155504280	155511897	1	1	1	GLYCEMIC	No Evidence	0
FGA	CCSpCEmajincl	4	155504280	155511897	1	1	1	STROKE	No Evidence	0
FGA	CKD_EXT_vGFRinT2D	4	155504280	155511897	1	1	1	RENAL	No Evidence	0
FGA	DescAortaDiam	4	155504280	155511897	1	1	1	CARDIOVASCULAR	No Evidence	0
FGA	Hb	4	155504280	155511897	1	1	1	HEMATOLOGICAL	No Evidence	0
FGA	MA	4	155504280	155511897	1	1	1	RENAL	No Evidence	0
FGA	NPDRvNoDRwDoD	4	155504280	155511897	1	1	1	DIABETIC COMPLICATIONS	No Evidence	0
FGA	Neuromyelitis_optica	4	155504280	155511897	1	1	1	OCULAR	No Evidence	0
FGA	NeutroPerc	4	155504280	155511897	1	1	1	HEMATOLOGICAL	No Evidence	0
FGA	SM	4	155504280	155511897	1	1	1	LIPIDS	No Evidence	0
FGA	SmokingT2Dmain	4	155504280	155511897	1	1	1	GLYCEMIC	No Evidence	0
FGA	VaricoseVeins	4	155504280	155511897	1	1	1	CARDIOVASCULAR	No Evidence	0
FGA	eGFRcrea_perc_DeclineNoDM	4	155504280	155511897	1	1	1	RENAL	No Evidence	0
FGA	lateDKDadjHbA1cBMI_T1D	4	155504280	155511897	1	1	1	RENAL	No Evidence	0
FGA	AFxSEX	4	155504280	155511897	1	1	1	ATRIAL FIBRILLATION	No Evidence	0
FGA	AUC_insulin_OGTT_metformin	4	155504280	155511897	1	1	1	METFORMIN RESPONSE	No Evidence	0
FGA	Alb	4	155504280	155511897	1	1	1	HEPATIC	No Evidence	0
FGA	BUN	4	155504280	155511897	1	1	1	RENAL	No Evidence	0
FGA	CKD_DM	4	155504280	155511897	1	1	1	RENAL	No Evidence	0
FGA	ESRDvControl_T1D	4	155504280	155511897	1	1	1	RENAL	No Evidence	0
FGA	ESRDvMacroadjHbA1cBMI_T1D	4	155504280	155511897	1	1	1	RENAL	No Evidence	0
FGA	EosinCount	4	155504280	155511897	1	1	1	HEMATOLOGICAL	No Evidence	0
FGA	GGT	4	155504280	155511897	1	1	1	HEPATIC	No Evidence	0
FGA	Glucose_180_min_glipizide_adjusted_baseline_glucose	4	155504280	155511897	1	1	1	SULFONYLUREA RESPONSE	No Evidence	0
FGA	HBA1CadjBMI	4	155504280	155511897	1	1	1	GLYCEMIC	No Evidence	0
FGA	HF	4	155504280	155511897	1	1	1	CARDIOVASCULAR	No Evidence	0
FGA	PlatVol	4	155504280	155511897	1	1	1	HEMATOLOGICAL	No Evidence	0
FGA	RAMinAreaInd	4	155504280	155511897	1	1	1	CARDIOVASCULAR	No Evidence	0
FGA	RhA	4	155504280	155511897	1	1	1	IMMUNOLOGICAL	No Evidence	0
FGA	STILTSvUKHLS	4	155504280	155511897	1	1	1	ANTHROPOMETRIC	No Evidence	0
FGA	SmokingFGmain	4	155504280	155511897	1	1	1	GLYCEMIC	No Evidence	0
FGA	Time_to_glucose_trough_glipizide	4	155504280	155511897	1	1	1	SULFONYLUREA RESPONSE	No Evidence	0
FGA	smeq_cont	4	155504280	155511897	1	1	1	SLEEP AND CIRCADIAN	No Evidence	0
FGA	AUCinsAUCgluc	4	155504280	155511897	1	1	1	GLYCEMIC	No Evidence	0
FGA	AdiponectinadjBMI	4	155504280	155511897	1	1	1	GLYCEMIC	No Evidence	0
FGA	BMB_mixed_or_strictlydeep_noexclusions	4	155504280	155511897	1	1	1	CEREBROVASCULAR MRI TRAITS	No Evidence	0
FGA	BMB_strictlylobar_withexclusions	4	155504280	155511897	1	1	1	CEREBROVASCULAR MRI TRAITS	No Evidence	0
FGA	CCScUNDETER	4	155504280	155511897	1	1	1	STROKE	No Evidence	0
FGA	CKD_DNinT2D	4	155504280	155511897	1	1	1	DIABETIC COMPLICATIONS	No Evidence	0
FGA	Cl	4	155504280	155511897	1	1	1	METABOLITE	No Evidence	0
FGA	DiabeticNephro	4	155504280	155511897	1	1	1	DIABETIC COMPLICATIONS	No Evidence	0
FGA	ESRDvMacro_DM	4	155504280	155511897	1	1	1	RENAL	No Evidence	0
FGA	ESRDvMacro_T1D	4	155504280	155511897	1	1	1	RENAL	No Evidence	0
FGA	ESRDvNonESRDinT2D	4	155504280	155511897	1	1	1	RENAL	No Evidence	0
FGA	EarlyAMD	4	155504280	155511897	1	1	1	OCULAR	No Evidence	0
FGA	Eczema	4	155504280	155511897	1	1	1	IMMUNOLOGICAL	No Evidence	0
FGA	HighScatReticuloCount	4	155504280	155511897	1	1	1	HEMATOLOGICAL	No Evidence	0
FGA	Insulin_180_min_glipizide	4	155504280	155511897	1	1	1	SULFONYLUREA RESPONSE	No Evidence	0
FGA	K	4	155504280	155511897	1	1	1	METABOLITE	No Evidence	0
FGA	MP	4	155504280	155511897	1	1	1	REPRODUCTIVE TRAITS	No Evidence	0
FGA	MacrovControl	4	155504280	155511897	1	1	1	RENAL	No Evidence	0
FGA	NaExcretion	4	155504280	155511897	1	1	1	RENAL	No Evidence	0
FGA	NeuropathyinT2D	4	155504280	155511897	1	1	1	DIABETIC COMPLICATIONS	No Evidence	0
FGA	PEAKadjBMInSI	4	155504280	155511897	1	1	1	GLYCEMIC	No Evidence	0
FGA	RAFAC	4	155504280	155511897	1	1	1	CARDIOVASCULAR	No Evidence	0
FGA	SleepNaps	4	155504280	155511897	1	1	1	SLEEP AND CIRCADIAN	No Evidence	0
FGA	T2D_age-related	4	155504280	155511897	1	1	1	GLYCEMIC	No Evidence	0
FGA	allDKD_T1D	4	155504280	155511897	1	1	1	RENAL	No Evidence	0
FGA	eGFRcrea_med_DeclineAdjDM	4	155504280	155511897	1	1	1	RENAL	No Evidence	0
FGA	lateDKD	4	155504280	155511897	1	1	1	RENAL	No Evidence	0
FGA	mRSOrdinal	4	155504280	155511897	1	1	1	STROKE	No Evidence	0
FGA	2hrGadjBMI	4	155504280	155511897	1	1	1	GLYCEMIC	No Evidence	0
FGA	AIR	4	155504280	155511897	1	1	1	GLYCEMIC	No Evidence	0
FGA	AIRadjSI	4	155504280	155511897	1	1	1	GLYCEMIC	No Evidence	0
FGA	Ala	4	155504280	155511897	1	1	1	METABOLITE	No Evidence	0
FGA	CCScLAA	4	155504280	155511897	1	1	1	STROKE	No Evidence	0
FGA	ChildSleepDurationAdjBMI	4	155504280	155511897	1	1	1	SLEEP AND CIRCADIAN	No Evidence	0
FGA	Dyslipid	4	155504280	155511897	1	1	1	LIPIDS	No Evidence	0
FGA	ESRDvNonESRD_DM	4	155504280	155511897	1	1	1	RENAL	No Evidence	0
FGA	GFAT	4	155504280	155511897	1	1	1	ANTHROPOMETRIC	No Evidence	0
FGA	GestationalHypertension	4	155504280	155511897	1	1	1	REPRODUCTIVE TRAITS	No Evidence	0
FGA	IGI	4	155504280	155511897	1	1	1	GLYCEMIC	No Evidence	0
FGA	IgAN	4	155504280	155511897	1	1	1	RENAL	No Evidence	0
FGA	LiverAge	4	155504280	155511897	1	1	1	HEPATIC	No Evidence	0
FGA	PanAge	4	155504280	155511897	1	1	1	OTHER	No Evidence	0
FGA	Phosphate	4	155504280	155511897	1	1	1	METABOLITE	No Evidence	0
FGA	SAH	4	155504280	155511897	1	1	1	STROKE	No Evidence	0
FGA	SFA	4	155504280	155511897	1	1	1	LIPIDS	No Evidence	0
FGA	SleepLong	4	155504280	155511897	1	1	1	SLEEP AND CIRCADIAN	No Evidence	0
FGA	SmokingFGjoint	4	155504280	155511897	1	1	1	GLYCEMIC	No Evidence	0
FGA	TGinT2D	4	155504280	155511897	1	1	1	LIPIDS	No Evidence	0
FGA	UA	4	155504280	155511897	1	1	1	RENAL	No Evidence	0
FGA	allDKDadjHbA1cBMI_T1D	4	155504280	155511897	1	1	1	RENAL	No Evidence	0
FGA	cIMT	4	155504280	155511897	1	1	1	CARDIOVASCULAR	No Evidence	0
FGA	mRS012v3456AdjSever	4	155504280	155511897	1	1	1	STROKE	No Evidence	0
FGA	n6FA182	4	155504280	155511897	1	1	1	LIPIDS	No Evidence	0
FGA	2hrCPEP	4	155504280	155511897	1	1	1	GLYCEMIC	No Evidence	0
FGA	AHI	4	155504280	155511897	1	1	1	SLEEP AND CIRCADIAN	No Evidence	0
FGA	AfibFlutter	4	155504280	155511897	1	1	1	ATRIAL FIBRILLATION	No Evidence	0
FGA	Allergy	4	155504280	155511897	1	1	1	IMMUNOLOGICAL	No Evidence	0
FGA	ApoA1	4	155504280	155511897	1	1	1	LIPIDS	No Evidence	0
FGA	AvgDesaturation	4	155504280	155511897	1	1	1	SLEEP AND CIRCADIAN	No Evidence	0
FGA	BMI3yrs	4	155504280	155511897	1	1	1	ANTHROPOMETRIC	No Evidence	0
FGA	CCSpLAAmajincl	4	155504280	155511897	1	1	1	STROKE	No Evidence	0
FGA	CKD_T2D	4	155504280	155511897	1	1	1	RENAL	No Evidence	0
FGA	CKDextremes_DM	4	155504280	155511897	1	1	1	RENAL	No Evidence	0
FGA	Ca	4	155504280	155511897	1	1	1	METABOLITE	No Evidence	0
FGA	Cit	4	155504280	155511897	1	1	1	METABOLITE	No Evidence	0
FGA	Glol	4	155504280	155511897	1	1	1	METABOLITE	No Evidence	0
FGA	HYPERTENSION	4	155504280	155511897	1	1	1	CARDIOVASCULAR	No Evidence	0
FGA	Kidney_volume	4	155504280	155511897	1	1	1	RENAL	No Evidence	0
FGA	LFR	4	155504280	155511897	1	1	1	ANTHROPOMETRIC	No Evidence	0
FGA	MonoCount	4	155504280	155511897	1	1	1	HEMATOLOGICAL	No Evidence	0
FGA	ONLthickness	4	155504280	155511897	1	1	1	OCULAR	No Evidence	0
FGA	Optic_cup_area	4	155504280	155511897	1	1	1	OCULAR	No Evidence	0
FGA	PAtoARdia	4	155504280	155511897	1	1	1	CARDIOVASCULAR	No Evidence	0
FGA	Pyr	4	155504280	155511897	1	1	1	METABOLITE	No Evidence	0
FGA	RBCDistWidth	4	155504280	155511897	1	1	1	HEMATOLOGICAL	No Evidence	0
FGA	RRinterval	4	155504280	155511897	1	1	1	ECG TRAITS	No Evidence	0
FGA	RVEFtoLVEF	4	155504280	155511897	1	1	1	CARDIOVASCULAR	No Evidence	0
FGA	T2D	4	155504280	155511897	1	1	1	GLYCEMIC	No Evidence	0
FGA	Urate	4	155504280	155511897	1	1	1	RENAL	No Evidence	0
FGA	AAC	4	155504280	155511897	1	1	1	CARDIOVASCULAR	No Evidence	0
FGA	AFxAGE	4	155504280	155511897	1	1	1	ATRIAL FIBRILLATION	No Evidence	0
FGA	BSadjFastingTime	4	155504280	155511897	1	1	1	GLYCEMIC	No Evidence	0
FGA	CADinT1D	4	155504280	155511897	1	1	1	DIABETIC COMPLICATIONS	No Evidence	0
FGA	CKD	4	155504280	155511897	1	1	1	RENAL	No Evidence	0
FGA	CKDpDKDadjHbA1cBMI_T1D	4	155504280	155511897	1	1	1	RENAL	No Evidence	0
FGA	CataractSenile	4	155504280	155511897	1	1	1	OCULAR	No Evidence	0
FGA	DiabeticRetino	4	155504280	155511897	1	1	1	DIABETIC COMPLICATIONS	No Evidence	0
FGA	GCIPL	4	155504280	155511897	1	1	1	OCULAR	No Evidence	0
FGA	GDM_abnormal_gluc	4	155504280	155511897	1	1	1	REPRODUCTIVE TRAITS	No Evidence	0
FGA	ISR	4	155504280	155511897	1	1	1	GLYCEMIC	No Evidence	0
FGA	LEPadjBMI	4	155504280	155511897	1	1	1	LIPIDS	No Evidence	0
FGA	ND	4	155504280	155511897	1	1	1	OCULAR	No Evidence	0
FGA	RVESV	4	155504280	155511897	1	1	1	CARDIOVASCULAR	No Evidence	0
FGA	ReticuloCount	4	155504280	155511897	1	1	1	HEMATOLOGICAL	No Evidence	0
FGA	SerumUrea	4	155504280	155511897	1	1	1	RENAL	No Evidence	0
FGA	VATadjBMIHeight	4	155504280	155511897	1	1	1	ANTHROPOMETRIC	No Evidence	0
FGA	mRS01v23456	4	155504280	155511897	1	1	1	STROKE	No Evidence	0
FGA	toastDETER	4	155504280	155511897	1	1	1	STROKE	No Evidence	0
FGA	AFxAGEo65	4	155504280	155511897	1	1	1	ATRIAL FIBRILLATION	No Evidence	0
FGA	AFxAGEy65	4	155504280	155511897	1	1	1	ATRIAL FIBRILLATION	No Evidence	0
FGA	AorticStenosis	4	155504280	155511897	1	1	1	CARDIOVASCULAR	No Evidence	0
FGA	BMI1_5yrs	4	155504280	155511897	1	1	1	ANTHROPOMETRIC	No Evidence	0
FGA	BMI2yrs	4	155504280	155511897	1	1	1	ANTHROPOMETRIC	No Evidence	0
FGA	BabyLateGWG	4	155504280	155511897	1	1	1	REPRODUCTIVE TRAITS	No Evidence	0
FGA	ESRDvControl_DM	4	155504280	155511897	1	1	1	RENAL	No Evidence	0
FGA	FBWadjMGen	4	155504280	155511897	1	1	1	REPRODUCTIVE TRAITS	No Evidence	0
FGA	FastFFA	4	155504280	155511897	1	1	1	LIPIDS	No Evidence	0
FGA	GA	4	155504280	155511897	1	1	1	OCULAR	No Evidence	0
FGA	Glucose_90_min_glipizide_adjusted_baseline_glucose	4	155504280	155511897	1	1	1	SULFONYLUREA RESPONSE	No Evidence	0
FGA	HBA1CMMOL	4	155504280	155511897	1	1	1	GLYCEMIC	No Evidence	0
FGA	HDL3chol	4	155504280	155511897	1	1	1	LIPIDS	No Evidence	0
FGA	LVESV	4	155504280	155511897	1	1	1	CARDIOVASCULAR	No Evidence	0
FGA	MBWadjFGen	4	155504280	155511897	1	1	1	REPRODUCTIVE TRAITS	No Evidence	0
FGA	MeanCorpHb	4	155504280	155511897	1	1	1	HEMATOLOGICAL	No Evidence	0
FGA	MomLateGWG	4	155504280	155511897	1	1	1	REPRODUCTIVE TRAITS	No Evidence	0
FGA	NeckCiradjBMI	4	155504280	155511897	1	1	1	SLEEP AND CIRCADIAN	No Evidence	0
FGA	Obesity	4	155504280	155511897	1	1	1	ANTHROPOMETRIC	No Evidence	0
FGA	P	4	155504280	155511897	1	1	1	METABOLITE	No Evidence	0
FGA	PAH	4	155504280	155511897	1	1	1	CARDIOVASCULAR	No Evidence	0
FGA	RA	4	155504280	155511897	1	1	1	SLEEP AND CIRCADIAN	No Evidence	0
FGA	SnoringAdjBMI	4	155504280	155511897	1	1	1	SLEEP AND CIRCADIAN	No Evidence	0
FGA	Stroke_hemorrhagic	4	155504280	155511897	1	1	1	STROKE	No Evidence	0
FGA	UACR_DM	4	155504280	155511897	1	1	1	RENAL	No Evidence	0
FGA	WAIST	4	155504280	155511897	1	1	1	ANTHROPOMETRIC	No Evidence	0
FGA	eGFRcrea_med_DeclineAdjBL	4	155504280	155511897	1	1	1	RENAL	No Evidence	0
FGA	eGFRcrea_perc_DeclineInDM	4	155504280	155511897	1	1	1	RENAL	No Evidence	0
FGA	AbAge	4	155504280	155511897	1	1	1	OTHER	No Evidence	0
FGA	AscAortaDiam	4	155504280	155511897	1	1	1	CARDIOVASCULAR	No Evidence	0
FGA	AscAortaDiamInd	4	155504280	155511897	1	1	1	CARDIOVASCULAR	No Evidence	0
FGA	BMB_strictlylobar_noexclusions	4	155504280	155511897	1	1	1	CEREBROVASCULAR MRI TRAITS	No Evidence	0
FGA	CPEP_FAST	4	155504280	155511897	1	1	1	GLYCEMIC	No Evidence	0
FGA	CVDinT2D	4	155504280	155511897	1	1	1	DIABETIC COMPLICATIONS	No Evidence	0
FGA	DHA	4	155504280	155511897	1	1	1	LIPIDS	No Evidence	0
FGA	DHEAS	4	155504280	155511897	1	1	1	REPRODUCTIVE TRAITS	No Evidence	0
FGA	ESRDvControladjHbA1cBMI_T1D	4	155504280	155511897	1	1	1	RENAL	No Evidence	0
FGA	EtOH	4	155504280	155511897	1	1	1	NUTRITIONAL	No Evidence	0
FGA	Glucose_60_min_glipizide_adjusted_baseline_glucose	4	155504280	155511897	1	1	1	SULFONYLUREA RESPONSE	No Evidence	0
FGA	HR	4	155504280	155511897	1	1	1	CARDIOVASCULAR	No Evidence	0
FGA	Insulin_120_min_glipizide	4	155504280	155511897	1	1	1	SULFONYLUREA RESPONSE	No Evidence	0
FGA	LADA	4	155504280	155511897	1	1	1	IMMUNOLOGICAL	No Evidence	0
FGA	Liver_volume	4	155504280	155511897	1	1	1	HEPATIC	No Evidence	0
FGA	MAadjHbA1cBMI_T1D	4	155504280	155511897	1	1	1	RENAL	No Evidence	0
FGA	NAFLDfibrosis	4	155504280	155511897	1	1	1	HEPATIC	No Evidence	0
FGA	PlatCrit	4	155504280	155511897	1	1	1	HEMATOLOGICAL	No Evidence	0
FGA	RVEDV	4	155504280	155511897	1	1	1	CARDIOVASCULAR	No Evidence	0
FGA	ReticuloPerc	4	155504280	155511897	1	1	1	HEMATOLOGICAL	No Evidence	0
FGA	SleepInsomnia	4	155504280	155511897	1	1	1	SLEEP AND CIRCADIAN	No Evidence	0
FGA	SporadicMiscarriage	4	155504280	155511897	1	1	1	REPRODUCTIVE TRAITS	No Evidence	0
FGA	VATtoGFAT	4	155504280	155511897	1	1	1	ANTHROPOMETRIC	No Evidence	0
FGA	lobarSVS	4	155504280	155511897	1	1	1	STROKE	No Evidence	0
FGA	saltconsumption	4	155504280	155511897	1	1	1	NUTRITIONAL	No Evidence	0
FGA	toastLAA	4	155504280	155511897	1	1	1	STROKE	No Evidence	0
FGA	CKDpDKD	4	155504280	155511897	1	1	1	RENAL	No Evidence	0
FGA	ESRDvNonESRD_T1D	4	155504280	155511897	1	1	1	RENAL	No Evidence	0
FGA	MacrovControladjHbA1cBMI_T1D	4	155504280	155511897	1	1	1	RENAL	No Evidence	0
FGA	MeanSleepEfficiencyRN	4	155504280	155511897	1	1	1	SLEEP AND CIRCADIAN	No Evidence	0
FGA	MeanSleepMidPointRN	4	155504280	155511897	1	1	1	SLEEP AND CIRCADIAN	No Evidence	0
FGA	Myasthenia_gravis_late	4	155504280	155511897	1	1	1	IMMUNOLOGICAL	No Evidence	0
FGA	OcularVD	4	155504280	155511897	1	1	1	OCULAR	No Evidence	0
FGA	PlatDistWidth	4	155504280	155511897	1	1	1	HEMATOLOGICAL	No Evidence	0
FGA	RVEDVtoLVEDV	4	155504280	155511897	1	1	1	CARDIOVASCULAR	No Evidence	0
FGA	RVSVI	4	155504280	155511897	1	1	1	CARDIOVASCULAR	No Evidence	0
FGA	RedCount	4	155504280	155511897	1	1	1	HEMATOLOGICAL	No Evidence	0
FGA	RemnantC	4	155504280	155511897	1	1	1	LIPIDS	No Evidence	0
FGA	Stroke_largeartery	4	155504280	155511897	1	1	1	STROKE	No Evidence	0
FGA	Thyroid	4	155504280	155511897	1	1	1	OTHER	No Evidence	0
FGA	toastUNDETER	4	155504280	155511897	1	1	1	STROKE	No Evidence	0
FGA	AHIinREM	4	155504280	155511897	1	1	1	SLEEP AND CIRCADIAN	No Evidence	0
FGA	BabyEarlyGWG	4	155504280	155511897	1	1	1	REPRODUCTIVE TRAITS	No Evidence	0
FGA	CAD	4	155504280	155511897	1	1	1	CARDIOVASCULAR	No Evidence	0
FGA	CCScCEmajor	4	155504280	155511897	1	1	1	STROKE	No Evidence	0
FGA	CRP	4	155504280	155511897	1	1	1	CARDIOVASCULAR	No Evidence	0
FGA	ChildSleepDuration	4	155504280	155511897	1	1	1	SLEEP AND CIRCADIAN	No Evidence	0
FGA	ISen	4	155504280	155511897	1	1	1	GLYCEMIC	No Evidence	0
FGA	Insulin_240_min_glipizide	4	155504280	155511897	1	1	1	SULFONYLUREA RESPONSE	No Evidence	0
FGA	LVmass	4	155504280	155511897	1	1	1	CARDIOVASCULAR	No Evidence	0
FGA	LVmassBSAindexed	4	155504280	155511897	1	1	1	CARDIOVASCULAR	No Evidence	0
FGA	MicroInT2D	4	155504280	155511897	1	1	1	DIABETIC COMPLICATIONS	No Evidence	0
FGA	NAFLD	4	155504280	155511897	1	1	1	HEPATIC	No Evidence	0
FGA	OSthickness	4	155504280	155511897	1	1	1	OCULAR	No Evidence	0
FGA	Optic_disc_area	4	155504280	155511897	1	1	1	OCULAR	No Evidence	0
FGA	PADinT2D	4	155504280	155511897	1	1	1	CARDIOVASCULAR	No Evidence	0
FGA	PAStraincm	4	155504280	155511897	1	1	1	CARDIOVASCULAR	No Evidence	0
FGA	PDRvNoPDRwDoD	4	155504280	155511897	1	1	1	DIABETIC COMPLICATIONS	No Evidence	0
FGA	PIadjBMI	4	155504280	155511897	1	1	1	GLYCEMIC	No Evidence	0
FGA	SVL	4	155504280	155511897	1	1	1	CARDIOVASCULAR	No Evidence	0
FGA	Slope_to_glucose_trough_glipizide_adjusted_baseline_glucose	4	155504280	155511897	1	1	1	SULFONYLUREA RESPONSE	No Evidence	0
FGA	Snoring	4	155504280	155511897	1	1	1	SLEEP AND CIRCADIAN	No Evidence	0
FGA	SpO2per90	4	155504280	155511897	1	1	1	SLEEP AND CIRCADIAN	No Evidence	0
FGA	Spleen_volume	4	155504280	155511897	1	1	1	GLYCEMIC	No Evidence	0
FGA	Testosterone_bioavailable	4	155504280	155511897	1	1	1	REPRODUCTIVE TRAITS	No Evidence	0
FGA	allDKD_T2D	4	155504280	155511897	1	1	1	RENAL	No Evidence	0
FGA	eGFRcreaInDiabetes	4	155504280	155511897	1	1	1	RENAL	No Evidence	0
FGA	eGFRcreaRapid3	4	155504280	155511897	1	1	1	RENAL	No Evidence	0
FGA	freshfruit	4	155504280	155511897	1	1	1	NUTRITIONAL	No Evidence	0
FGA	ALT	4	155504280	155511897	1	1	1	HEPATIC	No Evidence	0
FGA	Adiponectin	4	155504280	155511897	1	1	1	GLYCEMIC	No Evidence	0
FGA	BMB_any_noexclusions	4	155504280	155511897	1	1	1	CEREBROVASCULAR MRI TRAITS	No Evidence	0
FGA	CADinNonT2D	4	155504280	155511897	1	1	1	CARDIOVASCULAR	No Evidence	0
FGA	Change_in_fasting_insulin_after_metformin_adjusted_baseline_insulin	4	155504280	155511897	1	1	1	METFORMIN RESPONSE	No Evidence	0
FGA	DRvNoDRwDoD	4	155504280	155511897	1	1	1	DIABETIC COMPLICATIONS	No Evidence	0
FGA	Dermatophytosis	4	155504280	155511897	1	1	1	OTHER	No Evidence	0
FGA	HDL2chol	4	155504280	155511897	1	1	1	LIPIDS	No Evidence	0
FGA	HbConc	4	155504280	155511897	1	1	1	HEMATOLOGICAL	No Evidence	0
FGA	Macroalbuminuria_DM	4	155504280	155511897	1	1	1	RENAL	No Evidence	0
FGA	MeanCorpHbConc	4	155504280	155511897	1	1	1	HEMATOLOGICAL	No Evidence	0
FGA	Myasthenia_gravis_early	4	155504280	155511897	1	1	1	IMMUNOLOGICAL	No Evidence	0
FGA	PC3diet	4	155504280	155511897	1	1	1	NUTRITIONAL	No Evidence	0
FGA	PEAKadjSI	4	155504280	155511897	1	1	1	GLYCEMIC	No Evidence	0
FGA	PUV	4	155504280	155511897	1	1	1	RENAL	No Evidence	0
FGA	SBP	4	155504280	155511897	1	1	1	CARDIOVASCULAR	No Evidence	0
FGA	SCOOPvSTILTS	4	155504280	155511897	1	1	1	ANTHROPOMETRIC	No Evidence	0
FGA	USPR	4	155504280	155511897	1	1	1	RENAL	No Evidence	0
FGA	eGFRcrea_med_DeclineInDM	4	155504280	155511897	1	1	1	RENAL	No Evidence	0
FGA	lateDKD_T2D	4	155504280	155511897	1	1	1	RENAL	No Evidence	0
FGA	mRS01v23456AdjSever	4	155504280	155511897	1	1	1	STROKE	No Evidence	0
FGA	2hrFFA	4	155504280	155511897	1	1	1	LIPIDS	No Evidence	0
FGA	AHIinNREM	4	155504280	155511897	1	1	1	SLEEP AND CIRCADIAN	No Evidence	0
FGA	BMI3mons	4	155504280	155511897	1	1	1	ANTHROPOMETRIC	No Evidence	0
FGA	BMI8yrs	4	155504280	155511897	1	1	1	ANTHROPOMETRIC	No Evidence	0
FGA	ClaudicationinT2D	4	155504280	155511897	1	1	1	DIABETIC COMPLICATIONS	No Evidence	0
FGA	ESRD_DM	4	155504280	155511897	1	1	1	RENAL	No Evidence	0
FGA	FAw6	4	155504280	155511897	1	1	1	LIPIDS	No Evidence	0
FGA	FatIntakeBMIadj	4	155504280	155511897	1	1	1	NUTRITIONAL	No Evidence	0
FGA	GestationalDur	4	155504280	155511897	1	1	1	REPRODUCTIVE TRAITS	No Evidence	0
FGA	Glucose_120_min_OGTT_metformin_adjusted_baseline_glucose	4	155504280	155511897	1	1	1	METFORMIN RESPONSE	No Evidence	0
FGA	ISRadjBMI	4	155504280	155511897	1	1	1	GLYCEMIC	No Evidence	0
FGA	PC	4	155504280	155511897	1	1	1	METABOLITE	No Evidence	0
FGA	PS	4	155504280	155511897	1	1	1	OCULAR	No Evidence	0
FGA	PVDinT2D	4	155504280	155511897	1	1	1	DIABETIC COMPLICATIONS	No Evidence	0
FGA	SmokingT2Dint	4	155504280	155511897	1	1	1	GLYCEMIC	No Evidence	0
FGA	Stroke_deep	4	155504280	155511897	1	1	1	STROKE	No Evidence	0
FGA	TFR	4	155504280	155511897	1	1	1	ANTHROPOMETRIC	No Evidence	0
FGA	WCadjBMISMK	4	155504280	155511897	1	1	1	ANTHROPOMETRIC	No Evidence	0
FGA	AUCins	4	155504280	155511897	1	1	1	GLYCEMIC	No Evidence	0
FGA	CKD_T1D	4	155504280	155511897	1	1	1	RENAL	No Evidence	0
FGA	CKDpDKDinT2D	4	155504280	155511897	1	1	1	RENAL	No Evidence	0
FGA	CarbIntake	4	155504280	155511897	1	1	1	NUTRITIONAL	No Evidence	0
FGA	Change_in_HOMA_B_after_metformin	4	155504280	155511897	1	1	1	METFORMIN RESPONSE	No Evidence	0
FGA	DirectBilirubin	4	155504280	155511897	1	1	1	HEPATIC	No Evidence	0
FGA	FGovertime	4	155504280	155511897	1	1	1	GLYCEMIC	No Evidence	0
FGA	FI	4	155504280	155511897	1	1	1	GLYCEMIC	No Evidence	0
FGA	HIPC	4	155504280	155511897	1	1	1	ANTHROPOMETRIC	No Evidence	0
FGA	Insulin_90_min_glipizide	4	155504280	155511897	1	1	1	SULFONYLUREA RESPONSE	No Evidence	0
FGA	IronDef	4	155504280	155511897	1	1	1	NUTRITIONAL	No Evidence	0
FGA	MeanSleepDiurnalInactRN	4	155504280	155511897	1	1	1	SLEEP AND CIRCADIAN	No Evidence	0
FGA	MomTotalGWG	4	155504280	155511897	1	1	1	REPRODUCTIVE TRAITS	No Evidence	0
FGA	MultipleSclerosis	4	155504280	155511897	1	1	1	IMMUNOLOGICAL	No Evidence	0
FGA	PRI	4	155504280	155511897	1	1	1	ECG TRAITS	No Evidence	0
FGA	VFD	4	155504280	155511897	1	1	1	OCULAR	No Evidence	0
FGA	allDKD	4	155504280	155511897	1	1	1	RENAL	No Evidence	0
FGA	AFxHTN	4	155504280	155511897	1	1	1	ATRIAL FIBRILLATION	No Evidence	0
FGA	AMD	4	155504280	155511897	1	1	1	OCULAR	No Evidence	0
FGA	ApoA	4	155504280	155511897	1	1	1	LIPIDS	No Evidence	0
FGA	CKDextremesadjHbA1cBMI_T1D	4	155504280	155511897	1	1	1	RENAL	No Evidence	0
FGA	CarbIntakeBMIadj	4	155504280	155511897	1	1	1	NUTRITIONAL	No Evidence	0
FGA	ESRDinT2D	4	155504280	155511897	1	1	1	DIABETIC COMPLICATIONS	No Evidence	0
FGA	Ferritin	4	155504280	155511897	1	1	1	METABOLITE	No Evidence	0
FGA	INL	4	155504280	155511897	1	1	1	OCULAR	No Evidence	0
FGA	KExcretion	4	155504280	155511897	1	1	1	RENAL	No Evidence	0
FGA	OPL	4	155504280	155511897	1	1	1	OCULAR	No Evidence	0
FGA	Pancreas_volume	4	155504280	155511897	1	1	1	GLYCEMIC	No Evidence	0
FGA	PulseRate	4	155504280	155511897	1	1	1	CARDIOVASCULAR	No Evidence	0
FGA	SAT	4	155504280	155511897	1	1	1	ANTHROPOMETRIC	No Evidence	0
FGA	SevereDKD	4	155504280	155511897	1	1	1	RENAL	No Evidence	0
FGA	nonlobarSVS	4	155504280	155511897	1	1	1	STROKE	No Evidence	0
FGA	ASAT	4	155504280	155511897	1	1	1	ANTHROPOMETRIC	No Evidence	0
FGA	BMB_mixed_or_strictlydeep_withexclusions	4	155504280	155511897	1	1	1	CEREBROVASCULAR MRI TRAITS	No Evidence	0
FGA	BMI6mons	4	155504280	155511897	1	1	1	ANTHROPOMETRIC	No Evidence	0
FGA	BSandFG	4	155504280	155511897	1	1	1	GLYCEMIC	No Evidence	0
FGA	CKDpDKD_DM	4	155504280	155511897	1	1	1	RENAL	No Evidence	0
FGA	EaseOfWakingUp	4	155504280	155511897	1	1	1	SLEEP AND CIRCADIAN	No Evidence	0
FGA	Glucose_30_min_OGTT_metformin_adjusted_baseline_glucose	4	155504280	155511897	1	1	1	METFORMIN RESPONSE	No Evidence	0
FGA	Graves	4	155504280	155511897	1	1	1	IMMUNOLOGICAL	No Evidence	0
FGA	HypertensioninT2D	4	155504280	155511897	1	1	1	DIABETIC COMPLICATIONS	No Evidence	0
FGA	ImReticuloFrac	4	155504280	155511897	1	1	1	HEMATOLOGICAL	No Evidence	0
FGA	MA_T2D	4	155504280	155511897	1	1	1	RENAL	No Evidence	0
FGA	PCOSadjAge	4	155504280	155511897	1	1	1	REPRODUCTIVE TRAITS	No Evidence	0
FGA	PlatCount	4	155504280	155511897	1	1	1	HEMATOLOGICAL	No Evidence	0
FGA	Pwave_duration	4	155504280	155511897	1	1	1	ECG TRAITS	No Evidence	0
FGA	SLE	4	155504280	155511897	1	1	1	IMMUNOLOGICAL	No Evidence	0
FGA	SpO2min	4	155504280	155511897	1	1	1	SLEEP AND CIRCADIAN	No Evidence	0
FGA	VAT	4	155504280	155511897	1	1	1	ANTHROPOMETRIC	No Evidence	0
FGA	WHRadjBMISMK	4	155504280	155511897	1	1	1	ANTHROPOMETRIC	No Evidence	0
FGA	WMH	4	155504280	155511897	1	1	1	CEREBROVASCULAR MRI TRAITS	No Evidence	0
FGA	2hrI	4	155504280	155511897	1	1	1	GLYCEMIC	No Evidence	0
FGA	BasoCount	4	155504280	155511897	1	1	1	HEMATOLOGICAL	No Evidence	0
FGA	CIR	4	155504280	155511897	1	1	1	GLYCEMIC	No Evidence	0
FGA	CIRadjISI	4	155504280	155511897	1	1	1	GLYCEMIC	No Evidence	0
FGA	ChronotypeSingle	4	155504280	155511897	1	1	1	SLEEP AND CIRCADIAN	No Evidence	0
FGA	Gly	4	155504280	155511897	1	1	1	METABOLITE	No Evidence	0
FGA	IAU	4	155504280	155511897	1	1	1	STROKE	No Evidence	0
FGA	ICP	4	155504280	155511897	1	1	1	REPRODUCTIVE TRAITS	No Evidence	0
FGA	ISIadjAgeSex	4	155504280	155511897	1	1	1	GLYCEMIC	No Evidence	0
FGA	ISenBMI	4	155504280	155511897	1	1	1	GLYCEMIC	No Evidence	0
FGA	LVESVI	4	155504280	155511897	1	1	1	CARDIOVASCULAR	No Evidence	0
FGA	LymphoCount	4	155504280	155511897	1	1	1	HEMATOLOGICAL	No Evidence	0
FGA	PancreasFat	4	155504280	155511897	1	1	1	GLYCEMIC	No Evidence	0
FGA	RAMaxAreaInd	4	155504280	155511897	1	1	1	CARDIOVASCULAR	No Evidence	0
FGA	RVESVtoLVESV	4	155504280	155511897	1	1	1	CARDIOVASCULAR	No Evidence	0
FGA	SleepEDS	4	155504280	155511897	1	1	1	SLEEP AND CIRCADIAN	No Evidence	0
FGA	SmokingFGint	4	155504280	155511897	1	1	1	GLYCEMIC	No Evidence	0
FGA	UMOD_antibody	4	155504280	155511897	1	1	1	RENAL	No Evidence	0
FGA	AFxBMI	4	155504280	155511897	1	1	1	ATRIAL FIBRILLATION	No Evidence	0
FGA	ALBUMIN	4	155504280	155511897	1	1	1	RENAL	No Evidence	0
FGA	AST	4	155504280	155511897	1	1	1	HEPATIC	No Evidence	0
FGA	AST_ALT_ratio	4	155504280	155511897	1	1	1	HEPATIC	No Evidence	0
FGA	Change_in_fasting_glucose_after_metformin_adjusted_baseline_glucose	4	155504280	155511897	1	1	1	METFORMIN RESPONSE	No Evidence	0
FGA	FGadjBMI	4	155504280	155511897	1	1	1	GLYCEMIC	No Evidence	0
FGA	GDM	4	155504280	155511897	1	1	1	REPRODUCTIVE TRAITS	No Evidence	0
FGA	GFATadjBMIHeight	4	155504280	155511897	1	1	1	ANTHROPOMETRIC	No Evidence	0
FGA	HOMAB	4	155504280	155511897	1	1	1	GLYCEMIC	No Evidence	0
FGA	IDLpart	4	155504280	155511897	1	1	1	LIPIDS	No Evidence	0
FGA	Insulin_60_min_OGTT_metformin	4	155504280	155511897	1	1	1	METFORMIN RESPONSE	No Evidence	0
FGA	LEP	4	155504280	155511897	1	1	1	LIPIDS	No Evidence	0
FGA	LiverFat	4	155504280	155511897	1	1	1	HEPATIC	No Evidence	0
FGA	MDinCSVD	4	155504280	155511897	1	1	1	CEREBROVASCULAR MRI TRAITS	No Evidence	0
FGA	MI	4	155504280	155511897	1	1	1	CARDIOVASCULAR	No Evidence	0
FGA	MIinT2D	4	155504280	155511897	1	1	1	DIABETIC COMPLICATIONS	No Evidence	0
FGA	MeanSleepNumEpisodesRN	4	155504280	155511897	1	1	1	SLEEP AND CIRCADIAN	No Evidence	0
FGA	PADnonT2D	4	155504280	155511897	1	1	1	CARDIOVASCULAR	No Evidence	0
FGA	PI	4	155504280	155511897	1	1	1	GLYCEMIC	No Evidence	0
FGA	PSMR	4	155504280	155511897	1	1	1	STROKE	No Evidence	0
FGA	Psoriasis	4	155504280	155511897	1	1	1	IMMUNOLOGICAL	No Evidence	0
FGA	QTc	4	155504280	155511897	1	1	1	ECG TRAITS	No Evidence	0
FGA	Sodium	4	155504280	155511897	1	1	1	METABOLITE	No Evidence	0
FGA	SpO2avg	4	155504280	155511897	1	1	1	SLEEP AND CIRCADIAN	No Evidence	0
FGA	T2D_obesity-related	4	155504280	155511897	1	1	1	GLYCEMIC	No Evidence	0
FGA	UMOD_aptamer	4	155504280	155511897	1	1	1	RENAL	No Evidence	0
FGA	lateDKD_T1D	4	155504280	155511897	1	1	1	RENAL	No Evidence	0
FGA	AIpredictedAF	4	155504280	155511897	1	1	1	ATRIAL FIBRILLATION	No Evidence	0
FGA	AlbInT2D	4	155504280	155511897	1	1	1	DIABETIC COMPLICATIONS	No Evidence	0
FGA	BabyTotalGWG	4	155504280	155511897	1	1	1	REPRODUCTIVE TRAITS	No Evidence	0
FGA	CADinT2D	4	155504280	155511897	1	1	1	DIABETIC COMPLICATIONS	No Evidence	0
FGA	CCSpSAOmajincl	4	155504280	155511897	1	1	1	STROKE	No Evidence	0
FGA	CKDpDKD_T1D	4	155504280	155511897	1	1	1	RENAL	No Evidence	0
FGA	Celiac	4	155504280	155511897	1	1	1	IMMUNOLOGICAL	No Evidence	0
FGA	FG	4	155504280	155511897	1	1	1	GLYCEMIC	No Evidence	0
FGA	FIadjBMI	4	155504280	155511897	1	1	1	GLYCEMIC	No Evidence	0
FGA	GCC	4	155504280	155511897	1	1	1	OCULAR	No Evidence	0
FGA	GCL	4	155504280	155511897	1	1	1	OCULAR	No Evidence	0
FGA	PAD	4	155504280	155511897	1	1	1	CARDIOVASCULAR	No Evidence	0
FGA	Pollinosis	4	155504280	155511897	1	1	1	IMMUNOLOGICAL	No Evidence	0
FGA	SeropositiveRhA	4	155504280	155511897	1	1	1	IMMUNOLOGICAL	No Evidence	0
FGA	TGtoHDL	4	155504280	155511897	1	1	1	LIPIDS	No Evidence	0
FGA	TotCho	4	155504280	155511897	1	1	1	METABOLITE	No Evidence	0
FGA	TotalProtein	4	155504280	155511897	1	1	1	HEMATOLOGICAL	No Evidence	0
FGA	WMHinCSVD	4	155504280	155511897	1	1	1	CEREBROVASCULAR MRI TRAITS	No Evidence	0
FGA	eGFRcys	4	155504280	155511897	1	1	1	RENAL	No Evidence	0
FGA	BFP	4	155504280	155511897	1	1	1	ANTHROPOMETRIC	No Evidence	0
FGA	BMIadjSMK	4	155504280	155511897	1	1	1	ANTHROPOMETRIC	No Evidence	0
FGA	DPAcm	4	155504280	155511897	1	1	1	CARDIOVASCULAR	No Evidence	0
FGA	IA	4	155504280	155511897	1	1	1	STROKE	No Evidence	0
FGA	ISIadjAgeSexBMI	4	155504280	155511897	1	1	1	GLYCEMIC	No Evidence	0
FGA	Incr30	4	155504280	155511897	1	1	1	GLYCEMIC	No Evidence	0
FGA	LymphoPerc	4	155504280	155511897	1	1	1	HEMATOLOGICAL	No Evidence	0
FGA	MUFA	4	155504280	155511897	1	1	1	LIPIDS	No Evidence	0
FGA	MacroInT2D	4	155504280	155511897	1	1	1	DIABETIC COMPLICATIONS	No Evidence	0
FGA	Neuromyelitis_optica_IgG_minus	4	155504280	155511897	1	1	1	OCULAR	No Evidence	0
FGA	PAcmInd	4	155504280	155511897	1	1	1	CARDIOVASCULAR	No Evidence	0
FGA	PCOS	4	155504280	155511897	1	1	1	REPRODUCTIVE TRAITS	No Evidence	0
FGA	POAG	4	155504280	155511897	1	1	1	OCULAR	No Evidence	0
FGA	ProteinIntakeBMIadj	4	155504280	155511897	1	1	1	NUTRITIONAL	No Evidence	0
FGA	RAMaxArea	4	155504280	155511897	1	1	1	CARDIOVASCULAR	No Evidence	0
FGA	RVEDVI	4	155504280	155511897	1	1	1	CARDIOVASCULAR	No Evidence	0
FGA	Rootcm	4	155504280	155511897	1	1	1	CARDIOVASCULAR	No Evidence	0
FGA	Stroke_lobar	4	155504280	155511897	1	1	1	STROKE	No Evidence	0
FGA	Testosterone_total	4	155504280	155511897	1	1	1	REPRODUCTIVE TRAITS	No Evidence	0
FGA	TotPG	4	155504280	155511897	1	1	1	LIPIDS	No Evidence	0
FGA	WHR	4	155504280	155511897	1	1	1	ANTHROPOMETRIC	No Evidence	0
FGA	BILIRUBIN	4	155504280	155511897	1	1	1	HEPATIC	No Evidence	0
FGA	BMI5yrs	4	155504280	155511897	1	1	1	ANTHROPOMETRIC	No Evidence	0
FGA	Fasting_glucose_metformin_adjusted_baseline_glucose	4	155504280	155511897	1	1	1	METFORMIN RESPONSE	No Evidence	0
FGA	His	4	155504280	155511897	1	1	1	METABOLITE	No Evidence	0
FGA	IPL	4	155504280	155511897	1	1	1	OCULAR	No Evidence	0
FGA	Leu	4	155504280	155511897	1	1	1	METABOLITE	No Evidence	0
FGA	MomEarlyGWG	4	155504280	155511897	1	1	1	REPRODUCTIVE TRAITS	No Evidence	0
FGA	NucleatedRedPerc	4	155504280	155511897	1	1	1	HEMATOLOGICAL	No Evidence	0
FGA	PBC	4	155504280	155511897	1	1	1	HEPATIC	No Evidence	0
FGA	PDRvNoDRwDoD	4	155504280	155511897	1	1	1	DIABETIC COMPLICATIONS	No Evidence	0
FGA	RAQT	4	155504280	155511897	1	1	1	SLEEP AND CIRCADIAN	No Evidence	0
FGA	RPE	4	155504280	155511897	1	1	1	OCULAR	No Evidence	0
FGA	RVSV	4	155504280	155511897	1	1	1	CARDIOVASCULAR	No Evidence	0
FGA	SVI	4	155504280	155511897	1	1	1	CARDIOVASCULAR	No Evidence	0
FGA	SleepShort	4	155504280	155511897	1	1	1	SLEEP AND CIRCADIAN	No Evidence	0
FGA	UACR	4	155504280	155511897	1	1	1	RENAL	No Evidence	0
FGA	VCDR	4	155504280	155511897	1	1	1	OCULAR	No Evidence	0
FGA	VLDLchol	4	155504280	155511897	1	1	1	LIPIDS	No Evidence	0
FGA	VitD	4	155504280	155511897	1	1	1	METABOLITE	No Evidence	0
FGA	WAISTadjBMI	4	155504280	155511897	1	1	1	ANTHROPOMETRIC	No Evidence	0
FGA	toastSAO	4	155504280	155511897	1	1	1	STROKE	No Evidence	0
FGA	Addison	4	155504280	155511897	1	1	1	IMMUNOLOGICAL	No Evidence	0
FGA	BMI7yrs	4	155504280	155511897	1	1	1	ANTHROPOMETRIC	No Evidence	0
FGA	BasoPerc	4	155504280	155511897	1	1	1	HEMATOLOGICAL	No Evidence	0
FGA	CCScSAO	4	155504280	155511897	1	1	1	STROKE	No Evidence	0
FGA	ESRD	4	155504280	155511897	1	1	1	RENAL	No Evidence	0
FGA	ESRDvMacroinT2D	4	155504280	155511897	1	1	1	RENAL	No Evidence	0
FGA	IDLchol	4	155504280	155511897	1	1	1	LIPIDS	No Evidence	0
FGA	Ins30	4	155504280	155511897	1	1	1	GLYCEMIC	No Evidence	0
FGA	MeanSleepM10timeRN	4	155504280	155511897	1	1	1	SLEEP AND CIRCADIAN	No Evidence	0
FGA	Peak_insulin_glipizide_adjusted_baseline_insulin	4	155504280	155511897	1	1	1	SULFONYLUREA RESPONSE	No Evidence	0
FGA	Phe	4	155504280	155511897	1	1	1	METABOLITE	No Evidence	0
FGA	Slope_to_glucose_recovery_glipizide_adjusted_baseline_glucose	4	155504280	155511897	1	1	1	SULFONYLUREA RESPONSE	No Evidence	0
FGA	Time_to_peak_insulin_glipizide	4	155504280	155511897	1	1	1	SULFONYLUREA RESPONSE	No Evidence	0
FGA	VATtoASAT	4	155504280	155511897	1	1	1	ANTHROPOMETRIC	No Evidence	0
FGA	eGFRcrea	4	155504280	155511897	1	1	1	RENAL	No Evidence	0
FGA	eGFRcreaCKDi25	4	155504280	155511897	1	1	1	RENAL	No Evidence	0

## Sheet: Tab2
gene	phenotype	chromosome	start	end	Common Variation Bayes Factor	Rare Variation Bayes Factor	HuGE Score	Phenotype group	Genetic Evidence Range	renderScore (Log e (HuGE Score))
FN1	MI	2	216225163	216300796	350	1	350	CARDIOVASCULAR	Compelling	5.857933154483459
FN1	nonHDL	2	216225163	216300796	350	1	350	LIPIDS	Compelling	5.857933154483459
FN1	LDL	2	216225163	216300796	350	1	350	LIPIDS	Compelling	5.857933154483459
FN1	WHRadjBMI	2	216225163	216300796	350	1	350	ANTHROPOMETRIC	Compelling	5.857933154483459
FN1	ApoB	2	216225163	216300796	45	1	45	LIPIDS	Very Strong	3.8066624897703196
FN1	HighScatReticuloCount	2	216225163	216300796	45	1	45	HEMATOLOGICAL	Very Strong	3.8066624897703196
FN1	HighScatReticuloPerc	2	216225163	216300796	45	1	45	HEMATOLOGICAL	Very Strong	3.8066624897703196
FN1	WBC	2	216225163	216300796	45	1	45	HEMATOLOGICAL	Very Strong	3.8066624897703196
FN1	PlatVol	2	216225163	216300796	45	1	45	HEMATOLOGICAL	Very Strong	3.8066624897703196
FN1	SBP	2	216225163	216300796	45	1	45	CARDIOVASCULAR	Very Strong	3.8066624897703196
FN1	PlatCrit	2	216225163	216300796	45	1	45	HEMATOLOGICAL	Very Strong	3.8066624897703196
FN1	GGT	2	216225163	216300796	45	1	45	HEPATIC	Very Strong	3.8066624897703196
FN1	CHOL	2	216225163	216300796	45	1	45	LIPIDS	Very Strong	3.8066624897703196
FN1	HEIGHT	2	216225163	216300796	45	1	45	ANTHROPOMETRIC	Very Strong	3.8066624897703196
FN1	ReticuloCount	2	216225163	216300796	45	1	45	HEMATOLOGICAL	Very Strong	3.8066624897703196
FN1	MonoCount	2	216225163	216300796	45	1	45	HEMATOLOGICAL	Very Strong	3.8066624897703196
FN1	PulsePress	2	216225163	216300796	45	1	45	CARDIOVASCULAR	Very Strong	3.8066624897703196
FN1	LymphoCount	2	216225163	216300796	45	1	45	HEMATOLOGICAL	Very Strong	3.8066624897703196
FN1	CAD	2	216225163	216300796	45	1	45	CARDIOVASCULAR	Very Strong	3.8066624897703196
FN1	2hrCPEP	2	216225163	216300796	1	3.154195413781628	3.154195413781628	GLYCEMIC	Moderate	1.1487334440665946
FN1	NeuropathyinT2D	2	216225163	216300796	1	1.7255329504373602	1.7255329504373602	DIABETIC COMPLICATIONS	Anecdotal	0.545535959541288
FN1	Cirrhosis	2	216225163	216300796	1	1.574835222653503	1.574835222653503	HEPATIC	Anecdotal	0.4541506462670278
FN1	Thyroid	2	216225163	216300796	1	1.4492674030740191	1.4492674030740191	OTHER	Anecdotal	0.3710581894968248
FN1	AMD	2	216225163	216300796	1	1.1598027263119537	1.1598027263119537	OCULAR	Anecdotal	0.14824992713165458
FN1	PACG	2	216225163	216300796	1	1.0634668740299047	1.0634668740299047	OCULAR	Anecdotal	0.06153420710525309
FN1	Ace	2	216225163	216300796	1	1	1	METABOLITE	No Evidence	0
FN1	AvgDesaturation	2	216225163	216300796	1	1	1	SLEEP AND CIRCADIAN	No Evidence	0
FN1	BMB_strictlylobar_noexclusions	2	216225163	216300796	1	1	1	CEREBROVASCULAR MRI TRAITS	No Evidence	0
FN1	Ca	2	216225163	216300796	1	1	1	METABOLITE	No Evidence	0
FN1	Change_in_fasting_insulin_after_metformin_adjusted_baseline_insulin	2	216225163	216300796	1	1	1	METFORMIN RESPONSE	No Evidence	0
FN1	DPAcm	2	216225163	216300796	1	1	1	CARDIOVASCULAR	No Evidence	0
FN1	ESRDvControl_DM	2	216225163	216300796	1	1	1	RENAL	No Evidence	0
FN1	FAw6	2	216225163	216300796	1	1	1	LIPIDS	No Evidence	0
FN1	Fbg	2	216225163	216300796	1	1	1	HEMATOLOGICAL	No Evidence	0
FN1	GFAT	2	216225163	216300796	1	1	1	ANTHROPOMETRIC	No Evidence	0
FN1	Glucose_180_min_glipizide_adjusted_baseline_glucose	2	216225163	216300796	1	1	1	SULFONYLUREA RESPONSE	No Evidence	0
FN1	Insulin_120_min_OGTT_metformin	2	216225163	216300796	1	1	1	METFORMIN RESPONSE	No Evidence	0
FN1	Myasthenia_gravis	2	216225163	216300796	1	1	1	IMMUNOLOGICAL	No Evidence	0
FN1	MyocardialT1	2	216225163	216300796	1	1	1	CARDIOVASCULAR	No Evidence	0
FN1	PADnonT2D	2	216225163	216300796	1	1	1	CARDIOVASCULAR	No Evidence	0
FN1	RNFL	2	216225163	216300796	1	1	1	OCULAR	No Evidence	0
FN1	T2D	2	216225163	216300796	1	1	1	GLYCEMIC	No Evidence	0
FN1	TG	2	216225163	216300796	1	1	1	LIPIDS	No Evidence	0
FN1	VATadjBMIHeight	2	216225163	216300796	1	1	1	ANTHROPOMETRIC	No Evidence	0
FN1	WAISTadjBMI	2	216225163	216300796	1	1	1	ANTHROPOMETRIC	No Evidence	0
FN1	nonlobarSVS	2	216225163	216300796	1	1	1	STROKE	No Evidence	0
FN1	smeq_binary	2	216225163	216300796	1	1	1	SLEEP AND CIRCADIAN	No Evidence	0
FN1	AFxHTN	2	216225163	216300796	1	1	1	ATRIAL FIBRILLATION	No Evidence	0
FN1	BMB_any_noexclusions	2	216225163	216300796	1	1	1	CEREBROVASCULAR MRI TRAITS	No Evidence	0
FN1	BMI5yrs	2	216225163	216300796	1	1	1	ANTHROPOMETRIC	No Evidence	0
FN1	CataractSenile	2	216225163	216300796	1	1	1	OCULAR	No Evidence	0
FN1	DiabeticRetino	2	216225163	216300796	1	1	1	DIABETIC COMPLICATIONS	No Evidence	0
FN1	ESRDvControl_T1D	2	216225163	216300796	1	1	1	RENAL	No Evidence	0
FN1	ESRDvNonESRD_DM	2	216225163	216300796	1	1	1	RENAL	No Evidence	0
FN1	Estradiol	2	216225163	216300796	1	1	1	REPRODUCTIVE TRAITS	No Evidence	0
FN1	GestationalDur	2	216225163	216300796	1	1	1	REPRODUCTIVE TRAITS	No Evidence	0
FN1	HmPerc	2	216225163	216300796	1	1	1	HEMATOLOGICAL	No Evidence	0
FN1	Insulin_30_min_glipizide	2	216225163	216300796	1	1	1	SULFONYLUREA RESPONSE	No Evidence	0
FN1	MomEarlyGWG	2	216225163	216300796	1	1	1	REPRODUCTIVE TRAITS	No Evidence	0
FN1	NPDRvNoDRwDoD	2	216225163	216300796	1	1	1	DIABETIC COMPLICATIONS	No Evidence	0
FN1	NeutCount	2	216225163	216300796	1	1	1	HEMATOLOGICAL	No Evidence	0
FN1	NeutroPerc	2	216225163	216300796	1	1	1	HEMATOLOGICAL	No Evidence	0
FN1	OSthickness	2	216225163	216300796	1	1	1	OCULAR	No Evidence	0
FN1	Optic_disc_area	2	216225163	216300796	1	1	1	OCULAR	No Evidence	0
FN1	PC3diet	2	216225163	216300796	1	1	1	NUTRITIONAL	No Evidence	0
FN1	Stroke_largeartery	2	216225163	216300796	1	1	1	STROKE	No Evidence	0
FN1	T2D_autoimmune	2	216225163	216300796	1	1	1	GLYCEMIC	No Evidence	0
FN1	TGinT2D	2	216225163	216300796	1	1	1	LIPIDS	No Evidence	0
FN1	VATtoASAT	2	216225163	216300796	1	1	1	ANTHROPOMETRIC	No Evidence	0
FN1	VitD	2	216225163	216300796	1	1	1	METABOLITE	No Evidence	0
FN1	freshfruit	2	216225163	216300796	1	1	1	NUTRITIONAL	No Evidence	0
FN1	toastDETER	2	216225163	216300796	1	1	1	STROKE	No Evidence	0
FN1	AFxAGE	2	216225163	216300796	1	1	1	ATRIAL FIBRILLATION	No Evidence	0
FN1	AFxAGEy65	2	216225163	216300796	1	1	1	ATRIAL FIBRILLATION	No Evidence	0
FN1	AHIinREM	2	216225163	216300796	1	1	1	SLEEP AND CIRCADIAN	No Evidence	0
FN1	AorticStenosis	2	216225163	216300796	1	1	1	CARDIOVASCULAR	No Evidence	0
FN1	BasoCount	2	216225163	216300796	1	1	1	HEMATOLOGICAL	No Evidence	0
FN1	CKD_T1D	2	216225163	216300796	1	1	1	RENAL	No Evidence	0
FN1	CKDpDKD	2	216225163	216300796	1	1	1	RENAL	No Evidence	0
FN1	CarbIntake	2	216225163	216300796	1	1	1	NUTRITIONAL	No Evidence	0
FN1	DI	2	216225163	216300796	1	1	1	GLYCEMIC	No Evidence	0
FN1	Glucose_60_min_OGTT_metformin_adjusted_baseline_glucose	2	216225163	216300796	1	1	1	METFORMIN RESPONSE	No Evidence	0
FN1	Gly	2	216225163	216300796	1	1	1	METABOLITE	No Evidence	0
FN1	HDL_RATIO	2	216225163	216300796	1	1	1	LIPIDS	No Evidence	0
FN1	Hematocrit	2	216225163	216300796	1	1	1	HEMATOLOGICAL	No Evidence	0
FN1	IGF1	2	216225163	216300796	1	1	1	OTHER	No Evidence	0
FN1	Ile	2	216225163	216300796	1	1	1	METABOLITE	No Evidence	0
FN1	Insulin_60_min_glipizide	2	216225163	216300796	1	1	1	SULFONYLUREA RESPONSE	No Evidence	0
FN1	LADA	2	216225163	216300796	1	1	1	IMMUNOLOGICAL	No Evidence	0
FN1	MA_T2D	2	216225163	216300796	1	1	1	RENAL	No Evidence	0
FN1	Macroalbuminuria_DM	2	216225163	216300796	1	1	1	RENAL	No Evidence	0
FN1	Neuromyelitis_optica	2	216225163	216300796	1	1	1	OCULAR	No Evidence	0
FN1	PAH	2	216225163	216300796	1	1	1	CARDIOVASCULAR	No Evidence	0
FN1	RVEDVI	2	216225163	216300796	1	1	1	CARDIOVASCULAR	No Evidence	0
FN1	RVEF	2	216225163	216300796	1	1	1	CARDIOVASCULAR	No Evidence	0
FN1	SmokingFGint	2	216225163	216300796	1	1	1	GLYCEMIC	No Evidence	0
FN1	Stroke_hemorrhagic	2	216225163	216300796	1	1	1	STROKE	No Evidence	0
FN1	Stroke_ischemic	2	216225163	216300796	1	1	1	STROKE	No Evidence	0
FN1	T1D	2	216225163	216300796	1	1	1	TYPE 1 DIABETES	No Evidence	0
FN1	WEIGHT	2	216225163	216300796	1	1	1	ANTHROPOMETRIC	No Evidence	0
FN1	XXLVLDLpart	2	216225163	216300796	1	1	1	LIPIDS	No Evidence	0
FN1	BabyTotalGWG	2	216225163	216300796	1	1	1	REPRODUCTIVE TRAITS	No Evidence	0
FN1	CreatinineUrinary	2	216225163	216300796	1	1	1	RENAL	No Evidence	0
FN1	GestationalHypertension	2	216225163	216300796	1	1	1	REPRODUCTIVE TRAITS	No Evidence	0
FN1	LVESV	2	216225163	216300796	1	1	1	CARDIOVASCULAR	No Evidence	0
FN1	Leu	2	216225163	216300796	1	1	1	METABOLITE	No Evidence	0
FN1	LipoproteinA	2	216225163	216300796	1	1	1	LIPIDS	No Evidence	0
FN1	LiverFat	2	216225163	216300796	1	1	1	HEPATIC	No Evidence	0
FN1	MeanSleepDiurnalInactRN	2	216225163	216300796	1	1	1	SLEEP AND CIRCADIAN	No Evidence	0
FN1	MomLateGWG	2	216225163	216300796	1	1	1	REPRODUCTIVE TRAITS	No Evidence	0
FN1	QRS	2	216225163	216300796	1	1	1	ECG TRAITS	No Evidence	0
FN1	RVEDV	2	216225163	216300796	1	1	1	CARDIOVASCULAR	No Evidence	0
FN1	Rootcm	2	216225163	216300796	1	1	1	CARDIOVASCULAR	No Evidence	0
FN1	SHBGadjBMI	2	216225163	216300796	1	1	1	REPRODUCTIVE TRAITS	No Evidence	0
FN1	SleepInsomnia	2	216225163	216300796	1	1	1	SLEEP AND CIRCADIAN	No Evidence	0
FN1	Slope_to_glucose_recovery_glipizide_adjusted_baseline_glucose	2	216225163	216300796	1	1	1	SULFONYLUREA RESPONSE	No Evidence	0
FN1	SmokingFGjoint	2	216225163	216300796	1	1	1	GLYCEMIC	No Evidence	0
FN1	Stroke_deep	2	216225163	216300796	1	1	1	STROKE	No Evidence	0
FN1	T2DadjBMI	2	216225163	216300796	1	1	1	GLYCEMIC	No Evidence	0
FN1	VaricoseVeins	2	216225163	216300796	1	1	1	CARDIOVASCULAR	No Evidence	0
FN1	allSVS	2	216225163	216300796	1	1	1	STROKE	No Evidence	0
FN1	eGFRcrea_perc_DeclineInDM	2	216225163	216300796	1	1	1	RENAL	No Evidence	0
FN1	2hrI	2	216225163	216300796	1	1	1	GLYCEMIC	No Evidence	0
FN1	BMI6mons	2	216225163	216300796	1	1	1	ANTHROPOMETRIC	No Evidence	0
FN1	BS	2	216225163	216300796	1	1	1	GLYCEMIC	No Evidence	0
FN1	CKDextremes_T1D	2	216225163	216300796	1	1	1	RENAL	No Evidence	0
FN1	EtOH	2	216225163	216300796	1	1	1	NUTRITIONAL	No Evidence	0
FN1	Insulin_180_min_glipizide	2	216225163	216300796	1	1	1	SULFONYLUREA RESPONSE	No Evidence	0
FN1	MacroInT2D	2	216225163	216300796	1	1	1	DIABETIC COMPLICATIONS	No Evidence	0
FN1	MomTotalGWG	2	216225163	216300796	1	1	1	REPRODUCTIVE TRAITS	No Evidence	0
FN1	NeckCiradjBMI	2	216225163	216300796	1	1	1	SLEEP AND CIRCADIAN	No Evidence	0
FN1	PAD_eversmk	2	216225163	216300796	1	1	1	CARDIOVASCULAR	No Evidence	0
FN1	PCOS	2	216225163	216300796	1	1	1	REPRODUCTIVE TRAITS	No Evidence	0
FN1	PlatDistWidth	2	216225163	216300796	1	1	1	HEMATOLOGICAL	No Evidence	0
FN1	Pwave_duration	2	216225163	216300796	1	1	1	ECG TRAITS	No Evidence	0
FN1	VLDLchol	2	216225163	216300796	1	1	1	LIPIDS	No Evidence	0
FN1	eGFRcreaCKDi25	2	216225163	216300796	1	1	1	RENAL	No Evidence	0
FN1	toastUNDETER	2	216225163	216300796	1	1	1	STROKE	No Evidence	0
FN1	AFxSEX	2	216225163	216300796	1	1	1	ATRIAL FIBRILLATION	No Evidence	0
FN1	AllDKDvControl_DM	2	216225163	216300796	1	1	1	RENAL	No Evidence	0
FN1	Allergy	2	216225163	216300796	1	1	1	IMMUNOLOGICAL	No Evidence	0
FN1	BMB_mixed_or_strictlydeep_withexclusions	2	216225163	216300796	1	1	1	CEREBROVASCULAR MRI TRAITS	No Evidence	0
FN1	BasoPerc	2	216225163	216300796	1	1	1	HEMATOLOGICAL	No Evidence	0
FN1	CSI	2	216225163	216300796	1	1	1	OCULAR	No Evidence	0
FN1	Celiac	2	216225163	216300796	1	1	1	IMMUNOLOGICAL	No Evidence	0
FN1	Change_in_HOMA_B_after_metformin	2	216225163	216300796	1	1	1	METFORMIN RESPONSE	No Evidence	0
FN1	ClaudicationinT2D	2	216225163	216300796	1	1	1	DIABETIC COMPLICATIONS	No Evidence	0
FN1	GCC	2	216225163	216300796	1	1	1	OCULAR	No Evidence	0
FN1	Glucose_240_min_glipizide_adjusted_baseline_glucose	2	216225163	216300796	1	1	1	SULFONYLUREA RESPONSE	No Evidence	0
FN1	Glucose_90_min_glipizide_adjusted_baseline_glucose	2	216225163	216300796	1	1	1	SULFONYLUREA RESPONSE	No Evidence	0
FN1	Hb	2	216225163	216300796	1	1	1	HEMATOLOGICAL	No Evidence	0
FN1	IDLchol	2	216225163	216300796	1	1	1	LIPIDS	No Evidence	0
FN1	Liver_volume	2	216225163	216300796	1	1	1	HEPATIC	No Evidence	0
FN1	MAadjHbA1cBMI_T1D	2	216225163	216300796	1	1	1	RENAL	No Evidence	0
FN1	MacrovControladjHbA1cBMI_T1D	2	216225163	216300796	1	1	1	RENAL	No Evidence	0
FN1	NAFLDscore	2	216225163	216300796	1	1	1	HEPATIC	No Evidence	0
FN1	NucleatedRedCount	2	216225163	216300796	1	1	1	HEMATOLOGICAL	No Evidence	0
FN1	PDRvNoPDR	2	216225163	216300796	1	1	1	DIABETIC COMPLICATIONS	No Evidence	0
FN1	RedCount	2	216225163	216300796	1	1	1	HEMATOLOGICAL	No Evidence	0
FN1	Stroke	2	216225163	216300796	1	1	1	STROKE	No Evidence	0
FN1	T2D_age-related	2	216225163	216300796	1	1	1	GLYCEMIC	No Evidence	0
FN1	AlbInT2D	2	216225163	216300796	1	1	1	DIABETIC COMPLICATIONS	No Evidence	0
FN1	AnyCVD	2	216225163	216300796	1	1	1	CARDIOVASCULAR	No Evidence	0
FN1	BMB_any_withexclusions	2	216225163	216300796	1	1	1	CEREBROVASCULAR MRI TRAITS	No Evidence	0
FN1	BMI1yr	2	216225163	216300796	1	1	1	ANTHROPOMETRIC	No Evidence	0
FN1	BSandFG	2	216225163	216300796	1	1	1	GLYCEMIC	No Evidence	0
FN1	CKDextremesadjHbA1cBMI_T1D	2	216225163	216300796	1	1	1	RENAL	No Evidence	0
FN1	FBWadjMGen	2	216225163	216300796	1	1	1	REPRODUCTIVE TRAITS	No Evidence	0
FN1	HYPERTENSION	2	216225163	216300796	1	1	1	CARDIOVASCULAR	No Evidence	0
FN1	His	2	216225163	216300796	1	1	1	METABOLITE	No Evidence	0
FN1	ISen	2	216225163	216300796	1	1	1	GLYCEMIC	No Evidence	0
FN1	NAFLDfibrosis	2	216225163	216300796	1	1	1	HEPATIC	No Evidence	0
FN1	PVD	2	216225163	216300796	1	1	1	CARDIOVASCULAR	No Evidence	0
FN1	PanAge	2	216225163	216300796	1	1	1	OTHER	No Evidence	0
FN1	PreEclampsia	2	216225163	216300796	1	1	1	REPRODUCTIVE TRAITS	No Evidence	0
FN1	RhA	2	216225163	216300796	1	1	1	IMMUNOLOGICAL	No Evidence	0
FN1	SM	2	216225163	216300796	1	1	1	LIPIDS	No Evidence	0
FN1	STILTSvUKHLS	2	216225163	216300796	1	1	1	ANTHROPOMETRIC	No Evidence	0
FN1	Sodium	2	216225163	216300796	1	1	1	METABOLITE	No Evidence	0
FN1	SpO2min	2	216225163	216300796	1	1	1	SLEEP AND CIRCADIAN	No Evidence	0
FN1	StDevSleepDurationRN	2	216225163	216300796	1	1	1	SLEEP AND CIRCADIAN	No Evidence	0
FN1	AHIinNREM	2	216225163	216300796	1	1	1	SLEEP AND CIRCADIAN	No Evidence	0
FN1	Dermatophytosis	2	216225163	216300796	1	1	1	OTHER	No Evidence	0
FN1	ESRDvControladjHbA1cBMI_T1D	2	216225163	216300796	1	1	1	RENAL	No Evidence	0
FN1	FAinCSVD	2	216225163	216300796	1	1	1	CEREBROVASCULAR MRI TRAITS	No Evidence	0
FN1	HBA1C	2	216225163	216300796	1	1	1	GLYCEMIC	No Evidence	0
FN1	HDL	2	216225163	216300796	1	1	1	LIPIDS	No Evidence	0
FN1	ISthickness	2	216225163	216300796	1	1	1	OCULAR	No Evidence	0
FN1	Incr30	2	216225163	216300796	1	1	1	GLYCEMIC	No Evidence	0
FN1	Kidney_volume	2	216225163	216300796	1	1	1	RENAL	No Evidence	0
FN1	LymphoPerc	2	216225163	216300796	1	1	1	HEMATOLOGICAL	No Evidence	0
FN1	MA_T1D	2	216225163	216300796	1	1	1	RENAL	No Evidence	0
FN1	MeanSleepM10timeRN	2	216225163	216300796	1	1	1	SLEEP AND CIRCADIAN	No Evidence	0
FN1	Neuromyelitis_optica_IgG_plus	2	216225163	216300796	1	1	1	OCULAR	No Evidence	0
FN1	PAcm	2	216225163	216300796	1	1	1	CARDIOVASCULAR	No Evidence	0
FN1	PAcmInd	2	216225163	216300796	1	1	1	CARDIOVASCULAR	No Evidence	0
FN1	PC	2	216225163	216300796	1	1	1	METABOLITE	No Evidence	0
FN1	PUFA	2	216225163	216300796	1	1	1	LIPIDS	No Evidence	0
FN1	Spleen_volume	2	216225163	216300796	1	1	1	GLYCEMIC	No Evidence	0
FN1	WAIST	2	216225163	216300796	1	1	1	ANTHROPOMETRIC	No Evidence	0
FN1	eGFRcrea_DM	2	216225163	216300796	1	1	1	RENAL	No Evidence	0
FN1	eGFRcrea_med_DeclineInCKD	2	216225163	216300796	1	1	1	RENAL	No Evidence	0
FN1	mRSOrdinalAdjSever	2	216225163	216300796	1	1	1	STROKE	No Evidence	0
FN1	AfibFlutter	2	216225163	216300796	1	1	1	ATRIAL FIBRILLATION	No Evidence	0
FN1	BMI6wks	2	216225163	216300796	1	1	1	ANTHROPOMETRIC	No Evidence	0
FN1	BMI8mons	2	216225163	216300796	1	1	1	ANTHROPOMETRIC	No Evidence	0
FN1	CCScCRYPTCE	2	216225163	216300796	1	1	1	STROKE	No Evidence	0
FN1	CKDinT2D	2	216225163	216300796	1	1	1	DIABETIC COMPLICATIONS	No Evidence	0
FN1	DBP	2	216225163	216300796	1	1	1	CARDIOVASCULAR	No Evidence	0
FN1	GFATadjBMIHeight	2	216225163	216300796	1	1	1	ANTHROPOMETRIC	No Evidence	0
FN1	Glucose_30_min_OGTT_metformin_adjusted_baseline_glucose	2	216225163	216300796	1	1	1	METFORMIN RESPONSE	No Evidence	0
FN1	Insulin_90_min_glipizide	2	216225163	216300796	1	1	1	SULFONYLUREA RESPONSE	No Evidence	0
FN1	MeanCorpHb	2	216225163	216300796	1	1	1	HEMATOLOGICAL	No Evidence	0
FN1	NeckCir	2	216225163	216300796	1	1	1	SLEEP AND CIRCADIAN	No Evidence	0
FN1	PEAKadjSI	2	216225163	216300796	1	1	1	GLYCEMIC	No Evidence	0
FN1	QTc	2	216225163	216300796	1	1	1	ECG TRAITS	No Evidence	0
FN1	ReticuloPerc	2	216225163	216300796	1	1	1	HEMATOLOGICAL	No Evidence	0
FN1	Stroke_cardioembolic	2	216225163	216300796	1	1	1	STROKE	No Evidence	0
FN1	TGtoHDL	2	216225163	216300796	1	1	1	LIPIDS	No Evidence	0
FN1	eGFRcrea_perc_DeclineNoDM	2	216225163	216300796	1	1	1	RENAL	No Evidence	0
FN1	2hrGadjBMI	2	216225163	216300796	1	1	1	GLYCEMIC	No Evidence	0
FN1	AF	2	216225163	216300796	1	1	1	ATRIAL FIBRILLATION	No Evidence	0
FN1	Adiponectin	2	216225163	216300796	1	1	1	GLYCEMIC	No Evidence	0
FN1	ApoA1	2	216225163	216300796	1	1	1	LIPIDS	No Evidence	0
FN1	CCthickness	2	216225163	216300796	1	1	1	OCULAR	No Evidence	0
FN1	CKDpDKDinT2D	2	216225163	216300796	1	1	1	RENAL	No Evidence	0
FN1	FG_plus_diab	2	216225163	216300796	1	1	1	GLYCEMIC	No Evidence	0
FN1	FatIntake	2	216225163	216300796	1	1	1	NUTRITIONAL	No Evidence	0
FN1	Insulin_60_min_OGTT_metformin	2	216225163	216300796	1	1	1	METFORMIN RESPONSE	No Evidence	0
FN1	MeanSleepEfficiencyRN	2	216225163	216300796	1	1	1	SLEEP AND CIRCADIAN	No Evidence	0
FN1	PAtoARsys	2	216225163	216300796	1	1	1	CARDIOVASCULAR	No Evidence	0
FN1	RAMinArea	2	216225163	216300796	1	1	1	CARDIOVASCULAR	No Evidence	0
FN1	SerumUrea	2	216225163	216300796	1	1	1	RENAL	No Evidence	0
FN1	Time_to_glucose_trough_glipizide	2	216225163	216300796	1	1	1	SULFONYLUREA RESPONSE	No Evidence	0
FN1	Tyr	2	216225163	216300796	1	1	1	METABOLITE	No Evidence	0
FN1	WMH	2	216225163	216300796	1	1	1	CEREBROVASCULAR MRI TRAITS	No Evidence	0
FN1	saltconsumption	2	216225163	216300796	1	1	1	NUTRITIONAL	No Evidence	0
FN1	ASATtoGFAT	2	216225163	216300796	1	1	1	ANTHROPOMETRIC	No Evidence	0
FN1	AUCinsAUCgluc	2	216225163	216300796	1	1	1	GLYCEMIC	No Evidence	0
FN1	AbAge	2	216225163	216300796	1	1	1	OTHER	No Evidence	0
FN1	AdiponectinadjBMI	2	216225163	216300796	1	1	1	GLYCEMIC	No Evidence	0
FN1	CADinT2D	2	216225163	216300796	1	1	1	DIABETIC COMPLICATIONS	No Evidence	0
FN1	CKDadjHbA1cBMI_T1D	2	216225163	216300796	1	1	1	RENAL	No Evidence	0
FN1	CKDpDKD_DM	2	216225163	216300796	1	1	1	RENAL	No Evidence	0
FN1	Gln	2	216225163	216300796	1	1	1	METABOLITE	No Evidence	0
FN1	Glucose_120_min_OGTT_metformin_adjusted_baseline_glucose	2	216225163	216300796	1	1	1	METFORMIN RESPONSE	No Evidence	0
FN1	HF	2	216225163	216300796	1	1	1	CARDIOVASCULAR	No Evidence	0
FN1	HIPCadjBMI	2	216225163	216300796	1	1	1	ANTHROPOMETRIC	No Evidence	0
FN1	HR	2	216225163	216300796	1	1	1	CARDIOVASCULAR	No Evidence	0
FN1	LVmassBSAindexed	2	216225163	216300796	1	1	1	CARDIOVASCULAR	No Evidence	0
FN1	MUFA	2	216225163	216300796	1	1	1	LIPIDS	No Evidence	0
FN1	Men	2	216225163	216300796	1	1	1	REPRODUCTIVE TRAITS	No Evidence	0
FN1	MultipleSclerosis	2	216225163	216300796	1	1	1	IMMUNOLOGICAL	No Evidence	0
FN1	Neuromyelitis_optica_IgG_minus	2	216225163	216300796	1	1	1	OCULAR	No Evidence	0
FN1	Obesity	2	216225163	216300796	1	1	1	ANTHROPOMETRIC	No Evidence	0
FN1	RAFAC	2	216225163	216300796	1	1	1	CARDIOVASCULAR	No Evidence	0
FN1	RAMinAreaInd	2	216225163	216300796	1	1	1	CARDIOVASCULAR	No Evidence	0
FN1	RVESV	2	216225163	216300796	1	1	1	CARDIOVASCULAR	No Evidence	0
FN1	RVSV	2	216225163	216300796	1	1	1	CARDIOVASCULAR	No Evidence	0
FN1	SCOOPvUKHLS	2	216225163	216300796	1	1	1	ANTHROPOMETRIC	No Evidence	0
FN1	SleepLong	2	216225163	216300796	1	1	1	SLEEP AND CIRCADIAN	No Evidence	0
FN1	UA	2	216225163	216300796	1	1	1	RENAL	No Evidence	0
FN1	WCadjBMISMK	2	216225163	216300796	1	1	1	ANTHROPOMETRIC	No Evidence	0
FN1	eGFRcreaNoDiabetes	2	216225163	216300796	1	1	1	RENAL	No Evidence	0
FN1	mRS012v3456AdjSever	2	216225163	216300796	1	1	1	STROKE	No Evidence	0
FN1	AIRadjBMInSI	2	216225163	216300796	1	1	1	GLYCEMIC	No Evidence	0
FN1	AIRadjSI	2	216225163	216300796	1	1	1	GLYCEMIC	No Evidence	0
FN1	AST_ALT_ratio	2	216225163	216300796	1	1	1	HEPATIC	No Evidence	0
FN1	AscAortaDiamInd	2	216225163	216300796	1	1	1	CARDIOVASCULAR	No Evidence	0
FN1	CIR	2	216225163	216300796	1	1	1	GLYCEMIC	No Evidence	0
FN1	CIRadjISI	2	216225163	216300796	1	1	1	GLYCEMIC	No Evidence	0
FN1	Cardiomyopathy	2	216225163	216300796	1	1	1	CARDIOVASCULAR	No Evidence	0
FN1	DRvNoDRwDoD	2	216225163	216300796	1	1	1	DIABETIC COMPLICATIONS	No Evidence	0
FN1	ESRD_DM	2	216225163	216300796	1	1	1	RENAL	No Evidence	0
FN1	ESRDvNonESRD_T1D	2	216225163	216300796	1	1	1	RENAL	No Evidence	0
FN1	HBA1CMMOL	2	216225163	216300796	1	1	1	GLYCEMIC	No Evidence	0
FN1	IA	2	216225163	216300796	1	1	1	STROKE	No Evidence	0
FN1	Ins30	2	216225163	216300796	1	1	1	GLYCEMIC	No Evidence	0
FN1	KExcretion	2	216225163	216300796	1	1	1	RENAL	No Evidence	0
FN1	MA_DM	2	216225163	216300796	1	1	1	RENAL	No Evidence	0
FN1	MonoPerc	2	216225163	216300796	1	1	1	HEMATOLOGICAL	No Evidence	0
FN1	Myasthenia_gravis_late	2	216225163	216300796	1	1	1	IMMUNOLOGICAL	No Evidence	0
FN1	P	2	216225163	216300796	1	1	1	METABOLITE	No Evidence	0
FN1	PS	2	216225163	216300796	1	1	1	OCULAR	No Evidence	0
FN1	ProteinIntakeBMIadj	2	216225163	216300796	1	1	1	NUTRITIONAL	No Evidence	0
FN1	RVEFtoLVEF	2	216225163	216300796	1	1	1	CARDIOVASCULAR	No Evidence	0
FN1	RVSVI	2	216225163	216300796	1	1	1	CARDIOVASCULAR	No Evidence	0
FN1	SevereDKD	2	216225163	216300796	1	1	1	RENAL	No Evidence	0
FN1	eGFRcrea	2	216225163	216300796	1	1	1	RENAL	No Evidence	0
FN1	oilyfish	2	216225163	216300796	1	1	1	NUTRITIONAL	No Evidence	0
FN1	AnyCVDinT2D	2	216225163	216300796	1	1	1	DIABETIC COMPLICATIONS	No Evidence	0
FN1	CCSpSAOmajincl	2	216225163	216300796	1	1	1	STROKE	No Evidence	0
FN1	CRP	2	216225163	216300796	1	1	1	CARDIOVASCULAR	No Evidence	0
FN1	DescAortaDiam	2	216225163	216300796	1	1	1	CARDIOVASCULAR	No Evidence	0
FN1	EosinPerc	2	216225163	216300796	1	1	1	HEMATOLOGICAL	No Evidence	0
FN1	GA	2	216225163	216300796	1	1	1	OCULAR	No Evidence	0
FN1	HDL2chol	2	216225163	216300796	1	1	1	LIPIDS	No Evidence	0
FN1	HOMAIR	2	216225163	216300796	1	1	1	GLYCEMIC	No Evidence	0
FN1	ICP	2	216225163	216300796	1	1	1	REPRODUCTIVE TRAITS	No Evidence	0
FN1	LiverIron	2	216225163	216300796	1	1	1	HEPATIC	No Evidence	0
FN1	MA	2	216225163	216300796	1	1	1	RENAL	No Evidence	0
FN1	MBW	2	216225163	216300796	1	1	1	REPRODUCTIVE TRAITS	No Evidence	0
FN1	MIinT2D	2	216225163	216300796	1	1	1	DIABETIC COMPLICATIONS	No Evidence	0
FN1	PEAKadjBMInSI	2	216225163	216300796	1	1	1	GLYCEMIC	No Evidence	0
FN1	Pollinosis	2	216225163	216300796	1	1	1	IMMUNOLOGICAL	No Evidence	0
FN1	RBCDistWidth	2	216225163	216300796	1	1	1	HEMATOLOGICAL	No Evidence	0
FN1	RVSVtoLVSV	2	216225163	216300796	1	1	1	CARDIOVASCULAR	No Evidence	0
FN1	RootcmInd	2	216225163	216300796	1	1	1	CARDIOVASCULAR	No Evidence	0
FN1	SAT	2	216225163	216300796	1	1	1	ANTHROPOMETRIC	No Evidence	0
FN1	TFR	2	216225163	216300796	1	1	1	ANTHROPOMETRIC	No Evidence	0
FN1	TGnonT2D	2	216225163	216300796	1	1	1	LIPIDS	No Evidence	0
FN1	TotalProtein	2	216225163	216300796	1	1	1	HEMATOLOGICAL	No Evidence	0
FN1	UPCR	2	216225163	216300796	1	1	1	RENAL	No Evidence	0
FN1	allDKD_T2D	2	216225163	216300796	1	1	1	RENAL	No Evidence	0
FN1	toastCE	2	216225163	216300796	1	1	1	STROKE	No Evidence	0
FN1	toastLAA	2	216225163	216300796	1	1	1	STROKE	No Evidence	0
FN1	ASATadjBMIHeight	2	216225163	216300796	1	1	1	ANTHROPOMETRIC	No Evidence	0
FN1	AcAce	2	216225163	216300796	1	1	1	METABOLITE	No Evidence	0
FN1	Alb	2	216225163	216300796	1	1	1	HEPATIC	No Evidence	0
FN1	AllergicRhinitis	2	216225163	216300796	1	1	1	IMMUNOLOGICAL	No Evidence	0
FN1	CKD_EXT_vGFRinT2D	2	216225163	216300796	1	1	1	RENAL	No Evidence	0
FN1	CPEP_FAST	2	216225163	216300796	1	1	1	GLYCEMIC	No Evidence	0
FN1	Change_in_fasting_glucose_after_metformin_adjusted_baseline_glucose	2	216225163	216300796	1	1	1	METFORMIN RESPONSE	No Evidence	0
FN1	EosinCount	2	216225163	216300796	1	1	1	HEMATOLOGICAL	No Evidence	0
FN1	Fasting_glucose_metformin_adjusted_baseline_glucose	2	216225163	216300796	1	1	1	METFORMIN RESPONSE	No Evidence	0
FN1	Intraocular_pressure	2	216225163	216300796	1	1	1	OCULAR	No Evidence	0
FN1	MeanReticuloVol	2	216225163	216300796	1	1	1	HEMATOLOGICAL	No Evidence	0
FN1	ND	2	216225163	216300796	1	1	1	OCULAR	No Evidence	0
FN1	NPDRvNoDR	2	216225163	216300796	1	1	1	DIABETIC COMPLICATIONS	No Evidence	0
FN1	PAStraincm	2	216225163	216300796	1	1	1	CARDIOVASCULAR	No Evidence	0
FN1	PBC	2	216225163	216300796	1	1	1	HEPATIC	No Evidence	0
FN1	PDRvNoDRwDoD	2	216225163	216300796	1	1	1	DIABETIC COMPLICATIONS	No Evidence	0
FN1	POAG	2	216225163	216300796	1	1	1	OCULAR	No Evidence	0
FN1	PSC	2	216225163	216300796	1	1	1	HEPATIC	No Evidence	0
FN1	Phosphate	2	216225163	216300796	1	1	1	METABOLITE	No Evidence	0
FN1	RemnantC	2	216225163	216300796	1	1	1	LIPIDS	No Evidence	0
FN1	Slope_to_glucose_trough_glipizide_adjusted_baseline_glucose	2	216225163	216300796	1	1	1	SULFONYLUREA RESPONSE	No Evidence	0
FN1	SpO2avg	2	216225163	216300796	1	1	1	SLEEP AND CIRCADIAN	No Evidence	0
FN1	SpO2per90	2	216225163	216300796	1	1	1	SLEEP AND CIRCADIAN	No Evidence	0
FN1	WHR	2	216225163	216300796	1	1	1	ANTHROPOMETRIC	No Evidence	0
FN1	allDKDadjHbA1cBMI_T1D	2	216225163	216300796	1	1	1	RENAL	No Evidence	0
FN1	lateDKD_T2D	2	216225163	216300796	1	1	1	RENAL	No Evidence	0
FN1	Ala	2	216225163	216300796	1	1	1	METABOLITE	No Evidence	0
FN1	AscAortaDiam	2	216225163	216300796	1	1	1	CARDIOVASCULAR	No Evidence	0
FN1	CCScUNDETER	2	216225163	216300796	1	1	1	STROKE	No Evidence	0
FN1	CCSpCryptoincl	2	216225163	216300796	1	1	1	STROKE	No Evidence	0
FN1	ChildSleepDurationAdjBMI	2	216225163	216300796	1	1	1	SLEEP AND CIRCADIAN	No Evidence	0
FN1	CystatinC	2	216225163	216300796	1	1	1	RENAL	No Evidence	0
FN1	ESRDvControlinT2D	2	216225163	216300796	1	1	1	RENAL	No Evidence	0
FN1	FastFFA	2	216225163	216300796	1	1	1	LIPIDS	No Evidence	0
FN1	MAP	2	216225163	216300796	1	1	1	CARDIOVASCULAR	No Evidence	0
FN1	MP	2	216225163	216300796	1	1	1	REPRODUCTIVE TRAITS	No Evidence	0
FN1	MeanSleepDurationRN	2	216225163	216300796	1	1	1	SLEEP AND CIRCADIAN	No Evidence	0
FN1	MeanSleepNumEpisodesRN	2	216225163	216300796	1	1	1	SLEEP AND CIRCADIAN	No Evidence	0
FN1	MeanSpheredVol	2	216225163	216300796	1	1	1	HEMATOLOGICAL	No Evidence	0
FN1	PIadjBMI	2	216225163	216300796	1	1	1	GLYCEMIC	No Evidence	0
FN1	PulseRate	2	216225163	216300796	1	1	1	CARDIOVASCULAR	No Evidence	0
FN1	RAQT	2	216225163	216300796	1	1	1	SLEEP AND CIRCADIAN	No Evidence	0
FN1	RRinterval	2	216225163	216300796	1	1	1	ECG TRAITS	No Evidence	0
FN1	RVESVI	2	216225163	216300796	1	1	1	CARDIOVASCULAR	No Evidence	0
FN1	SVI	2	216225163	216300796	1	1	1	CARDIOVASCULAR	No Evidence	0
FN1	T2D_obesity-related	2	216225163	216300796	1	1	1	GLYCEMIC	No Evidence	0
FN1	eGFRcys	2	216225163	216300796	1	1	1	RENAL	No Evidence	0
FN1	BMI7yrs	2	216225163	216300796	1	1	1	ANTHROPOMETRIC	No Evidence	0
FN1	CCScCEmajor	2	216225163	216300796	1	1	1	STROKE	No Evidence	0
FN1	CCSpLAAmajincl	2	216225163	216300796	1	1	1	STROKE	No Evidence	0
FN1	CKDpDKDadjHbA1cBMI_T1D	2	216225163	216300796	1	1	1	RENAL	No Evidence	0
FN1	ESRDinT2D	2	216225163	216300796	1	1	1	DIABETIC COMPLICATIONS	No Evidence	0
FN1	HIPC	2	216225163	216300796	1	1	1	ANTHROPOMETRIC	No Evidence	0
FN1	ISIadjAgeSex	2	216225163	216300796	1	1	1	GLYCEMIC	No Evidence	0
FN1	LVEDVI	2	216225163	216300796	1	1	1	CARDIOVASCULAR	No Evidence	0
FN1	MeanCorpVol	2	216225163	216300796	1	1	1	HEMATOLOGICAL	No Evidence	0
FN1	PlatCount	2	216225163	216300796	1	1	1	HEMATOLOGICAL	No Evidence	0
FN1	Stroke_lobar	2	216225163	216300796	1	1	1	STROKE	No Evidence	0
FN1	StrokeinT2D	2	216225163	216300796	1	1	1	DIABETIC COMPLICATIONS	No Evidence	0
FN1	VCDR	2	216225163	216300796	1	1	1	OCULAR	No Evidence	0
FN1	YouthT2D	2	216225163	216300796	1	1	1	GLYCEMIC	No Evidence	0
FN1	2hrG	2	216225163	216300796	1	1	1	GLYCEMIC	No Evidence	0
FN1	ALT	2	216225163	216300796	1	1	1	HEPATIC	No Evidence	0
FN1	BMB_mixed_or_strictlydeep_noexclusions	2	216225163	216300796	1	1	1	CEREBROVASCULAR MRI TRAITS	No Evidence	0
FN1	BMI	2	216225163	216300796	1	1	1	ANTHROPOMETRIC	No Evidence	0
FN1	CKD	2	216225163	216300796	1	1	1	RENAL	No Evidence	0
FN1	ESRDvNonESRDinT2D	2	216225163	216300796	1	1	1	RENAL	No Evidence	0
FN1	FI	2	216225163	216300796	1	1	1	GLYCEMIC	No Evidence	0
FN1	HBA1CadjBMI	2	216225163	216300796	1	1	1	GLYCEMIC	No Evidence	0
FN1	IGI	2	216225163	216300796	1	1	1	GLYCEMIC	No Evidence	0
FN1	ImReticuloFrac	2	216225163	216300796	1	1	1	HEMATOLOGICAL	No Evidence	0
FN1	NAFLDinT2D	2	216225163	216300796	1	1	1	DIABETIC COMPLICATIONS	No Evidence	0
FN1	PUV	2	216225163	216300796	1	1	1	RENAL	No Evidence	0
FN1	SFA	2	216225163	216300796	1	1	1	LIPIDS	No Evidence	0
FN1	SleepChronotype	2	216225163	216300796	1	1	1	SLEEP AND CIRCADIAN	No Evidence	0
FN1	SnoringAdjBMI	2	216225163	216300796	1	1	1	SLEEP AND CIRCADIAN	No Evidence	0
FN1	T2D_insulin-resistant	2	216225163	216300796	1	1	1	GLYCEMIC	No Evidence	0
FN1	UACR_nonDM	2	216225163	216300796	1	1	1	RENAL	No Evidence	0
FN1	Urate	2	216225163	216300796	1	1	1	RENAL	No Evidence	0
FN1	WMHinCSVD	2	216225163	216300796	1	1	1	CEREBROVASCULAR MRI TRAITS	No Evidence	0
FN1	eGFRcrea_med_DeclineAdjBL	2	216225163	216300796	1	1	1	RENAL	No Evidence	0
FN1	mRSOrdinal	2	216225163	216300796	1	1	1	STROKE	No Evidence	0
FN1	n6FA182	2	216225163	216300796	1	1	1	LIPIDS	No Evidence	0
FN1	2hrFFA	2	216225163	216300796	1	1	1	LIPIDS	No Evidence	0
FN1	AFxBMI	2	216225163	216300796	1	1	1	ATRIAL FIBRILLATION	No Evidence	0
FN1	BMB_strictlylobar_withexclusions	2	216225163	216300796	1	1	1	CEREBROVASCULAR MRI TRAITS	No Evidence	0
FN1	BabyEarlyGWG	2	216225163	216300796	1	1	1	REPRODUCTIVE TRAITS	No Evidence	0
FN1	CCScLAA	2	216225163	216300796	1	1	1	STROKE	No Evidence	0
FN1	Cl	2	216225163	216300796	1	1	1	METABOLITE	No Evidence	0
FN1	EaseOfWakingUp	2	216225163	216300796	1	1	1	SLEEP AND CIRCADIAN	No Evidence	0
FN1	Glol	2	216225163	216300796	1	1	1	METABOLITE	No Evidence	0
FN1	Glucose_60_min_glipizide_adjusted_baseline_glucose	2	216225163	216300796	1	1	1	SULFONYLUREA RESPONSE	No Evidence	0
FN1	HDL3chol	2	216225163	216300796	1	1	1	LIPIDS	No Evidence	0
FN1	OPL	2	216225163	216300796	1	1	1	OCULAR	No Evidence	0
FN1	SeropositiveRhA	2	216225163	216300796	1	1	1	IMMUNOLOGICAL	No Evidence	0
FN1	UACR_DM	2	216225163	216300796	1	1	1	RENAL	No Evidence	0
FN1	USPR	2	216225163	216300796	1	1	1	RENAL	No Evidence	0
FN1	ALP	2	216225163	216300796	1	1	1	HEPATIC	No Evidence	0
FN1	BFP	2	216225163	216300796	1	1	1	ANTHROPOMETRIC	No Evidence	0
FN1	BUN	2	216225163	216300796	1	1	1	RENAL	No Evidence	0
FN1	Change_in_HOMA_IR_after_metformin	2	216225163	216300796	1	1	1	METFORMIN RESPONSE	No Evidence	0
FN1	DHEAS	2	216225163	216300796	1	1	1	REPRODUCTIVE TRAITS	No Evidence	0
FN1	DiabeticNephro	2	216225163	216300796	1	1	1	DIABETIC COMPLICATIONS	No Evidence	0
FN1	ESRD	2	216225163	216300796	1	1	1	RENAL	No Evidence	0
FN1	GDM	2	216225163	216300796	1	1	1	REPRODUCTIVE TRAITS	No Evidence	0
FN1	Gp	2	216225163	216300796	1	1	1	METABOLITE	No Evidence	0
FN1	HypertensioninT2D	2	216225163	216300796	1	1	1	DIABETIC COMPLICATIONS	No Evidence	0
FN1	IPL	2	216225163	216300796	1	1	1	OCULAR	No Evidence	0
FN1	Insulin_240_min_glipizide	2	216225163	216300796	1	1	1	SULFONYLUREA RESPONSE	No Evidence	0
FN1	MeanCorpHbConc	2	216225163	216300796	1	1	1	HEMATOLOGICAL	No Evidence	0
FN1	PDRvNoDR	2	216225163	216300796	1	1	1	DIABETIC COMPLICATIONS	No Evidence	0
FN1	PI	2	216225163	216300796	1	1	1	GLYCEMIC	No Evidence	0
FN1	SmokingT2Dmain	2	216225163	216300796	1	1	1	GLYCEMIC	No Evidence	0
FN1	Snoring	2	216225163	216300796	1	1	1	SLEEP AND CIRCADIAN	No Evidence	0
FN1	TotPG	2	216225163	216300796	1	1	1	LIPIDS	No Evidence	0
FN1	VFD	2	216225163	216300796	1	1	1	OCULAR	No Evidence	0
FN1	Val	2	216225163	216300796	1	1	1	METABOLITE	No Evidence	0
FN1	allDKD_T1D	2	216225163	216300796	1	1	1	RENAL	No Evidence	0
FN1	cIMT	2	216225163	216300796	1	1	1	CARDIOVASCULAR	No Evidence	0
FN1	lateDKD	2	216225163	216300796	1	1	1	RENAL	No Evidence	0
FN1	lateDKDadjHbA1cBMI_T1D	2	216225163	216300796	1	1	1	RENAL	No Evidence	0
FN1	AFxAGEo65	2	216225163	216300796	1	1	1	ATRIAL FIBRILLATION	No Evidence	0
FN1	AIpredictedAF	2	216225163	216300796	1	1	1	ATRIAL FIBRILLATION	No Evidence	0
FN1	ALBUMIN	2	216225163	216300796	1	1	1	RENAL	No Evidence	0
FN1	BMI1_5yrs	2	216225163	216300796	1	1	1	ANTHROPOMETRIC	No Evidence	0
FN1	BMI3yrs	2	216225163	216300796	1	1	1	ANTHROPOMETRIC	No Evidence	0
FN1	BMI8yrs	2	216225163	216300796	1	1	1	ANTHROPOMETRIC	No Evidence	0
FN1	BMIbirth	2	216225163	216300796	1	1	1	ANTHROPOMETRIC	No Evidence	0
FN1	BSadjFastingTime	2	216225163	216300796	1	1	1	GLYCEMIC	No Evidence	0
FN1	CKD_DM	2	216225163	216300796	1	1	1	RENAL	No Evidence	0
FN1	CKDpDKD_T1D	2	216225163	216300796	1	1	1	RENAL	No Evidence	0
FN1	Creatinine	2	216225163	216300796	1	1	1	RENAL	No Evidence	0
FN1	DHA	2	216225163	216300796	1	1	1	LIPIDS	No Evidence	0
FN1	Fasting_insulin_metformin	2	216225163	216300796	1	1	1	METFORMIN RESPONSE	No Evidence	0
FN1	IgAN	2	216225163	216300796	1	1	1	RENAL	No Evidence	0
FN1	Insulin_120_min_glipizide	2	216225163	216300796	1	1	1	SULFONYLUREA RESPONSE	No Evidence	0
FN1	LDH	2	216225163	216300796	1	1	1	METABOLITE	No Evidence	0
FN1	LVEDV	2	216225163	216300796	1	1	1	CARDIOVASCULAR	No Evidence	0
FN1	LongQT	2	216225163	216300796	1	1	1	ECG TRAITS	No Evidence	0
FN1	MacrovControl	2	216225163	216300796	1	1	1	RENAL	No Evidence	0
FN1	NICM	2	216225163	216300796	1	1	1	CARDIOVASCULAR	No Evidence	0
FN1	ONLthickness	2	216225163	216300796	1	1	1	OCULAR	No Evidence	0
FN1	PAtoARdia	2	216225163	216300796	1	1	1	CARDIOVASCULAR	No Evidence	0
FN1	PCOSadjAge	2	216225163	216300796	1	1	1	REPRODUCTIVE TRAITS	No Evidence	0
FN1	PVDinT2D	2	216225163	216300796	1	1	1	DIABETIC COMPLICATIONS	No Evidence	0
FN1	PancreasFat	2	216225163	216300796	1	1	1	GLYCEMIC	No Evidence	0
FN1	Pyr	2	216225163	216300796	1	1	1	METABOLITE	No Evidence	0
FN1	RA	2	216225163	216300796	1	1	1	SLEEP AND CIRCADIAN	No Evidence	0
FN1	RPE	2	216225163	216300796	1	1	1	OCULAR	No Evidence	0
FN1	eGFRcrea_T1D	2	216225163	216300796	1	1	1	RENAL	No Evidence	0
FN1	lateDKD_T1D	2	216225163	216300796	1	1	1	RENAL	No Evidence	0
FN1	mRS01v23456	2	216225163	216300796	1	1	1	STROKE	No Evidence	0
FN1	AUC_insulin_OGTT_metformin	2	216225163	216300796	1	1	1	METFORMIN RESPONSE	No Evidence	0
FN1	CKD_T2D	2	216225163	216300796	1	1	1	RENAL	No Evidence	0
FN1	DirectBilirubin	2	216225163	216300796	1	1	1	HEPATIC	No Evidence	0
FN1	ESRDvMacro_T1D	2	216225163	216300796	1	1	1	RENAL	No Evidence	0
FN1	Glucose_30_min_glipizide_adjusted_baseline_glucose	2	216225163	216300796	1	1	1	SULFONYLUREA RESPONSE	No Evidence	0
FN1	HbConc	2	216225163	216300796	1	1	1	HEMATOLOGICAL	No Evidence	0
FN1	ISI	2	216225163	216300796	1	1	1	GLYCEMIC	No Evidence	0
FN1	ISIadjAgeSexBMI	2	216225163	216300796	1	1	1	GLYCEMIC	No Evidence	0
FN1	ISR	2	216225163	216300796	1	1	1	GLYCEMIC	No Evidence	0
FN1	ISenBMI	2	216225163	216300796	1	1	1	GLYCEMIC	No Evidence	0
FN1	PancreasIron	2	216225163	216300796	1	1	1	GLYCEMIC	No Evidence	0
FN1	Pancreas_volume	2	216225163	216300796	1	1	1	GLYCEMIC	No Evidence	0
FN1	Peak_insulin_glipizide_adjusted_baseline_insulin	2	216225163	216300796	1	1	1	SULFONYLUREA RESPONSE	No Evidence	0
FN1	RAMaxAreaInd	2	216225163	216300796	1	1	1	CARDIOVASCULAR	No Evidence	0
FN1	VAT	2	216225163	216300796	1	1	1	ANTHROPOMETRIC	No Evidence	0
FN1	lobarSVS	2	216225163	216300796	1	1	1	STROKE	No Evidence	0
FN1	ApoA	2	216225163	216300796	1	1	1	LIPIDS	No Evidence	0
FN1	BMI2yrs	2	216225163	216300796	1	1	1	ANTHROPOMETRIC	No Evidence	0
FN1	CKD_DNinT2D	2	216225163	216300796	1	1	1	DIABETIC COMPLICATIONS	No Evidence	0
FN1	FGovertime	2	216225163	216300796	1	1	1	GLYCEMIC	No Evidence	0
FN1	FIadjBMI	2	216225163	216300796	1	1	1	GLYCEMIC	No Evidence	0
FN1	Insulin_30_min_OGTT_metformin	2	216225163	216300796	1	1	1	METFORMIN RESPONSE	No Evidence	0
FN1	LacunarStroke	2	216225163	216300796	1	1	1	STROKE	No Evidence	0
FN1	Phe	2	216225163	216300796	1	1	1	METABOLITE	No Evidence	0
FN1	ProteinIntake	2	216225163	216300796	1	1	1	NUTRITIONAL	No Evidence	0
FN1	RVEDVtoLVEDV	2	216225163	216300796	1	1	1	CARDIOVASCULAR	No Evidence	0
FN1	SAH	2	216225163	216300796	1	1	1	STROKE	No Evidence	0
FN1	Stroke_smallvessel	2	216225163	216300796	1	1	1	STROKE	No Evidence	0
FN1	Testosterone_bioavailable	2	216225163	216300796	1	1	1	REPRODUCTIVE TRAITS	No Evidence	0
FN1	UMOD_antibody	2	216225163	216300796	1	1	1	RENAL	No Evidence	0
FN1	eGFRcreaRapid3	2	216225163	216300796	1	1	1	RENAL	No Evidence	0
FN1	AMDprogression	2	216225163	216300796	1	1	1	OCULAR	No Evidence	0
FN1	AST	2	216225163	216300796	1	1	1	HEPATIC	No Evidence	0
FN1	BMI3mons	2	216225163	216300796	1	1	1	ANTHROPOMETRIC	No Evidence	0
FN1	CADinNonT2D	2	216225163	216300796	1	1	1	CARDIOVASCULAR	No Evidence	0
FN1	ChildObesity	2	216225163	216300796	1	1	1	ANTHROPOMETRIC	No Evidence	0
FN1	ChronotypeSingle	2	216225163	216300796	1	1	1	SLEEP AND CIRCADIAN	No Evidence	0
FN1	ESRDvMacroinT2D	2	216225163	216300796	1	1	1	RENAL	No Evidence	0
FN1	ESRDvNonESRDadjHbA1cBMI_T1D	2	216225163	216300796	1	1	1	RENAL	No Evidence	0
FN1	FG	2	216225163	216300796	1	1	1	GLYCEMIC	No Evidence	0
FN1	LVESVI	2	216225163	216300796	1	1	1	CARDIOVASCULAR	No Evidence	0
FN1	MBWadjFGen	2	216225163	216300796	1	1	1	REPRODUCTIVE TRAITS	No Evidence	0
FN1	MeanSleepL5timeRN	2	216225163	216300796	1	1	1	SLEEP AND CIRCADIAN	No Evidence	0
FN1	NAFLD	2	216225163	216300796	1	1	1	HEPATIC	No Evidence	0
FN1	NaExcretion	2	216225163	216300796	1	1	1	RENAL	No Evidence	0
FN1	PSMR	2	216225163	216300796	1	1	1	STROKE	No Evidence	0
FN1	RAMaxArea	2	216225163	216300796	1	1	1	CARDIOVASCULAR	No Evidence	0
FN1	SCOOPvSTILTS	2	216225163	216300796	1	1	1	ANTHROPOMETRIC	No Evidence	0
FN1	eGFRcrea_med_DeclineAdjDM	2	216225163	216300796	1	1	1	RENAL	No Evidence	0
FN1	eGFRcrea_med_DeclineInDM	2	216225163	216300796	1	1	1	RENAL	No Evidence	0
FN1	BILIRUBIN	2	216225163	216300796	1	1	1	HEPATIC	No Evidence	0
FN1	CKDextremes_DM	2	216225163	216300796	1	1	1	RENAL	No Evidence	0
FN1	DIadjBMI	2	216225163	216300796	1	1	1	GLYCEMIC	No Evidence	0
FN1	ESRDvMacro_DM	2	216225163	216300796	1	1	1	RENAL	No Evidence	0
FN1	FBW	2	216225163	216300796	1	1	1	REPRODUCTIVE TRAITS	No Evidence	0
FN1	ISIadjBMIinterGenoBMI	2	216225163	216300796	1	1	1	GLYCEMIC	No Evidence	0
FN1	LEP	2	216225163	216300796	1	1	1	LIPIDS	No Evidence	0
FN1	LVmass	2	216225163	216300796	1	1	1	CARDIOVASCULAR	No Evidence	0
FN1	MDinCSVD	2	216225163	216300796	1	1	1	CEREBROVASCULAR MRI TRAITS	No Evidence	0
FN1	MVP	2	216225163	216300796	1	1	1	CARDIOVASCULAR	No Evidence	0
FN1	MeanSleepMidPointRN	2	216225163	216300796	1	1	1	SLEEP AND CIRCADIAN	No Evidence	0
FN1	NucleatedRedPerc	2	216225163	216300796	1	1	1	HEMATOLOGICAL	No Evidence	0
FN1	Optic_cup_area	2	216225163	216300796	1	1	1	OCULAR	No Evidence	0
FN1	PADinT2D	2	216225163	216300796	1	1	1	CARDIOVASCULAR	No Evidence	0
FN1	PEAK	2	216225163	216300796	1	1	1	GLYCEMIC	No Evidence	0
FN1	SHBG	2	216225163	216300796	1	1	1	REPRODUCTIVE TRAITS	No Evidence	0
FN1	SLE	2	216225163	216300796	1	1	1	IMMUNOLOGICAL	No Evidence	0
FN1	SVL	2	216225163	216300796	1	1	1	CARDIOVASCULAR	No Evidence	0
FN1	USCR	2	216225163	216300796	1	1	1	RENAL	No Evidence	0
FN1	AAC	2	216225163	216300796	1	1	1	CARDIOVASCULAR	No Evidence	0
FN1	AHI	2	216225163	216300796	1	1	1	SLEEP AND CIRCADIAN	No Evidence	0
FN1	Addison	2	216225163	216300796	1	1	1	IMMUNOLOGICAL	No Evidence	0
FN1	CCScINCUNC	2	216225163	216300796	1	1	1	STROKE	No Evidence	0
FN1	CVDinT2D	2	216225163	216300796	1	1	1	DIABETIC COMPLICATIONS	No Evidence	0
FN1	CarbIntakeBMIadj	2	216225163	216300796	1	1	1	NUTRITIONAL	No Evidence	0
FN1	EarlyAMD	2	216225163	216300796	1	1	1	OCULAR	No Evidence	0
FN1	GDM_abnormal_gluc	2	216225163	216300796	1	1	1	REPRODUCTIVE TRAITS	No Evidence	0
FN1	Glucose_120_min_glipizide_adjusted_baseline_glucose	2	216225163	216300796	1	1	1	SULFONYLUREA RESPONSE	No Evidence	0
FN1	Glucose_trough_glipizide_adjusted_baseline_glucose	2	216225163	216300796	1	1	1	SULFONYLUREA RESPONSE	No Evidence	0
FN1	LDL_CALCULATED	2	216225163	216300796	1	1	1	LIPIDS	No Evidence	0
FN1	LEPadjBMI	2	216225163	216300796	1	1	1	LIPIDS	No Evidence	0
FN1	LVmass-EDVratio	2	216225163	216300796	1	1	1	CARDIOVASCULAR	No Evidence	0
FN1	MacrovControl_T1D	2	216225163	216300796	1	1	1	RENAL	No Evidence	0
FN1	OcularVD	2	216225163	216300796	1	1	1	OCULAR	No Evidence	0
FN1	PC1diet	2	216225163	216300796	1	1	1	NUTRITIONAL	No Evidence	0
FN1	RVESVtoLVESV	2	216225163	216300796	1	1	1	CARDIOVASCULAR	No Evidence	0
FN1	SleepNaps	2	216225163	216300796	1	1	1	SLEEP AND CIRCADIAN	No Evidence	0
FN1	T2D_insulin-deficient	2	216225163	216300796	1	1	1	GLYCEMIC	No Evidence	0
FN1	Testosterone_total	2	216225163	216300796	1	1	1	REPRODUCTIVE TRAITS	No Evidence	0
FN1	Time_to_peak_insulin_glipizide	2	216225163	216300796	1	1	1	SULFONYLUREA RESPONSE	No Evidence	0
FN1	TotCho	2	216225163	216300796	1	1	1	METABOLITE	No Evidence	0
FN1	bOHBut	2	216225163	216300796	1	1	1	METABOLITE	No Evidence	0
FN1	eGFRcrea_T2D	2	216225163	216300796	1	1	1	RENAL	No Evidence	0
FN1	AUCins	2	216225163	216300796	1	1	1	GLYCEMIC	No Evidence	0
FN1	CADinT1D	2	216225163	216300796	1	1	1	DIABETIC COMPLICATIONS	No Evidence	0
FN1	CCSpCEmajincl	2	216225163	216300796	1	1	1	STROKE	No Evidence	0
FN1	ChildSleepDuration	2	216225163	216300796	1	1	1	SLEEP AND CIRCADIAN	No Evidence	0
FN1	Cit	2	216225163	216300796	1	1	1	METABOLITE	No Evidence	0
FN1	DPAcmInd	2	216225163	216300796	1	1	1	CARDIOVASCULAR	No Evidence	0
FN1	Dyslipid	2	216225163	216300796	1	1	1	LIPIDS	No Evidence	0
FN1	Graves	2	216225163	216300796	1	1	1	IMMUNOLOGICAL	No Evidence	0
FN1	IDLpart	2	216225163	216300796	1	1	1	LIPIDS	No Evidence	0
FN1	Ins30adjBMI	2	216225163	216300796	1	1	1	GLYCEMIC	No Evidence	0
FN1	LFR	2	216225163	216300796	1	1	1	ANTHROPOMETRIC	No Evidence	0
FN1	MicroInT2D	2	216225163	216300796	1	1	1	DIABETIC COMPLICATIONS	No Evidence	0
FN1	PAD_neversmk	2	216225163	216300796	1	1	1	CARDIOVASCULAR	No Evidence	0
FN1	SleepShort	2	216225163	216300796	1	1	1	SLEEP AND CIRCADIAN	No Evidence	0
FN1	SporadicMiscarriage	2	216225163	216300796	1	1	1	REPRODUCTIVE TRAITS	No Evidence	0
FN1	WHRadjBMISMK	2	216225163	216300796	1	1	1	ANTHROPOMETRIC	No Evidence	0
FN1	mRS012v3456	2	216225163	216300796	1	1	1	STROKE	No Evidence	0
FN1	AIR	2	216225163	216300796	1	1	1	GLYCEMIC	No Evidence	0
FN1	BabyLateGWG	2	216225163	216300796	1	1	1	REPRODUCTIVE TRAITS	No Evidence	0
FN1	BreakfastSkipping	2	216225163	216300796	1	1	1	NUTRITIONAL	No Evidence	0
FN1	CK	2	216225163	216300796	1	1	1	CARDIOVASCULAR	No Evidence	0
FN1	DRvNoDR	2	216225163	216300796	1	1	1	DIABETIC COMPLICATIONS	No Evidence	0
FN1	Eczema	2	216225163	216300796	1	1	1	IMMUNOLOGICAL	No Evidence	0
FN1	Ferritin	2	216225163	216300796	1	1	1	METABOLITE	No Evidence	0
FN1	GCL	2	216225163	216300796	1	1	1	OCULAR	No Evidence	0
FN1	HOMAB	2	216225163	216300796	1	1	1	GLYCEMIC	No Evidence	0
FN1	IAU	2	216225163	216300796	1	1	1	STROKE	No Evidence	0
FN1	ISRadjBMI	2	216225163	216300796	1	1	1	GLYCEMIC	No Evidence	0
FN1	IronDef	2	216225163	216300796	1	1	1	NUTRITIONAL	No Evidence	0
FN1	K	2	216225163	216300796	1	1	1	METABOLITE	No Evidence	0
FN1	LVEF	2	216225163	216300796	1	1	1	CARDIOVASCULAR	No Evidence	0
FN1	Myasthenia_gravis_early	2	216225163	216300796	1	1	1	IMMUNOLOGICAL	No Evidence	0
FN1	PDRvNoPDRwDoD	2	216225163	216300796	1	1	1	DIABETIC COMPLICATIONS	No Evidence	0
FN1	SleepDuration	2	216225163	216300796	1	1	1	SLEEP AND CIRCADIAN	No Evidence	0
FN1	SleepEDS	2	216225163	216300796	1	1	1	SLEEP AND CIRCADIAN	No Evidence	0
FN1	SmokingFGmain	2	216225163	216300796	1	1	1	GLYCEMIC	No Evidence	0
FN1	SmokingT2Dint	2	216225163	216300796	1	1	1	GLYCEMIC	No Evidence	0
FN1	SmokingT2Djoint	2	216225163	216300796	1	1	1	GLYCEMIC	No Evidence	0
FN1	VATtoGFAT	2	216225163	216300796	1	1	1	ANTHROPOMETRIC	No Evidence	0
FN1	eGFRcreaInDiabetes	2	216225163	216300796	1	1	1	RENAL	No Evidence	0
FN1	smeq_cont	2	216225163	216300796	1	1	1	SLEEP AND CIRCADIAN	No Evidence	0
FN1	AFR	2	216225163	216300796	1	1	1	ANTHROPOMETRIC	No Evidence	0
FN1	ASAT	2	216225163	216300796	1	1	1	ANTHROPOMETRIC	No Evidence	0
FN1	BMIadjSMK	2	216225163	216300796	1	1	1	ANTHROPOMETRIC	No Evidence	0
FN1	CCScSAO	2	216225163	216300796	1	1	1	STROKE	No Evidence	0
FN1	ESRDvMacroadjHbA1cBMI_T1D	2	216225163	216300796	1	1	1	RENAL	No Evidence	0
FN1	FAw3	2	216225163	216300796	1	1	1	LIPIDS	No Evidence	0
FN1	FGadjBMI	2	216225163	216300796	1	1	1	GLYCEMIC	No Evidence	0
FN1	FatIntakeBMIadj	2	216225163	216300796	1	1	1	NUTRITIONAL	No Evidence	0
FN1	GCIPL	2	216225163	216300796	1	1	1	OCULAR	No Evidence	0
FN1	INL	2	216225163	216300796	1	1	1	OCULAR	No Evidence	0
FN1	LiverAge	2	216225163	216300796	1	1	1	HEPATIC	No Evidence	0
FN1	PAD	2	216225163	216300796	1	1	1	CARDIOVASCULAR	No Evidence	0
FN1	PRI	2	216225163	216300796	1	1	1	ECG TRAITS	No Evidence	0
FN1	Psoriasis	2	216225163	216300796	1	1	1	IMMUNOLOGICAL	No Evidence	0
FN1	UACR	2	216225163	216300796	1	1	1	RENAL	No Evidence	0
FN1	UMOD_aptamer	2	216225163	216300796	1	1	1	RENAL	No Evidence	0
FN1	allDKD	2	216225163	216300796	1	1	1	RENAL	No Evidence	0
FN1	mRS01v23456AdjSever	2	216225163	216300796	1	1	1	STROKE	No Evidence	0
FN1	toastSAO	2	216225163	216300796	1	1	1	STROKE	No Evidence	0

## Sheet: Tab3
Study ID	Reported Trait	PMID	Author	Date	Study N Initial	Study N Replication	Study N Cases	Index Variant ID	Index Variant RSID	P-Value
GCST003194	Fibrinogen levels	PMID:26561523	de Vries PS	2015-11-10	120246			4_154560389_G_A	rs7439150	1e-180	180
GCST004121	Fibrinogen levels	PMID:28107422	de Vries PS	2017-01-20	91953			4_154558109_T_A	rs72681211	1e-142	142
GCST004122	Fibrinogen levels	PMID:28107422	de Vries PS	2017-01-20	91953			4_154565229_C_T	rs2227401	5e-134	133.301
GCST002147	Fibrinogen	PMID:23969696	Sabater-Lleal M	2013-08-22	91323	9870		4_154561591_G_A	rs1800789	2e-127	126.699
GCST001158	Fibrinogen	PMID:21757653	Lovely RS	2011-07-14	3042			4_154621096_C_T	rs7681423	1e-109	109
GCST001158	Fibrinogen	PMID:21757653	Lovely RS	2011-07-14	3042			4_154586438_T_C	rs6050	9e-90	89.0458
GCST009097	Venous thromboembolism	PMID:31676865	Klarin D	2019-11-01	650119	184967	26066	4_154604124_G_A	rs2066865	2e-88	87.699
GCST003194	Fibrinogen levels	PMID:26561523	de Vries PS	2015-11-10	120246			4_154625007_T_G	rs76289367	2e-76	75.699
GCST009030	Venous thromboembolism	PMID:31420334	Lindstrom S	2019-08-16	202356		30234	4_154604543_G_A	rs2066864	2e-59	58.699
GCST009029	Venous thromboembolism	PMID:31420334	Lindstrom S	2019-08-16	187204		29435	4_154604543_G_A	rs2066864	1e-57	57
FINNGEN_R6_I9_VTE	Venous thromboembolism		FINNGEN_R6	2022-01-24	260405	0	11288	4_154604124_G_A	rs2066865	2.78e-41	40.556
GCST001158	Fibrinogen	PMID:21757653	Lovely RS	2011-07-14	3042			4_154562762_C_T	rs1800788	1e-39	39
GCST000368	Fibrinogen	PMID:20031577	Danik JS	2009-04-01	17686			4_154567669_C_T	rs6056	8e-39	38.0969
FINNGEN_R6_I9_DVTANDPULM	DVT of lower extremities and pulmonary embolism		FINNGEN_R6	2022-01-24	260405	0	9808	4_154604124_G_A	rs2066865	2.23e-38	37.6517
GCST001158	Fibrinogen	PMID:21757653	Lovely RS	2011-07-14	3042			4_154530607_T_A	rs12511469	2e-36	35.699
GCST90038607	Venous thromboembolism	PMID:33959723	Donertas HM	2021-04-08	484598		12240	4_154617318_T_G	rs13130318	2.3e-35	34.6383
FINNGEN_R6_FG_PULMHEART	Pulmonary heart disease		FINNGEN_R6	2022-01-24	260405	0	5130	4_154604124_G_A	rs2066865	1.62e-34	33.7905
FINNGEN_R6_I9_PULMEMB	Pulmonary embolism		FINNGEN_R6	2022-01-24	259901	0	5130	4_154604124_G_A	rs2066865	1.98e-34	33.7033
GCST000366	Fibrinogen	PMID:20031576	Dehghan A	2009-04-01	22096	17686		4_154561591_G_A	rs1800789	2e-30	29.699
FINNGEN_R6_I9_PULMHEART	Pulmonary heart disease, diseases of pulmonary circulation		FINNGEN_R6	2022-01-24	260405	0	5634	4_154604124_G_A	rs2066865	7.77e-30	29.1096
GCST90019454	D-dimer measurement	PMID:33328453	Pietzner M	2020-12-16	10708			4_154572019_G_A	rs2227426	2.042e-28	27.6899
GCST90038615	Deep venous thrombosis	PMID:33959723	Donertas HM	2021-04-08	484598		9529	4_154604124_G_A	rs2066865	6.5e-28	27.1871
SAIGE_415	Pulmonary heart disease		UKB SAIGE	2018-10-24	406632	0	4257	4_154604124_G_A	rs2066865	8.83e-28	27.054
GCST90091241	Venous thromboembolism	PMID:34777790	A Christensen M	2021-10-13	355414		6260	4_154604124_G_A	rs2066865	7e-27	26.1549
GCST90019455	Fibrinogen gamma chain measurement	PMID:33328453	Pietzner M	2020-12-16	10708			4_154572019_G_A	rs2227426	1.281e-26	25.8925
GCST90019421	Fibrinogen measurement	PMID:33328453	Pietzner M	2020-12-16	10708			4_154572019_G_A	rs2227426	3.72e-26	25.4295
GCST90002412	Low density lipoprotein cholesterol levels	PMID:32493714	Klimentidis YC	2020-06-03	431167			4_154568456_C_T	rs6054	5.9e-26	25.2291
GCST90091241	Venous thromboembolism	PMID:34777790	A Christensen M	2021-10-13	355414		6260	4_154586438_T_C	rs6050	7e-26	25.1549
GCST012523	Venous thromboembolism	PMID:30659681	Lindstrom S	2019-01-19	26277		8714	4_154621096_C_T	rs7681423	5e-24	23.301
GCST90038614	Pulmonary embolism with or without deep venous thrombosis	PMID:33959723	Donertas HM	2021-04-08	484598		3940	4_154599778_G_A	rs7659024	5.2e-22	21.284
FINNGEN_R6_I9_PHLETHROMBDVTLOW	DVT of lower extremities		FINNGEN_R6	2022-01-24	231367	0	5632	4_154604124_G_A	rs2066865	1.96e-20	19.7077
GCST006017	Prothrombin time	PMID:29403010	Kanai M	2018-02-05	58110			4_154606284_C_T	rs2066861	2e-20	19.699
SAIGE_451	Phlebitis and thrombophlebitis		UKB SAIGE	2018-10-24	373492	0	3900	4_154599778_G_A	rs7659024	3.91e-20	19.4078
GCST003390	Thrombosis	PMID:26908601	Hinds DA	2016-02-09	258962		6135	4_154623920_A_T	rs7654093	2e-19	18.699
FINNGEN_R6_I9_PHLETHROM	Phlebitis and thrombophlebitis (not including DVT)		FINNGEN_R6	2022-01-24	229796	0	4061	4_154604124_G_A	rs2066865	3.07e-19	18.5129
NEALE2_20002_1094	Deep venous thrombosis (dvt) | non-cancer illness code, self-reported		UKB Neale v2	2018-08-01	361141	0	7237	4_154614720_ACT_A	rs71600341	1.35324e-18	17.8686
SAIGE_451_2	Phlebitis and thrombophlebitis of lower extremities		UKB SAIGE	2018-10-24	373179	0	3587	4_154604124_G_A	rs2066865	1.38e-18	17.8601
GCST001049	D-dimer levels	PMID:21502573	Smith NL	2011-04-21	21052			4_154593727_G_A	rs13109457	3e-18	17.5229
NEALE2_6152_5	Blood clot in the leg (dvt) | blood clot, dvt, bronchitis, emphysema, asthma, rhinitis, eczema, allergy diagnosed by doctor		UKB Neale v2	2018-08-01	360527	0	7386	4_154614720_ACT_A	rs71600341	3.1559e-17	16.5009
FINNGEN_R6_I9_THROMBOTH	Other embolism and thrombosis		FINNGEN_R6	2022-01-24	228087	0	2352	4_154614720_ACT_A	rs71600341	3.91e-17	16.4078
GCST002808	Venous thromboembolism	PMID:25772935	Germain M	2015-03-12	60139	5595	7507	4_154604124_G_A	rs2066865	1e-16	16
GCST006018	Activated partial thromboplastin time	PMID:29403010	Kanai M	2018-02-05	37767			4_154616169_G_A	rs12644950	4e-16	15.3979
NEALE2_6152_7	Blood clot in the lung | blood clot, dvt, bronchitis, emphysema, asthma, rhinitis, eczema, allergy diagnosed by doctor		UKB Neale v2	2018-08-01	360527	0	2984	4_154586438_T_C	rs6050	4e-15	14.3979
GCST90025957	Triglyceride levels	PMID:34226706	Barton AR	2021-07-05	437532			4_154568456_C_T	rs6054	5e-15	14.301
NEALE2_20002_1093	Pulmonary embolism dvt | non-cancer illness code, self-reported		UKB Neale v2	2018-08-01	361141	0	2999	4_154586438_T_C	rs6050	1.4e-14	13.8539
GCST90019421	Fibrinogen measurement	PMID:33328453	Pietzner M	2020-12-16	10708			4_154568456_C_T	rs6054	8.7e-14	13.0605
GCST002012	Venous thromboembolism	PMID:23650146	Tang W	2013-05-05	44499	6767	1618	4_154622217_T_C	rs6536024	2e-13	12.699
GCST001253	Venous thromboembolism	PMID:21980494	Germain M	2011-09-27	2652		1542	4_154599778_G_A	rs7659024	2e-13	12.699
SAIGE_459_9	Circulatory disease nec		UKB SAIGE	2018-10-24	404271	0	16366	4_154623920_A_T	rs7654093	2.71e-13	12.567
SAIGE_459	Other disorders of circulatory system		UKB SAIGE	2018-10-24	404449	0	16544	4_154623920_A_T	rs7654093	3.13e-13	12.5045
GCST90090547	Serum levels of protein LGALS7	PMID:35078996	Gudjonsson A	2022-01-25	5347			4_154536378_T_A	rs7685666	1e-12	12
GCST001158	Fibrinogen	PMID:21757653	Lovely RS	2011-07-14	3042			4_154379907_C_A	rs12651106	2e-12	11.699
GCST90090847	Serum levels of protein ALDH1A3	PMID:35078996	Gudjonsson A	2022-01-25	5358			4_154528181_C_G	rs72679178	3e-12	11.5229
GCST90025953	Total cholesterol levels	PMID:34226706	Barton AR	2021-07-05	437878			4_154568456_C_T	rs6054	4.2e-12	11.3768
GCST006015	Fibrinogen levels	PMID:29403010	Kanai M	2018-02-05	18348			4_154554097_C_T	rs72679199	1e-11	11
GCST90025989	Insulin-like growth factor 1 levels	PMID:34226706	Barton AR	2021-07-05	435516			4_154568456_C_T	rs6054	2.3e-11	10.6383
GCST004256	Venous thromboembolism	PMID:28373160	Klarin D	2017-04-01	120158	65734	3290	4_154604124_G_A	rs2066865	3e-11	10.5229
GCST90025954	Direct low density lipoprotein cholesterol levels	PMID:34226706	Barton AR	2021-07-05	437068			4_154568456_C_T	rs6054	8.3e-11	10.0809
GCST005062	Fibrinogen levels	PMID:28887542	Prins BP	2017-09-08	9762	25901		4_154528181_C_G	rs72679178	2.63384e-10	9.57941
GCST90025977	Neutrophil count	PMID:34226706	Barton AR	2021-07-05	443782			4_154568456_C_T	rs6054	4.8e-10	9.31876
GCST005843	Ischemic stroke	PMID:29531354	Malik R	2018-03-12	517525		60341	4_154580036_T_C	rs6825454	7e-10	9.1549
GCST011359	Venous thromboembolism	PMID:33592630	Herrera-Rivero M	2021-02-16	1863		964	4_154580036_T_C	rs6825454	9e-10	9.04576
FINNGEN_R6_FG_DISVEINLYMPH	Diseases of veins, lymphatic vessels and lymph nodes, not elsewhere classified		FINNGEN_R6	2022-01-24	165842	0	30021	4_154604124_G_A	rs2066865	9.29e-10	9.03198
GCST90002374	White blood cell count	PMID:32888493	Chen MH	2020-09-01	562243			4_154568456_C_T	rs6054	9.81e-10	9.00833
GCST90025952	Apolipoprotein B levels	PMID:34226706	Barton AR	2021-07-05	435744			4_154568456_C_T	rs6054	1e-09	9
GCST90002351	Neutrophil count	PMID:32888493	Chen MH	2020-09-01	519288			4_154568456_C_T	rs6054	1.45e-09	8.83863
GCST90025985	White blood cell count	PMID:34226706	Barton AR	2021-07-05	444734			4_154568456_C_T	rs6054	1.7e-09	8.76955
GCST90000027	Appendicular lean mass	PMID:33097823	Pei YF	2020-10-23	244730			4_154386274_T_C	rs10857274	2.7e-09	8.56864
GCST005838	Stroke	PMID:29531354	Malik R	2018-03-12	524354		67162	4_154580036_T_C	rs6825454	3e-09	8.52288
NEALE2_30140_raw	Neutrophill count		UKB Neale v2	2018-08-01	349856	0		4_154568456_C_T	rs6054	5.45301e-09	8.26336
NEALE2_30290_raw	High light scatter reticulocyte percentage		UKB Neale v2	2018-08-01	344729	0		4_154653978_G_T	rs181071680	5.70601e-09	8.24367
GCST012139	D-dimer levels in HIV infection	PMID:33095540	Sherman BT	2020-10-20	7052			4_154567669_C_T	rs6056	6e-09	8.22185
GCST90002398	Neutrophil count	PMID:32888494	Vuckovic D	2020-09-01	408112			4_154568456_C_T	rs6054	9.4e-09	8.02687
GCST008365	Thyrotoxic hypokalemic periodic paralysis and Graves disease	PMID:31050781	Zhao SX	2019-05-03	2331	1451	171	4_154322452_T_C	rs1352714	1e-08	8
GCST90018864	Ischemic stroke	PMID:34594039	Sakaue S	2021-09-30	658807		34593	4_154527912_T_A	rs13123551	1e-08	8
FINNGEN_R6_I9_DISVEINLYMPH	Diseases of veins, lymphatic vessels and lymph nodes, not elsewhere classified		FINNGEN_R6	2022-01-24	260405	0	34670	4_154593727_G_A	rs13109457	1.02e-08	7.9914
NEALE2_20002_1278	Cataract | non-cancer illness code, self-reported		UKB Neale v2	2018-08-01	361141	0	5045	4_154136944_C_G	rs185090696	2.89497e-08	7.53836
GCST006908	Ischemic stroke	PMID:29531354	Malik R	2018-03-12	440328		34217	4_154604543_G_A	rs2066864	3.514e-08	7.4542
NEALE2_30130_raw	Monocyte count		UKB Neale v2	2018-08-01	349856	0		4_154094402_C_G	rs140285613	3.52984e-08	7.45224
GCST010796_200	Electrocardiogram morphology (amplitude at temporal datapoints) [156 ms]	PMID:32916098	Verweij N	2020-09-02	63706			4_154429690_GT_G	rs1389876576	4e-08	7.39794
GCST005724	Food allergy (maternal genetic effects)	PMID:29489655	Liu X	2018-03-01	1630			4_154182301_C_T	rs4235235	5e-08	7.30103

## Sheet: Tab4
Study ID	Reported Trait	PMID	Author	Date	Study N Initial	Study N Replication	Study N Cases	Index Variant ID	Index Variant RSID	P-Value
GCST90088589	Serum levels of protein FN1	PMID:35078996	Gudjonsson A	2022-01-25	5357			2_215435462_C_T	rs1250258	2e-153	152.699
GCST90088384	Serum levels of protein FN1	PMID:35078996	Gudjonsson A	2022-01-25	5339			2_215435462_C_T	rs1250258	4e-117	116.398
GCST90089355	Serum levels of protein NPNT	PMID:35078996	Gudjonsson A	2022-01-25	5364			2_215435759_T_A	rs1250259	6e-94	93.2218
GCST006585_717	Blood protein levels [FN1, 4131_72_2]	PMID:30072576	Emilsson V	2018-08-02	3200			2_215435759_T_A	rs1250259	5e-89	88.301
GCST90088383	Serum levels of protein FN1	PMID:35078996	Gudjonsson A	2022-01-25	5356			2_215435462_C_T	rs1250258	3e-71	70.5229
GCST006585_716	Blood protein levels [FN1, 3435_53_2]	PMID:30072576	Emilsson V	2018-08-02	3200			2_215435759_T_A	rs1250259	3e-63	62.5229
GCST006585_1242	Blood protein levels [NPNT, 6342_10_3]	PMID:30072576	Emilsson V	2018-08-02	3200			2_215435759_T_A	rs1250259	1e-59	59
GCST004365_296	Blood protein levels [Fibronectin]	PMID:28240269	Suhre K	2017-02-27	997	338		2_215435462_C_T	rs1250258	1e-49	49
GCST004365_294	Blood protein levels [Fibronectin Fragment 3]	PMID:28240269	Suhre K	2017-02-27	997	338		2_215435462_C_T	rs1250258	2e-42	41.699
GCST006585_715	Blood protein levels [FN1, 3434_34_1]	PMID:30072576	Emilsson V	2018-08-02	3200			2_215435759_T_A	rs1250259	2e-39	38.699
GCST90000061	Pulse pressure	PMID:33230300	Surendran P	2020-11-23	810865	354096		2_215439661_T_C	rs1250229	1.12e-33	32.9508
GCST90018970	Pulse pressure	PMID:34594039	Sakaue S	2021-09-30	506308			2_215435759_T_A	rs1250259	6e-29	28.2218
GCST90025968	Systolic blood pressure	PMID:34226706	Barton AR	2021-07-05	422713			2_215435759_T_A	rs1250259	2.2e-23	22.6576
GCST007087	Systolic blood pressure	PMID:30595370	Kichaev G	2018-12-27	422000			2_215435759_T_A	rs1250259	2e-22	21.699
GCST007096	Pulse pressure	PMID:27841878	Hoffmann TJ	2016-11-14	321262			2_215434906_C_G	rs1250247	1e-21	21
GCST90090055	Serum levels of protein SSR1	PMID:35078996	Gudjonsson A	2022-01-25	5361			2_215441912_C_T	rs1250232	3e-20	19.5229
GCST90086355	Serum levels of protein NDUFS4	PMID:35078996	Gudjonsson A	2022-01-25	5361			2_215441912_C_T	rs1250232	1e-19	19
GCST90025949	Height	PMID:34226706	Barton AR	2021-07-05	458235			2_215435759_T_A	rs1250259	2.4e-19	18.6198
GCST005196	Coronary artery disease	PMID:29212778	van der Harst P	2017-12-06	250736	296525	88192	2_215439661_T_C	rs1250229	3e-19	18.5229
GCST004278	Pulse pressure	PMID:28135244	Warren HR	2017-01-30	140886	190318		2_215435759_T_A	rs1250259	9e-19	18.0458
GCST90086753	Serum levels of protein P4HB	PMID:35078996	Gudjonsson A	2022-01-25	5354			2_215435759_T_A	rs1250259	2e-18	17.699
GCST90025949	Height	PMID:34226706	Barton AR	2021-07-05	458235			2_215526768_T_C	rs1080594	2.7e-17	16.5686
GCST90086790	Serum levels of protein MUSK	PMID:35078996	Gudjonsson A	2022-01-25	5366			2_215435462_C_T	rs1250258	4e-17	16.3979
GCST007268	Diastolic blood pressure	PMID:30578418	Giri A	2018-12-21	459777	316301		2_215435759_T_A	rs1250259	1e-16	16
GCST90000062	Systolic blood pressure	PMID:33230300	Surendran P	2020-11-23	810865	354096		2_215439661_T_C	rs1250229	2.52e-16	15.5986
GCST007269	Pulse pressure	PMID:30578418	Giri A	2018-12-21	459777	316301		2_215435759_T_A	rs1250259	3e-16	15.5229
GCST008994	Waist-to-hip ratio adjusted for BMI	PMID:30239722	Pulit SL	2018-09-14	379501			2_215435759_T_A	rs1250259	1e-15	15
NEALE2_50_raw	Standing height		UKB Neale v2	2018-08-01	360388	0		2_215384394_C_T	rs75933553	5e-15	14.301
GCST010479	Coronary artery disease	PMID:32469254	Matsunaga H	2020-05-29	392241		91316	2_215439661_T_C	rs1250229	2e-14	13.699
GCST90018972	Systolic blood pressure	PMID:34594039	Sakaue S	2021-09-30	485664			2_215435759_T_A	rs1250259	3e-14	13.5229
GCST005194	Coronary artery disease	PMID:29212778	van der Harst P	2017-12-06	296525	250736	34541	2_215439661_T_C	rs1250229	1.58e-13	12.8013
GCST006585_1674	Blood protein levels [SSR1, 8106_15_3]	PMID:30072576	Emilsson V	2018-08-02	3200			2_215435759_T_A	rs1250259	2e-13	12.699
GCST90002412	Low density lipoprotein cholesterol levels	PMID:32493714	Klimentidis YC	2020-06-03	431167			2_215435759_T_A	rs1250259	2.5e-13	12.6021
GCST004787	Coronary artery disease (myocardial infarction, percutaneous transluminal coronary angioplasty, coronary artery bypass grafting, angina or chromic ischemic heart disease)	PMID:28714975	Nelson CP	2017-07-17	63731	276868	18467	2_215439661_T_C	rs1250229	3e-13	12.5229
GCST009867	Waist circumference adjusted for body mass index	PMID:31669095	Zhu Z	2019-10-24	457690			2_215435462_C_T	rs1250258	3e-13	12.5229
GCST90025970	High light scatter reticulocyte count	PMID:34226706	Barton AR	2021-07-05	437723			2_215386974_G_A	rs35343655	4.5e-13	12.3468
GCST006585_1218	Blood protein levels [NDUFS4, 10584_7_3]	PMID:30072576	Emilsson V	2018-08-02	3200			2_215435759_T_A	rs1250259	5e-13	12.301
NEALE2_4080_raw	Systolic blood pressure, automated reading		UKB Neale v2	2018-08-01	340159	0		2_215441111_G_A	rs1250231	8.7e-13	12.0605
GCST007099	Systolic blood pressure	PMID:27841878	Hoffmann TJ	2016-11-14	321262			2_215434906_C_G	rs1250247	1e-12	12
GCST90025949	Height	PMID:34226706	Barton AR	2021-07-05	458235			2_215338949_T_C	rs115313843	1e-12	12
NEALE2_50_raw	Standing height		UKB Neale v2	2018-08-01	360388	0		2_215436182_ACCCG_A	rs915102938	1.479e-12	11.83
GCST004365_155	Blood protein levels [EA, Fibronectin Fragment 3]	PMID:28240269	Suhre K	2017-02-27	997	338		2_215374247_C_CT	rs35233997	3e-12	11.5229
GCST90020027	Waist-hip index	PMID:34021172	Christakoudi S	2021-05-21	219872			2_215438330_A_G	rs3910516	4e-12	11.3979
GCST007067	Waist-hip ratio	PMID:30595370	Kichaev G	2018-12-27	458000			2_215435462_C_T	rs1250258	7e-12	11.1549
GCST009858	Waist-to-hip ratio adjusted for BMI	PMID:31669095	Zhu Z	2019-10-24	457690			2_215435462_C_T	rs1250258	1e-11	11
GCST90002340	Monocyte count	PMID:32888493	Chen MH	2020-09-01	521594			2_215386022_C_T	rs12468524	1.06e-11	10.9747
GCST90020025	Waist-to-hip ratio adjusted for BMI	PMID:34021172	Christakoudi S	2021-05-21	219872			2_215438330_A_G	rs3910516	2e-11	10.699
GCST006585_1299	Blood protein levels [P4HB, 11450_110_3]	PMID:30072576	Emilsson V	2018-08-02	3200			2_215435759_T_A	rs1250259	2e-11	10.699
GCST90000025	Appendicular lean mass	PMID:33097823	Pei YF	2020-10-23	450243			2_215546440_G_T	rs7422357	2.021e-11	10.6944
GCST90025996	Waist-to-hip ratio adjusted for BMI	PMID:34226706	Barton AR	2021-07-05	458349			2_215434906_C_G	rs1250247	2.6e-11	10.585
GCST010866	Coronary artery disease	PMID:33020668	Koyama S	2020-10-05	649058		121234	2_215435759_T_A	rs1250259	3e-11	10.5229
GCST90025954	Direct low density lipoprotein cholesterol levels	PMID:34226706	Barton AR	2021-07-05	437068			2_215435759_T_A	rs1250259	3.1e-11	10.5086
GCST90002374	White blood cell count	PMID:32888493	Chen MH	2020-09-01	562243			2_215385540_C_T	rs11897252	4.04e-11	10.3936
GCST90025966	Gamma glutamyl transferase levels	PMID:34226706	Barton AR	2021-07-05	437651			2_215434906_C_G	rs1250247	4.8e-11	10.3188
GCST007066	Heel bone mineral density	PMID:30595370	Kichaev G	2018-12-27	446000			2_215677690_T_C	rs35453391	6e-11	10.2218
GCST90020029	Waist circumference adjusted for body mass index	PMID:34021172	Christakoudi S	2021-05-21	219872			2_215439661_T_C	rs1250229	7e-11	10.1549
GCST007097	Pulse pressure	PMID:27841878	Hoffmann TJ	2016-11-14	99785			2_215434906_C_G	rs1250247	7e-11	10.1549
GCST90025952	Apolipoprotein B levels	PMID:34226706	Barton AR	2021-07-05	435744			2_215435759_T_A	rs1250259	7.1e-11	10.1487
GCST90002407	White blood cell count	PMID:32888494	Vuckovic D	2020-09-01	408112			2_215387370_ACT_A	rs5838506	8.4e-11	10.0757
GCST011369	Iron status biomarkers (ferritin levels)	PMID:33536631	Bell S	2021-02-03	246139			2_215435759_T_A	rs1250259	2e-10	9.69897
GCST90002344	Monocyte count	PMID:32888493	Chen MH	2020-09-01	639696			2_215381935_T_A	rs2289198	2e-10	9.69897
NEALE2_20153_raw	Forced expiratory volume in 1-second (fev1), predicted		UKB Neale v2	2018-08-01	117241	0		2_215438330_A_G	rs3910516	2.0246e-10	9.69366
GCST90000027	Appendicular lean mass	PMID:33097823	Pei YF	2020-10-23	244730			2_215556344_T_C	rs10932619	2.6e-10	9.58503
GCST90002316	Lymphocyte counts	PMID:32888493	Chen MH	2020-09-01	524923			2_215385540_C_T	rs11897252	4.69e-10	9.32883
GCST90025972	Reticulocyte count	PMID:34226706	Barton AR	2021-07-05	437291			2_215386974_G_A	rs35343655	5.6e-10	9.25181
GCST90026045	1-(1-enyl-palmitoyl)-2-oleoyl-gpc (p-16:0/18:1) levels	PMID:33437055	Panyard DJ	2021-01-12	291			2_215176791_C_T	rs115246039	9.061e-10	9.04282
GCST004365_295	Blood protein levels [Fibronectin Fragment 4]	PMID:28240269	Suhre K	2017-02-27	997	338		2_215435462_C_T	rs1250258	1e-09	9
GCST007267	Systolic blood pressure	PMID:30578418	Giri A	2018-12-21	459777	316301		2_215435759_T_A	rs1250259	1e-09	9
GCST90018978	White blood cell count	PMID:34594039	Sakaue S	2021-09-30	504825			2_215381487_T_G	rs11687442	1e-09	9
GCST90018967	Monocyte count	PMID:34594039	Sakaue S	2021-09-30	444975			2_215383883_T_C	rs13018173	1e-09	9
GCST007430	Peak expiratory flow	PMID:30804560	Shrine N	2019-02-25	321047	24218		2_215422370_A_G	rs1250248	1.08e-09	8.96658
GCST90025949	Height	PMID:34226706	Barton AR	2021-07-05	458235			2_215700106_C_A	rs639305	1.1e-09	8.95861
GCST90025953	Total cholesterol levels	PMID:34226706	Barton AR	2021-07-05	437878			2_215435759_T_A	rs1250259	1.2e-09	8.92082
GCST90002400	Plateletcrit	PMID:32888494	Vuckovic D	2020-09-01	408112			2_215388033_T_C	rs2888354	1.3e-09	8.88606
GCST90002388	Lymphocyte counts	PMID:32888494	Vuckovic D	2020-09-01	408112			2_215371118_AT_A	rs34087019	1.4e-09	8.85387
GCST011427_171	Protein quantitative trait loci (liver) [CYP2D6]	PMID:32778093	He B	2020-08-10	287			2_215880668_C_T	rs4073010	2e-09	8.69897
GCST010243	Apolipoprotein B levels	PMID:32203549	Richardson TG	2020-03-23	439214			2_215435462_C_T	rs1250258	2e-09	8.69897
GCST004233_2	LDL cholesterol levels [Trans-ethnic initial]	PMID:28334899	Spracklen CN	2017-02-21	205367	8478		2_215439661_T_C	rs1250229	2e-09	8.69897
GCST005195	Coronary artery disease	PMID:29212778	van der Harst P	2017-12-06	547261		122733	2_215435759_T_A	rs1250259	2.9e-09	8.5376
GCST007097_3	Pulse pressure [EA]	PMID:27841878	Hoffmann TJ	2016-11-14	99785			2_215434906_C_G	rs1250247	3e-09	8.52288
GCST90026197	Methionine sulfone levels	PMID:33437055	Panyard DJ	2021-01-12	291			2_214907621_C_T	rs17425590	3.443e-09	8.46306
GCST006585_1190	Blood protein levels [MUSK, 11547_84_3]	PMID:30072576	Emilsson V	2018-08-02	3200			2_215435759_T_A	rs1250259	5e-09	8.30103
GCST90025985	White blood cell count	PMID:34226706	Barton AR	2021-07-05	444734			2_215380669_C_T	rs3732355	5.5e-09	8.25964
GCST90018877	Myocardial infarction	PMID:34594039	Sakaue S	2021-09-30	623029		35909	2_215435462_C_T	rs1250258	7e-09	8.1549
GCST010245	LDL cholesterol levels	PMID:32203549	Richardson TG	2020-03-23	440546			2_215435462_C_T	rs1250258	7e-09	8.1549
GCST006585_1594	Blood protein levels [SET, 5364_7_3]	PMID:30072576	Emilsson V	2018-08-02	3200			2_215435759_T_A	rs1250259	9e-09	8.04576
NEALE2_1697	Comparative height size at age 10		UKB Neale v2	2018-08-01	355331	0		2_215439090_T_C	rs76152268	9.30083e-09	8.03148
GCST007990	Coronary artery disease	PMID:28714974	Klarin D	2017-07-17	120286	184305	4831	2_215426636_C_T	rs17517928	1e-08	8
GCST003302	Cholesterol, total	PMID:26780889	Below JE	2016-01-19	4383	7876		2_215439661_T_C	rs1250229	1e-08	8
GCST007081	Lung function (FVC)	PMID:30595370	Kichaev G	2018-12-27	372000			2_215422370_A_G	rs1250248	1e-08	8
GCST011365	Myocardial infarction	PMID:33532862	Hartiala JA	2021-02-03	639221		61505	2_215422774_A_G	rs16854041	1.45e-08	7.83863
GCST90020024	A body shape index	PMID:34021172	Christakoudi S	2021-05-21	219872			2_215439661_T_C	rs1250229	2e-08	7.69897
NEALE2_30090_raw	Platelet crit		UKB Neale v2	2018-08-01	350471	0		2_215434906_C_G	rs1250247	2.06402e-08	7.68529
GCST90025998	Lung function (FVC)	PMID:34226706	Barton AR	2021-07-05	371898			2_215430234_C_G	rs1250239	2.4e-08	7.61979
GCST004370	Deep ovarian and/or rectovaginal disease with dense adhesions	PMID:28333195	Uimari O	2017-04-01	8424		1364	2_215435462_C_T	rs1250258	3e-08	7.52288
GCST90002385	High light scatter reticulocyte count	PMID:32888494	Vuckovic D	2020-09-01	408112			2_215371118_AT_A	rs34087019	3.1e-08	7.50864
GCST002222	LDL cholesterol	PMID:24097068	Willer CJ	2013-10-06	94595	93982		2_215439661_T_C	rs1250229	3.13e-08	7.50446
GCST010343	Neurofibrillary tangles (SNP x SNP interaction)	PMID:32450446	Wang H	2020-04-29	1316			2_215338304_A_G	rs16853821	4e-08	7.39794
GCST004235_2	Total cholesterol levels [Trans-ethnic initial]	PMID:28334899	Spracklen CN	2017-02-21	219941	10855		2_215422370_A_G	rs1250248	5e-08	7.30103
