# Supplementary material for: Identification of regulatory networks and crosstalk factors in brown adipose tissue and liver of a cold-exposed cardiometabolic mouse model
Source: Cardiovasc Diabetol. 2024 Aug 14;23:298. doi: 10.1186/s12933-024-02397-7 (PMC11325583; doi:10.1186/s12933-024-02397-7)
Supplement: Supplementary file 2 — Supplementary Material 2. [file 12933_2024_2397_MOESM2_ESM.xlsx]

## Sheet: Tab summary
Additional file 2
Sub-dataset	Description
Tab 1	BAT proteome
Tab 2	Ingenuity Pathways Analysis: Canonical Pathways (BAT)
Tab 3	Ingenuity Pathways Analysis: Upstream analysis (BAT)

## Sheet: Tab 1
Uniprot accession ID	Protein names	Gene names	RT1	RT2	RT3	RT4	RT5	RT6	Cold1	Cold2	Cold3	Cold4	Cold5	Cold6
A2ASS6	Titin (EC 2.7.11.1) (Connectin)	Ttn	14338410	14611645	10822740	12755370	18758790	18237030	14161150	14142900	15332505	13872680	12660350	13836265
Q9QXS1	Plectin (PCN) (PLTN) (Plectin-1) (Plectin-6)	Plec	9.60636e+06	8.24155e+06	9826594	8.94725e+06	14281760	13389580	13836200	11768650	10312215	10740390	9.50259e+06	11545430
P16546	Spectrin alpha chain, non-erythrocytic 1 (Alpha-II spectrin) (Fodrin alpha chain)	Sptan1	14216320	17687415	24737850	22293680	25512425	33858604	28911585	30448660	33074300	27156805	23376782	25479910
Q62261	Spectrin beta chain, non-erythrocytic 1 (Beta-II spectrin) (Embryonic liver fodrin) (Fodrin beta chain)	Sptbn1	14437990	13504580	18161240	19009165	21316320	22798830	24516590	24831005	29092640	26725845	21924010	18259810
P19096	Fatty acid synthase (EC 2.3.1.85) (Type I Fatty Acid Synthase) [Includes: [Acyl-carrier-protein] S-acetyltransferase (EC 2.3.1.38); [Acyl-carrier-protein] S-malonyltransferase (EC 2.3.1.39); 3-oxoacyl-[acyl-carrier-protein] synthase (EC 2.3.1.41); 3-oxoacyl-[acyl-carrier-protein] reductase (EC 1.1.1.100); 3-hydroxyacyl-[acyl-carrier-protein] dehydratase (EC 4.2.1.59); Enoyl-[acyl-carrier-protein]…	Fasn	38718272	34752820	118030400	138831026	171197792	155703414	25966320	32223610	42744860	36708120	42218288	45313452
E9Q414	Apolipoprotein B-100 (Apo B-100) [Cleaved into: Apolipoprotein B-48 (Apo B-48)]	Apob	9.63277e+06	11908140	8.36253e+06	11442230	10654110	11988235	12534240	11094420	11271470	10421440	10985020	11796480
P01027	Complement C3 (HSE-MSF) [Cleaved into: Complement C3 beta chain; C3-beta-c (C3bc); Complement C3 alpha chain; C3a anaphylatoxin; Acylation stimulating protein (ASP) (C3adesArg); Complement C3b alpha' chain; Complement C3c alpha' chain fragment 1; Complement C3dg fragment; Complement C3g fragment; Complement C3d fragment; Complement C3f fragment; Complement C3c alpha' chain fragment 2]	C3	10704620	11483390	9.87697e+06	7964896	10670620	10930690	18877920	16965750	15079355	17403690	11886845	10896990
Q9JHU4	Cytoplasmic dynein 1 heavy chain 1 (Cytoplasmic dynein heavy chain 1) (Dynein heavy chain, cytosolic)	Dync1h1	11795625	9866401	12220600	12497850	9967399	12021290	13132225	9156122	15356075	13548740	10784235	9760799
Q6ZWR6	Nesprin-1 (Enaptin) (KASH domain-containing protein 1) (KASH1) (Myocyte nuclear envelope protein 1) (Myne-1) (Nuclear envelope spectrin repeat protein 1) (Synaptic nuclear envelope protein 1) (Syne-1)	Syne1	7991445	10001380	11461780	13074440	8.98731e+06	10694790	20121735	9.75839e+06	9.5255e+06	8.11153e+06	9652956	8.78592e+06
Q8CC88	von Willebrand factor A domain-containing protein 8	Vwa8	16189260	14958350	21272400	23174835	28547860	20722165	32654690	37984604	35825690	35740000	25663870	32913925
Q8VDD5	Myosin-9 (Cellular myosin heavy chain, type A) (Myosin heavy chain 9) (Myosin heavy chain, non-muscle IIa) (Non-muscle myosin heavy chain A) (NMMHC-A) (Non-muscle myosin heavy chain IIa) (NMMHC II-a) (NMMHC-IIA)	Myh9	9849313	1.64945e+07	9424360	14230470	17976365	22539690	21369725	1.76255e+07	19632240	14239185	1.0119e+07	11977780
Q6ZWQ0	Nesprin-2 (KASH domain-containing protein 2) (KASH2) (Nuclear envelope spectrin repeat protein 2) (Nucleus and actin connecting element protein) (Protein NUANCE) (Synaptic nuclear envelope protein 2) (Syne-2)	Syne2	10171582	13411345	1.04595e+07	9907708	9.76555e+06	9.50306e+06	14449580	7867501	20122150	13192220	9479267	9.85789e+06
Q61838	Pregnancy zone protein (Alpha-2-macroglobulin) (Alpha-2-M) [Cleaved into: Alpha-2-macroglobulin 165 kDa subunit; Alpha-2-macroglobulin 35 kDa subunit]	Pzp	17937605	13870220	18969320	20211230	31835380	34818592	38645048	47568060	41090260	35659168	3.24312e+07	3.76442e+07
Q9QXZ0	Microtubule-actin cross-linking factor 1, isoforms 1/2/3/4 (Actin cross-linking family 7)	Macf1	11615070	5.81455e+06	12301400	10287380	10913190	10649130	5105052	8331883	8675506	4.56612e+06	20101520	7528174
A2AAJ9	Obscurin (EC 2.7.11.1) (Obscurin-RhoGEF) (Obscurin-myosin light chain kinase) (Obscurin-MLCK)	Obscn	8130928	7885308	10923080	11056230	8366260	9265014	6764816	12561870	9.85761e+06	14077570	6608648	5946476
P11276	Fibronectin (FN) [Cleaved into: Anastellin]	Fn1	8490150	8625211	6922947	8.7489e+06	12392970	12969395	16182745	13289250	14010680	14620790	16626385	14755635
Q5SWU9	Acetyl-CoA carboxylase 1 (ACC1) (EC 6.4.1.2) (ACC-alpha) (Acetyl-CoA carboxylase 265)	Acaca	14104455	15365930	28225140	30594735	30277480	40780020	9.29422e+06	11083900	12241795	11066845	10616310	8.41913e+06
Q05793	Basement membrane-specific heparan sulfate proteoglycan core protein (HSPG) [Cleaved into: Endorepellin; LG3 peptide]	Hspg2	16245555	11544060	23022345	22263340	22166635	19962985	29357120	29912450	22012210	28391030	22094325	20067980
Q60597	2-oxoglutarate dehydrogenase complex component E1 (E1o) (OGDC-E1) (OGDH-E1) (EC 1.2.4.2) (2-oxoglutarate dehydrogenase, mitochondrial) (Alpha-ketoglutarate dehydrogenase) (Alpha-KGDH-E1) (Thiamine diphosphate (ThDP)-dependent 2-oxoglutarate dehydrogenase)	Ogdh	67940586	43855004	9.25758e+07	90579554	8.45864e+07	96121320	126632400	133096929	104458200	9.33894e+07	8.62322e+07	86628019
A2ARZ3	Fibrous sheath-interacting protein 2	Fsip2	6892530	8.27774e+06	4511583	9059175	3391348	5808659	12687730	11032250	6933448	5702955	5079342	4796482
P26039	Talin-1	Tln1	11288155	10679315	14819490	14779195	18850550	13680900	21719220	16212385	15176525	11826740	12053920	12995130
Q68FD5	Clathrin heavy chain 1	Cltc	12746780	12435750	23283110	22833740	20382290	21675300	27263215	30353488	30990590	26752940	22121950	23278268
Q6PB66	Leucine-rich PPR motif-containing protein, mitochondrial (130 kDa leucine-rich protein) (LRP 130) (mLRP130)	Lrpprc	15045170	12207580	27956660	24409135	28623080	22731100	21934020	31125810	35155556	34236640	22809650	26777510
Q8BTM8	Filamin-A (FLN-A) (Actin-binding protein 280) (ABP-280) (Alpha-filamin) (Endothelial actin-binding protein) (Filamin-1) (Non-muscle filamin)	Flna	9120074	8630312	13682520	15536940	15196510	16298670	17643530	15866705	18493935	21112070	11547350	13162760
P07724	Albumin	Alb	86370392	108265729	333045552	117692696	212307537	224607478	226083008	457047616	224365244	238819104	152167096	132860544
E9PZQ0	Ryanodine receptor 1 (RYR-1) (RyR1) (Skeletal muscle calcium release channel) (Skeletal muscle ryanodine receptor) (Skeletal muscle-type ryanodine receptor) (Type 1 ryanodine receptor)	Ryr1	4508410	7685701	7164095	14628070	6720648	5958478	5.38331e+06	11033050	11733450	9712592	8948605	13980170
Q91XQ0	Dynein axonemal heavy chain 8 (Axonemal beta dynein heavy chain 8) (Ciliary dynein heavy chain 8)	Dnah8	8.05171e+06	5523489	14095240	4.53001e+06	14454700	14609100	8.67025e+06	1.1932e+07	10991740	16019180	14290375	12723360
Q8BX70	Intermembrane lipid transfer protein VPS13C (Vacuolar protein sorting-associated protein 13C)	Vps13c	14255930	13535000	12437610	13497660	11436290	9483274	10984410	11777490	11727695	12541320	8215000	10780990
Q91ZU6	Dystonin (Bullous pemphigoid antigen 1) (BPA) (Dystonia musculorum protein) (Hemidesmosomal plaque protein) (Microtubule actin cross-linking factor 2)	Dst	8466561	6523143	8.65669e+06	6.44459e+06	4655836	10685440	9354468	14626780	14726855	5.60951e+06	8.25885e+06	12937850
Q99KI0	Aconitate hydratase, mitochondrial (Aconitase) (EC 4.2.1.3) (Citrate hydro-lyase)	Aco2	103008372	1.46299e+08	649215488	672506976	580236672	630867392	868186286	8.30159e+08	1165149056	1014801024	621422688	679886272
Q05920	Pyruvate carboxylase, mitochondrial (EC 6.4.1.1) (Pyruvic carboxylase) (PCB)	Pc	31120910	44877029	50419152	61544352	8.03566e+07	80906520	117983648	107028244	87104088	80616980	65676848	69435700
O08638	Myosin-11 (Myosin heavy chain 11) (Myosin heavy chain, smooth muscle isoform) (SMMHC)	Myh11	6869219	11088533	8.71047e+06	8.7129e+06	7415794	11444332	1.03285e+07	10137820	11339090	13225650	12373058	10828695
Q80X90	Filamin-B (FLN-B) (ABP-280-like protein) (Actin-binding-like protein) (Beta-filamin)	Flnb	6351958	9.25979e+06	11389760	12847520	9747512	11637080	16973260	15982760	14137345	16017510	7965325	10447135
Q8VHX6	Filamin-C (FLN-C) (ABP-280-like protein) (ABP-L) (Actin-binding-like protein) (Filamin-2) (Gamma-filamin)	Flnc	11626750	7528494	8313526	12764060	10509740	9461230	7631323	15388155	8029221	9784487	8.96198e+06	8403268
Q91V92	ATP-citrate synthase (EC 2.3.3.8) (ATP-citrate (pro-S-)-lyase) (Citrate cleavage enzyme)	Acly	13700170	16079925	31748885	37988420	36695780	44303328	23066140	21934300	21777305	17174360	15925240	10991170
Q921I1	Serotransferrin (Transferrin) (Beta-1 metal-binding globulin) (Siderophilin)	Tf	20724900	20435135	39178790	38073960	31543500	69767396	52358590	48297352	67126740	72989264	40646657	38730694
Q69Z23	Dynein axonemal heavy chain 17 (Axonemal beta dynein heavy chain 17) (Ciliary dynein heavy chain 17)	Dnah17	6546400	4744598	5247384	5287892	6160392	9.18578e+06	12565710	9836396	19975065	5608145	4475552	7689979
P08032	Spectrin alpha chain, erythrocytic 1 (Erythroid alpha-spectrin)	Spta1	6367715	9801689	7.96581e+06	7.46308e+06	9.10627e+06	8129457	11626390	9.98618e+06	8.17612e+06	5.99485e+06	7.29704e+06	7380366
Q64521	Glycerol-3-phosphate dehydrogenase, mitochondrial (GPD-M) (GPDH-M) (EC 1.1.5.3) (Protein TISP38)	Gpd2	32670130	30932427	72520576	68786850	72458952	67641626	118255000	126431104	104298443	100303800	82063640	7.80356e+07
Q8CAQ8	MICOS complex subunit Mic60 (Mitochondrial inner membrane protein) (Mitofilin)	Immt	16132400	1.58952e+07	35618929	25994760	37190440	39819435	4.60845e+07	48347780	58658884	52421495	33725632	38196368
Q62234	Myomesin-1 (Myomesin family member 1) (Skelemin)	Myom1	12332800	1.01252e+07	13006190	11867110	18894260	16768010	15680380	6838633	10089378	8959566	13672980	15790400
E9Q784	Zinc finger CCCH domain-containing protein 13	Zc3h13	4383097	5132750	11679690	6.59203e+06	6026878	10525064	10497445	11615880	9.36264e+06	8288098	12112920	3469005
P38647	Stress-70 protein, mitochondrial (75 kDa glucose-regulated protein) (GRP-75) (Heat shock 70 kDa protein 9) (Mortalin) (Peptide-binding protein 74) (PBP74) (p66 MOT)	Hspa9	2.64262e+07	21302290	118771504	53991844	109918896	103858800	128035194	177855600	177145696	170070592	124258800	61083643
P63038	60 kDa heat shock protein, mitochondrial (EC 5.6.1.7) (60 kDa chaperonin) (Chaperonin 60) (CPN60) (HSP-65) (Heat shock protein 60) (HSP-60) (Hsp60) (Mitochondrial matrix protein P1)	Hspd1	37871266	42429008	58120980	81397160	82462140	69647243	83556079	121067430	102368045	128967754	8.27916e+07	78255503
P0C6F1	Dynein axonemal heavy chain 2 (Axonemal beta dynein heavy chain 2) (Ciliary dynein heavy chain 2)	Dnah2	9.46566e+06	9.72596e+06	6072074	18932890	7245773	16055610	11638890	11515990	6.78409e+06	11233690	5770387	20906700
P06909	Complement factor H (Protein beta-1-H)	Cfh	25433580	9670460	5.88332e+06	5272748	5479150	8339414	8.04088e+06	14168245	13169380	7809139	7830548	6.77097e+06
P23116	Eukaryotic translation initiation factor 3 subunit A (eIF3a) (Centrosomin) (Eukaryotic translation initiation factor 3 subunit 10) (eIF-3-theta) (eIF3 p167) (eIF3 p180) (eIF3 p185) (p162)	Eif3a	2688605	6.40404e+06	4.56652e+06	6759635	11148260	11539980	9.51604e+06	10583970	12855880	12794460	4881810	15486805
Q61147	Ceruloplasmin (Cuproxidase ceruloplasmin) (EC 1.16.3.4) (Ferroxidase ceruloplasmin) (EC 1.16.3.1) (Glutathione peroxidase ceruloplasmin) (EC 1.11.1.9) (Glutathione-dependent peroxiredoxin ceruloplasmin) (EC 1.11.1.27)	Cp	17656735	11705780	13316870	16946130	12371270	13110610	23119760	26896805	21981830	15889730	5.65523e+06	7590315
P58281	Dynamin-like GTPase OPA1, mitochondrial (EC 3.6.5.5) (Large GTP-binding protein) (LargeG) (Optic atrophy protein 1 homolog) [Cleaved into: Dynamin-like GTPase OPA1, long form (L-OPA1); Dynamin-like GTPase OPA1, short form (S-OPA1)]	Opa1	18780490	15896510	16082530	19053155	20770095	14543953	20707480	18423470	21199285	20016258	13692115	16167450
Q8BMS1	Trifunctional enzyme subunit alpha, mitochondrial (Monolysocardiolipin acyltransferase) (EC 2.3.1.-) (TP-alpha) [Includes: Long-chain enoyl-CoA hydratase (EC 4.2.1.17); Long chain 3-hydroxyacyl-CoA dehydrogenase (EC 1.1.1.211)]	Hadha	98010280	60651408	215417328	232223538	291528858	335814760	317491716	353292592	464256304	438099864	328842392	193867008
Q8C196	Carbamoyl-phosphate synthase [ammonia], mitochondrial (EC 6.3.4.16) (Carbamoyl-phosphate synthetase I) (CPSase I)	Cps1	12116484	4798059	8.95053e+06	4.97367e+06	5266910	2949859	1.01095e+07	11948355	7198122	1706651	2888504	7415445
Q91ZX7	Prolow-density lipoprotein receptor-related protein 1 (LRP-1) (Alpha-2-macroglobulin receptor) (A2MR) (CD antigen CD91) [Cleaved into: Low-density lipoprotein receptor-related protein 1 85 kDa subunit (LRP-85); Low-density lipoprotein receptor-related protein 1 515 kDa subunit (LRP-515); Low-density lipoprotein receptor-related protein 1 intracellular domain (LRPICD)]	Lrp1	3189588	14998105	15502700	6010903	7.17425e+06	8710129	5917541	15715175	3558891	8.51797e+06	11580445	4748025
P08113	Endoplasmin (94 kDa glucose-regulated protein) (GRP-94) (Endoplasmic reticulum resident protein 99) (ERp99) (Heat shock protein 90 kDa beta member 1) (Polymorphic tumor rejection antigen 1) (Tumor rejection antigen gp96)	Hsp90b1	24057630	40707900	20759980	21939200	22233740	16710555	24962380	24157530	27319100	25622385	16140750	22917450
A2AN08	E3 ubiquitin-protein ligase UBR4 (EC 2.3.2.27) (N-recognin-4) (RING-type E3 ubiquitin transferase UBR4) (Zinc finger UBR1-type protein 1) (p600)	Ubr4	13416570	9.98251e+06	13792555	15569005	25370300	22395255	9.38486e+06	6.70145e+06	9495536	16405160	11429580	10977705
E9Q401	Ryanodine receptor 2 (RYR-2) (RyR2) (Cardiac muscle ryanodine receptor) (Cardiac muscle ryanodine receptor-calcium release channel) (Type 2 ryanodine receptor)	Ryr2	7141306	10350010	4.83119e+06	15717435	14868400	13472960	9.11329e+06	15030855	8082583	12055915	13616040	9145102
P50544	Very long-chain specific acyl-CoA dehydrogenase, mitochondrial (EC 1.3.8.9) (MVLCAD) (VLCAD)	Acadvl	61725329	74854750	259953680	294748008	282691600	261951792	418942763	421242368	439781408	430150248	241890792	243230420
Q64727	Vinculin (Metavinculin)	Vcl	9329177	9.05806e+06	26330680	15862950	13529740	18872990	26056515	25547570	26986000	27654416	21148950	20043675
Q8BW94	Dynein axonemal heavy chain 3 (Axonemal beta dynein heavy chain 3) (Ciliary dynein heavy chain 3)	Dnah3	4040289	19208885	9.55057e+06	9.68004e+06	10628790	13243340	7448204	20490875	9612726	7615020	16022560	1.25559e+07
Q91ZA3	Propionyl-CoA carboxylase alpha chain, mitochondrial (PCCase subunit alpha) (EC 6.4.1.3) (Propanoyl-CoA:carbon dioxide ligase subunit alpha)	Pcca	30976885	27434100	48791230	36115420	47655796	37091540	50008152	53736680	49617140	60578952	28117340	31559580
A2ARV4	Low-density lipoprotein receptor-related protein 2 (LRP-2) (Glycoprotein 330) (gp330) (Megalin)	Lrp2	7.33621e+06	5541004	5784007	8912478	5121055	4783028	7.50103e+06	10780265	6494821	6577291	6023392	9634897
P11531	Dystrophin	Dmd	5307742	10519080	4.17058e+06	11426070	2927835	6509902	8174146	21761515	11862570	11570670	8310210	6.40243e+06
P15508	Spectrin beta chain, erythrocytic (Beta-I spectrin)	Sptb	13788530	11985770	7333720	8.51822e+06	8.10197e+06	7454065	12924005	11357220	10245080	9478693	9571866	8.53574e+06
Q8C8R3	Ankyrin-2 (ANK-2) (Ankyrin-B) (Brain ankyrin)	Ank2	3.61544e+06	1814882	6964424	5239880	6501639	8.13422e+06	7.35005e+06	16147040	7094197	4986805	5156649	3487565
Q8CGK3	Lon protease homolog, mitochondrial (EC 3.4.21.53) (Lon protease-like protein) (LONP) (Mitochondrial ATP-dependent protease Lon) (Serine protease 15)	Lonp1	21855835	15321330	16031890	21055870	39148036	24181730	37395380	43613914	38457104	38799472	24514870	24359690
P14824	Annexin A6 (67 kDa calelectrin) (Annexin VI) (Annexin-6) (Calphobindin-II) (CPB-II) (Chromobindin-20) (Lipocortin VI) (Protein III) (p68) (p70)	Anxa6	19839050	11322245	28909480	23494250	30775480	33035050	36565414	33430480	33016290	39711848	29110540	29749285
Q9QYR6	Microtubule-associated protein 1A (MAP-1A) [Cleaved into: MAP1A heavy chain; MAP1 light chain LC2]	Map1a	9332622	6756542	2920766	3.76162e+06	5.10205e+06	7325885	2949925	1915355	5514083	3.39069e+06	4698193	4.63477e+06
Q6A078	Centrosomal protein of 290 kDa (Cep290) (Bardet-Biedl syndrome 14 protein homolog) (Nephrocystin-6)	Cep290	18280875	10547410	11699508	18654745	13781230	11759215	17447290	9776112	14185040	12150100	9996299	7.15292e+06
P20152	Vimentin	Vim	45520700	35784128	72228784	79216528	101111159	87545148	101757312	91073360	1.04655e+08	76312939	66533690	48276528
P28665	Murinoglobulin-1 (MuG1)	Mug1	14000560	21829920	2.49975e+07	12506395	2.03811e+07	7.14273e+06	16551990	1.83274e+07	18458883	23175015	15355282	9223101
P58252	Elongation factor 2 (EF-2) (EC 3.6.5.-)	Eef2	15682153	24268470	2.46076e+07	33271681	22683855	37844272	25743010	22122950	37179566	25765135	26759920	16472045
Q6RT24	Centromere-associated protein E (Centromere protein E) (CENP-E) (Kinesin superfamily protein 10) (KIF10) (Motor domain of KIF10)	Cenpe	8246809	10459860	17482510	6274839	10307180	6566486	16723580	13283090	5.81184e+06	10394626	7032628	4.77115e+06
Q9DBM2	Peroxisomal bifunctional enzyme (PBE) (PBFE) (L-peroxisomal bifunctional enzyme) (L-PBE) (Multifunctional enzyme 1) (MFE1) (Multifunctional protein 1) (MFP-1) [Includes: Enoyl-CoA hydratase/3,2-trans-enoyl-CoA isomerase (EC 4.2.1.17) (EC 5.3.3.8); 3-hydroxyacyl-CoA dehydrogenase (EC 1.1.1.35)]	Ehhadh	14840215	13490330	13392170	17012319	16660030	8.4101e+06	37878380	47534860	28940380	33041780	21295020	22345495
Q03265	ATP synthase subunit alpha, mitochondrial (ATP synthase F1 subunit alpha)	Atp5f1a	23200875	37607840	54782620	43363388	128298800	1.29198e+08	9.46969e+07	155435160	194071008	101868804	221755504	67664201
E9QAG8	Zinc finger protein 431 (Zinc finger protein 932)	Znf431	9167921	3.58498e+06	1.18409e+07	8.82727e+06	3430340	8.53977e+06	1.0468e+07	14222298	12043775	7.71388e+06	7174140	5949431
P41216	Long-chain-fatty-acid--CoA ligase 1 (EC 6.2.1.3) (Arachidonate--CoA ligase) (EC 6.2.1.15) (Long-chain acyl-CoA synthetase 1) (LACS 1) (Phytanate--CoA ligase) (EC 6.2.1.24)	Acsl1	46963591	32179960	8.33528e+07	76914340	8.77733e+07	82510552	97869030	127406852	106316496	86974070	66498880	71218304
Q9WTI7	Unconventional myosin-Ic (Myosin I beta) (MMI-beta) (MMIb)	Myo1c	12569920	12778680	17143625	20188780	22369850	21072710	25067810	28423720	30543935	26714600	21399040	22573400
E9Q8T7	Dynein axonemal heavy chain 1 (Axonemal beta dynein heavy chain 1) (Ciliary dynein heavy chain 1) (mDHC7)	Dnah1	16666420	3825577	4172492	12814450	12505655	6490117	9390597	7.58125e+06	9.44663e+06	13278980	17564350	14097210
O88737	Protein bassoon	Bsn	4595538	11215650	6097384	8116344	17829710	7150205	7.32106e+06	13987580	13495660	11116510	7.6844e+06	8257429
Q45VK7	Cytoplasmic dynein 2 heavy chain 1 (Cytoplasmic dynein 2 heavy chain) (Dynein cytoplasmic heavy chain 2) (Dynein heavy chain 11) (mDHC11) (Dynein heavy chain isotype 1B)	Dync2h1	7107282	7.4235e+06	10964615	7493933	10052330	1.04339e+07	14611705	15146040	11152650	13660130	6544990	11103665
Q91Z83	Myosin-7 (Myosin heavy chain 7) (Myosin heavy chain slow isoform) (MyHC-slow) (Myosin heavy chain, cardiac muscle beta isoform) (MyHC-beta)	Myh7	2.31993e+07	34544060	12674790	9.12271e+06	39458060	51516152	9585711	19380910	21990685	20351690	28986670	27284710
O88990	Alpha-actinin-3 (Alpha-actinin skeletal muscle isoform 3) (F-actin cross-linking protein)	Actn3	37710317	24273890	1.36137e+07	11472810	48744880	65001060	12539490	17836680	60882928	35116090	34407195	31381770
P20029	Endoplasmic reticulum chaperone BiP (EC 3.6.4.10) (78 kDa glucose-regulated protein) (GRP-78) (Binding-immunoglobulin protein) (BiP) (Heat shock protein 70 family protein 5) (HSP70 family protein 5) (Heat shock protein family A member 5) (Immunoglobulin heavy chain-binding protein)	Hspa5	37863512	48218614	41696468	42180930	41039580	49958912	60676612	57279112	5.20536e+07	56902489	38793792	46866384
P40142	Transketolase (TK) (EC 2.2.1.1) (P68)	Tkt	43051620	38261415	141635200	119593000	149281439	105600748	59578246	57642640	89596792	80654048	65054380	76919296
Q5XKE0	Myosin-binding protein C, fast-type (Fast MyBP-C) (C-protein, skeletal muscle fast isoform)	Mybpc2	17604540	17981890	23097970	5735886	31155870	33138180	13196875	36873940	22336820	15284295	17419470	12289215
Q9WUB3	Glycogen phosphorylase, muscle form (EC 2.4.1.1) (Myophosphorylase)	Pygm	36198720	41175072	18551140	18160860	42985156	35249790	11364270	19150890	22391715	20859255	25289995	35516560
P20918	Plasminogen (EC 3.4.21.7) [Cleaved into: Plasmin heavy chain A; Activation peptide; Angiostatin; Plasmin heavy chain A, short form; Plasmin light chain B]	Plg	9880763	9914023	6422833	11082150	11765225	5.69998e+06	9753743	14028150	7536482	7144748	8.97295e+06	8138785
Q01853	Transitional endoplasmic reticulum ATPase (TER ATPase) (EC 3.6.4.6) (15S Mg(2+)-ATPase p97 subunit) (Valosin-containing protein) (VCP)	Vcp	27628980	25407330	28393950	33202485	26801860	37040176	47500648	49128232	27796525	37863206	31623320	32069220
Q91VD9	NADH-ubiquinone oxidoreductase 75 kDa subunit, mitochondrial (EC 7.1.1.2) (Complex I-75kD) (CI-75kD)	Ndufs1	3.50082e+07	34388360	38012544	57809512	92156555	37516784	47815334	4.46263e+07	84847528	54428386	32303480	4.38502e+07
Q9CQN1	Heat shock protein 75 kDa, mitochondrial (HSP 75) (TNFR-associated protein 1) (Tumor necrosis factor type 1 receptor-associated protein) (TRAP-1)	Trap1	24016120	14189370	34374380	21271150	33390760	28943470	33833000	27772620	39849632	41904120	28841390	21236010
E9Q7G0	Nuclear mitotic apparatus protein 1 (Nuclear mitotic apparatus protein) (NuMA protein)	Numa1	2564312	4110629	5411749	5562988	5.46334e+06	6097595	6981843	6285214	6996844	13325660	6.51503e+06	7091075
P01029	Complement C4-B [Cleaved into: Complement C4 beta chain; Complement C4 alpha chain; C4a anaphylatoxin; Complement C4 gamma chain]	C4b	6067854	3338776	1.10257e+07	10485430	8577022	6628239	4.07434e+06	9070047	2241391	5.47524e+06	8456185	3.90133e+06
P02468	Laminin subunit gamma-1 (Laminin B2 chain) (Laminin-1 subunit gamma) (Laminin-10 subunit gamma) (Laminin-11 subunit gamma) (Laminin-2 subunit gamma) (Laminin-3 subunit gamma) (Laminin-4 subunit gamma) (Laminin-6 subunit gamma) (Laminin-7 subunit gamma) (Laminin-8 subunit gamma) (Laminin-9 subunit gamma) (S-laminin subunit gamma) (S-LAM gamma)	Lamc1	16678420	12178430	17515830	21485500	23624960	21470685	30797515	24008940	21978740	25680980	23055895	22624940
Q8C9B9	Death-inducer obliterator 1 (DIO-1) (Death-associated transcription factor 1) (DATF-1)	Dido1	18932985	4988671	4515346	8931004	17253625	5.31085e+06	5.79113e+06	14141810	8.69194e+06	17813120	7935470	11909380
Q9Z2I0	Mitochondrial proton/calcium exchanger protein (Electroneutral mitochondrial K(+)/H(+)exchanger) (KHE) (Leucine zipper-EF-hand-containing transmembrane protein 1)	Letm1	13435240	12197352	27384150	26100340	27815000	25571580	39822488	40262020	35349548	39663024	31655665	26928550
P48678	Prelamin-A/C [Cleaved into: Lamin-A/C]	Lmna	19005770	17053150	33489510	18898315	25649670	23652530	26151545	26676100	19691780	26811290	31281850	2.19039e+07
Q9JKF1	Ras GTPase-activating-like protein IQGAP1	Iqgap1	10775610	5.26248e+06	11851220	9.39112e+06	9.3931e+06	11546035	12898340	16923950	14198270	11759020	9243131	11845810
P21614	Vitamin D-binding protein (DBP) (VDB) (Gc-globulin) (Group-specific component)	Gc	11872820	7082796	2887528	26450930	22464705	1.45503e+07	7240436	4605782	7021836	8683451	17078190	4741406
P52480	Pyruvate kinase PKM (EC 2.7.1.40) (Pyruvate kinase muscle isozyme) (Threonine-protein kinase PKM2) (EC 2.7.11.1) (Tyrosine-protein kinase PKM2) (EC 2.7.10.2)	Pkm	40415260	40995992	55204712	57502249	81685192	78589943	8.85811e+07	91725800	130041928	121037696	92555168	87913160
Q8K0E8	Fibrinogen beta chain [Cleaved into: Fibrinopeptide B; Fibrinogen beta chain]	Fgb	1.52666e+07	9.92809e+06	10452400	14681620	14992000	2.26591e+07	20079330	24046945	1.46649e+07	21801860	13487260	22021210
Q9JMH9	Unconventional myosin-XVIIIa (Molecule associated with JAK3 N-terminus) (MAJN) (Myosin containing a PDZ domain) (Surfactant protein receptor SP-R210) (SP-R210)	Myo18a	17611790	8254037	4434029	6168811	7.21171e+06	20611120	17264645	8.43517e+06	17370530	5844787	13700808	10907240
Q9Z2I9	Succinate--CoA ligase [ADP-forming] subunit beta, mitochondrial (EC 6.2.1.5) (ATP-specific succinyl-CoA synthetase subunit beta) (A-SCS) (Succinyl-CoA synthetase beta-A chain) (SCS-betaA)	Sucla2	30118810	120602800	107542876	125584840	107730502	152767096	186981184	184396400	64800560	121680664	166584304	61651901
E9Q4Z2	Acetyl-CoA carboxylase 2 (EC 6.4.1.2) (ACC-beta)	Acacb	12385635	15845080	15593125	11533780	13270405	11827750	11430170	13743000	14297940	11081045	7956714	10949475
P14873	Microtubule-associated protein 1B (MAP-1B) (MAP1(X)) (MAP1.2) [Cleaved into: MAP1B heavy chain; MAP1 light chain LC1]	Map1b	7.70114e+06	7.41264e+06	7372071	5.85671e+06	20916150	2525145	3.23917e+06	3244681	16835680	13012530	3.73827e+06	6347346
Q0KL02	Triple functional domain protein (EC 2.7.11.1)	Trio	18697135	17307600	5418347	14138600	10800904	11179830	15549050	6336383	8.25542e+06	9.2845e+06	5725605	4.60284e+06
Q5SX39	Myosin-4 (Myosin heavy chain 2b) (MyHC-2b) (Myosin heavy chain 4)	Myh4	5.42806e+07	89596464	12129265	11983020	87357221	6.07215e+07	14544641	14928965	58268850	50625280	37602128	34402912
Q61879	Myosin-10 (Cellular myosin heavy chain, type B) (Myosin heavy chain 10) (Myosin heavy chain, non-muscle IIb) (Non-muscle myosin heavy chain B) (NMMHC-B) (Non-muscle myosin heavy chain IIb) (NMMHC II-b) (NMMHC-IIB)	Myh10	4410061	5244094	6905777	6839858	3378582	5433946	16502520	5810382	6835550	5.38715e+06	9297055	9.95719e+06
Q3V0Q1	Dynein axonemal heavy chain 12 (Axonemal beta dynein heavy chain 12) (Axonemal dynein heavy chain 12-like protein) (Axonemal dynein heavy chain 7-like protein) (Ciliary dynein heavy chain 12)	Dnah12	7.50982e+06	9092707	6339380	4.58819e+06	21380189	8955005	12411710	7145374	1.06144e+07	7915985	10329410	8492838
Q91VW5	Golgin subfamily A member 4 (tGolgin-1)	Golga4	14687110	16969160	8950937	9690749	7.73164e+06	10077570	9054012	12667405	6.71151e+06	7.62636e+06	15432700	4542322
Q99JY0	Trifunctional enzyme subunit beta, mitochondrial (TP-beta) [Includes: 3-ketoacyl-CoA thiolase (EC 2.3.1.155) (EC 2.3.1.16) (Acetyl-CoA acyltransferase) (Beta-ketothiolase)]	Hadhb	73168336	64492890	69398921	66400488	66912008	77890280	153208347	186521692	160239696	102542308	66580260	1.00088e+08
P54071	Isocitrate dehydrogenase [NADP], mitochondrial (IDH) (EC 1.1.1.42) (ICD-M) (IDP) (NADP(+)-specific ICDH) (Oxalosuccinate decarboxylase)	Idh2	52367306	78468808	63748728	86017344	1.14133e+08	91918544	108880000	132192304	149210788	165212716	61815436	120099684
P56480	ATP synthase subunit beta, mitochondrial (EC 7.1.2.2) (ATP synthase F1 subunit beta)	Atp5f1b	44607648	40606951	65224997	67376488	109551904	131253104	97198168	136286584	110600180	106881668	8.15374e+07	9.20628e+07
Q02053	Ubiquitin-like modifier-activating enzyme 1 (EC 6.2.1.45) (Ubiquitin-activating enzyme E1) (Ubiquitin-activating enzyme E1 X) (Ubiquitin-like modifier-activating enzyme 1 X)	Uba1	10226720	8804632	17148260	22420850	16637295	14242055	22655040	13900050	16850210	19762492	13342050	14231020
Q3TLH4	Protein PRRC2C (BAT2 domain-containing protein 1) (HLA-B-associated transcript 2-like 2) (Proline-rich and coiled-coil-containing protein 2C)	Prrc2c	3611784	6.93738e+06	7.24677e+06	7866543	5602386	3919902	7938839	13751350	4602039	4474897	10796650	11210800
Q8K2B3	Succinate dehydrogenase [ubiquinone] flavoprotein subunit, mitochondrial (EC 1.3.5.1) (Flavoprotein subunit of complex II) (Fp)	Sdha	53442160	30008630	73525391	70726592	7.47312e+07	8.88198e+07	8.52729e+07	98705240	9.52925e+07	107548304	98985716	8.58693e+07
P06684	Complement C5 (Hemolytic complement) [Cleaved into: Complement C5 beta chain; Complement C5 alpha chain; C5a anaphylatoxin; Complement C5 alpha' chain]	C5	4160912	3.17154e+06	5643671	8.23455e+06	10157097	6.37989e+06	8698568	8376929	25968300	7.65031e+06	8.70736e+06	6.62041e+06
P24270	Catalase (EC 1.11.1.6)	Cat	32869330	52510580	27309000	26138930	32584805	37248134	84827528	74559630	51718780	55778940	54832488	47448180
Q5SX40	Myosin-1 (Myosin heavy chain 1) (Myosin heavy chain 2x) (MyHC-2x) (Myosin heavy chain, skeletal muscle, adult 1)	Myh1	19640670	64671900	5.10389e+06	9.16593e+06	40088952	47197472	10955865	10989350	40181069	48403528	34979360	39932420
Q80W93	Hydrocephalus-inducing protein (Protein Hy-3)	Hydin	7508526	8.76594e+06	6.10384e+06	4066432	9418256	9415800	14722205	11045770	11045870	1.04906e+07	1.0128e+07	12077345
Q9ET01	Glycogen phosphorylase, liver form (EC 2.4.1.1)	Pygl	14625700	14995325	23345403	21904329	35613674	23797240	13796130	14128600	20556020	1.33083e+07	19551150	21390875
F6ZDS4	Nucleoprotein TPR (NPC-associated intranuclear protein) (Translocated promoter region and nuclear basket protein)	Tpr	10723960	7100726	8196467	4.51064e+06	6.37848e+06	8106684	7.41584e+06	7873349	13558005	5596837	11577450	5062724
P17710	Hexokinase-1 (EC 2.7.1.1) (Hexokinase type I) (HK I) (Hexokinase, tumor isozyme)	Hk1	13954980	1.15022e+07	26179535	21755745	24284100	28134840	28245940	42304112	35415352	37920280	28052570	27486745
Q6P4T2	U5 small nuclear ribonucleoprotein 200 kDa helicase (EC 3.6.4.13) (BRR2 homolog) (U5 snRNP-specific 200 kDa protein) (U5-200KD)	Snrnp200	11138970	14292780	12007655	19711640	8.40512e+06	6556054	10590010	28324180	30740320	13537040	31452785	27990690
Q9QYX7	Protein piccolo (Aczonin) (Brain-derived HLMN protein) (Multidomain presynaptic cytomatrix protein)	Pclo	3474575	8.53398e+06	37495574	5624036	3721385	3825737	9.52474e+06	11622103	5523006	3845150	2587626	5.60194e+06
E9PV24	Fibrinogen alpha chain [Cleaved into: Fibrinopeptide A; Fibrinogen alpha chain]	Fga	9.48223e+06	7818432	11566350	13266060	27849680	19143935	21576185	34680780	30891260	27413540	16806370	22693510
P06728	Apolipoprotein A-IV (Apo-AIV) (ApoA-IV) (Apolipoprotein A4)	Apoa4	31769820	28043940	13434815	38745600	39418914	22698513	22360330	4.62951e+07	21397835	56591099	15087805	26762500
P11499	Heat shock protein HSP 90-beta (Heat shock 84 kDa) (HSP 84) (HSP84) (Tumor-specific transplantation 84 kDa antigen) (TSTA)	Hsp90ab1	34048326	40705592	58054040	46169508	8.09878e+07	9.42674e+07	70925900	42018868	65033860	66041306	29475450	56265926
P13864	DNA (cytosine-5)-methyltransferase 1 (Dnmt1) (Met-1) (EC 2.1.1.37) (DNA methyltransferase MmuI) (DNA MTase MmuI) (M.MmuI) (MCMT)	Dnmt1	6208628	6.38055e+06	2.051e+06	1.16262e+07	11254880	9330495	2553247	2658506	4104002	12056670	1792805	2.3268e+06
P26443	Glutamate dehydrogenase 1, mitochondrial (GDH 1) (EC 1.4.1.3)	Glud1	22114210	30417590	47851890	62062764	17856250	2.29804e+07	26069660	79613928	27455372	25294620	26230531	2.89611e+07
Q7TMY8	E3 ubiquitin-protein ligase HUWE1 (EC 2.3.2.26) (E3Histone) (HECT, UBA and WWE domain-containing protein 1) (HECT-type E3 ubiquitin transferase HUWE1) (Upstream regulatory element-binding protein 1) (URE-B1) (URE-binding protein 1)	Huwe1	9946482	7898606	8.03796e+06	6.10708e+06	4285166	4141418	12432150	16816310	10378360	16925380	3186635	15009800
Q8BFR5	Elongation factor Tu, mitochondrial	Tufm	47278586	33035245	45579101	51062200	46301554	6.04724e+07	63055980	80308552	83856952	6.29644e+07	43692654	5.07005e+07
Q8CGC7	Bifunctional glutamate/proline--tRNA ligase (Bifunctional aminoacyl-tRNA synthetase) [Includes: Glutamate--tRNA ligase (EC 6.1.1.17) (Glutamyl-tRNA synthetase) (GluRS); Proline--tRNA ligase (EC 6.1.1.15) (Prolyl-tRNA synthetase) (ProRS)]	Eprs1	7589335	7774909	12874700	8.8689e+06	9157030	9378553	10965360	10335610	9950390	11303420	8.26804e+06	7662845
Q91X72	Hemopexin	Hpx	26906355	24552755	24285745	34279810	33111380	32798480	49855712	41524100	4.94734e+07	40128500	45729720	53131474
Q9JI91	Alpha-actinin-2 (Alpha-actinin skeletal muscle isoform 2) (F-actin cross-linking protein)	Actn2	14134015	11568390	7914646	6471583	41047752	35660672	5356370	9423303	32493214	21988966	22468250	30181465
P97927	Laminin subunit alpha-4 (Laminin-14 subunit alpha) (Laminin-8 subunit alpha) (Laminin-9 subunit alpha)	Lama4	9.27035e+06	8.56885e+06	11454320	9919851	13571385	13258435	14005590	15201270	1.41648e+07	15608385	9660575	11430010
Q71LX4	Talin-2	Tln2	12647720	4466637	4793604	9843242	6.64593e+06	9163605	4535327	3588667	24311405	14054890	11829640	5.08777e+06
Q8BH64	EH domain-containing protein 2	Ehd2	22963690	22123620	3.67249e+07	3.76046e+07	28508950	23597520	39436112	36329340	30366870	34657950	32389000	42793768
Q8VIJ6	Splicing factor, proline- and glutamine-rich (DNA-binding p52/p100 complex, 100 kDa subunit) (Polypyrimidine tract-binding protein-associated-splicing factor) (PSF) (PTB-associated-splicing factor)	Sfpq	4.8151e+06	6.65966e+06	7574428	11596790	8519716	12413195	9026353	7054976	1.04409e+07	8.68041e+06	6104412	4145980
P02469	Laminin subunit beta-1 (Laminin B1 chain) (Laminin-1 subunit beta) (Laminin-10 subunit beta) (Laminin-12 subunit beta) (Laminin-2 subunit beta) (Laminin-6 subunit beta) (Laminin-8 subunit beta)	Lamb1	23653950	22387615	19012520	21443220	26740720	17981750	15991240	20154050	15208110	18331995	18190840	22177590
P13707	Glycerol-3-phosphate dehydrogenase [NAD(+)], cytoplasmic (GPD-C) (GPDH-C) (EC 1.1.1.8)	Gpd1	26961080	26059610	129177500	163680454	240388264	260586069	199351964	233009200	236960152	148407820	140992304	132948833
P35486	Pyruvate dehydrogenase E1 component subunit alpha, somatic form, mitochondrial (EC 1.2.4.1) (PDHE1-A type I)	Pdha1	69085352	82928096	77102848	71149008	121905296	114799000	35277355	65549910	47005600	97499128	68843952	19979260
P51174	Long-chain specific acyl-CoA dehydrogenase, mitochondrial (LCAD) (EC 1.3.8.8)	Acadl	26159915	37729628	130484134	194903988	105803580	168782008	231912031	1.9672e+08	265983707	254126400	139458214	124571403
P51660	Peroxisomal multifunctional enzyme type 2 (MFE-2) (17-beta-hydroxysteroid dehydrogenase 4) (17-beta-HSD 4) (D-bifunctional protein) (DBP) (Multifunctional protein 2) (MFP-2) [Cleaved into: (3R)-hydroxyacyl-CoA dehydrogenase (EC 1.1.1.n12); Enoyl-CoA hydratase 2 (EC 4.2.1.107) (EC 4.2.1.119) (3-alpha,7-alpha,12-alpha-trihydroxy-5-beta-cholest-24-enoyl-CoA hydratase)]	Hsd17b4	13975520	9.17307e+06	18796550	28014840	18098890	20240490	31928270	34502946	32779764	34440885	34364470	25302800
Q9JKR6	Hypoxia up-regulated protein 1 (GRP-170) (140 kDa Ca(2+)-binding protein) (CBP-140)	Hyou1	15800990	13098040	5522757	11994730	10820040	13002410	5828786	12803780	8.73836e+06	13200800	8.33652e+06	7422779
P53395	Lipoamide acyltransferase component of branched-chain alpha-keto acid dehydrogenase complex, mitochondrial (EC 2.3.1.168) (Branched-chain alpha-keto acid dehydrogenase complex component E2) (BCKAD-E2) (BCKADE2) (Dihydrolipoamide acetyltransferase component of branched-chain alpha-keto acid dehydrogenase complex) (Dihydrolipoamide branched chain transacylase) (Dihydrolipoyllysine-residue (2-methyl…	Dbt	27898990	24999040	46317672	39080130	35194566	32402470	57421354	51986452	50904368	58045174	33112930	38493800
P63017	Heat shock cognate 71 kDa protein (EC 3.6.4.10) (Heat shock 70 kDa protein 8)	Hspa8	26778821	19402050	48285872	26979920	67819208	39602655	2.75363e+07	41955960	65048790	60806460	40589240	61750608
Q5H8C4	Intermembrane lipid transfer protein VPS13A (Chorea-acanthocytosis protein homolog) (Chorein) (Vacuolar protein sorting-associated protein 13A)	Vps13a	19965720	4.6336e+06	1.25252e+07	9845769	9849557	11321610	21973370	17825390	13580860	12755980	13162890	6.72337e+06
Q8BHN3	Neutral alpha-glucosidase AB (EC 3.2.1.207) (Alpha-glucosidase 2) (Glucosidase II subunit alpha)	Ganab	7447285	11944755	11073036	9042487	12608950	14518500	12854505	1.11802e+07	18073750	11624230	10331240	8.01509e+06
Q8BTI8	Serine/arginine repetitive matrix protein 2	Srrm2	8481370	17786200	14991045	13680040	8990665	8440906	6504156	8274335	3.88118e+06	4690790	4442962	9530127
Q91YT0	NADH dehydrogenase [ubiquinone] flavoprotein 1, mitochondrial (NDUFV1) (EC 7.1.1.2) (Complex I-51kD) (CI-51kD) (NADH-ubiquinone oxidoreductase 51 kDa subunit)	Ndufv1	37521321	35927688	87038870	67025880	52268028	66272232	64262964	91509372	78343768	91024583	8.8498e+07	7.20227e+07
Q99104	Unconventional myosin-Va (Dilute myosin heavy chain, non-muscle)	Myo5a	8023738	9.67008e+06	9132522	4.28774e+06	12938605	15737500	9806126	13589397	13339320	14532565	1.6835e+07	30600205
A6X935	Inter alpha-trypsin inhibitor, heavy chain 4 (ITI heavy chain H4) (ITI-HC4) (Inter-alpha-inhibitor heavy chain 4)	Itih4	7.9593e+06	4.69423e+06	6351776	7.1985e+06	11266220	25938225	24666900	11977630	8.22451e+06	15421730	19219465	14685310
O88738	Baculoviral IAP repeat-containing protein 6 (EC 2.3.2.27) (BIR repeat-containing ubiquitin-conjugating enzyme) (BRUCE) (RING-type E3 ubiquitin transferase BIRC6) (Ubiquitin-conjugating BIR domain enzyme apollon) (APOLLON)	Birc6	9014163	4336909	3.487e+06	7.38581e+06	6.29497e+06	5560204	10991520	9008058	4703218	8993639	5613767	4973424
P09103	Protein disulfide-isomerase (PDI) (EC 5.3.4.1) (Cellular thyroid hormone-binding protein) (Endoplasmic reticulum resident protein 59) (ER protein 59) (ERp59) (Prolyl 4-hydroxylase subunit beta) (p55)	P4hb	11443170	7203077	24780657	23557783	16464460	26120090	16370430	16835180	25601740	17248600	11179990	11150990
P13020	Gelsolin (Actin-depolymerizing factor) (ADF) (Brevin)	Gsn	27865270	25550645	10951700	24768030	31857730	26777430	27617650	26985455	24769510	27615010	14952080	17946370
P27773	Protein disulfide-isomerase A3 (EC 5.3.4.1) (58 kDa glucose-regulated protein) (58 kDa microsomal protein) (p58) (Disulfide isomerase ER-60) (Endoplasmic reticulum resident protein 57) (ER protein 57) (ERp57) (Endoplasmic reticulum resident protein 60) (ER protein 60) (ERp60)	Pdia3	22904130	15585951	40744568	29953540	36906360	34472520	47053464	42755956	3.11003e+07	53771580	34681635	41727400
Q61316	Heat shock 70 kDa protein 4 (Heat shock 70-related protein APG-2)	Hspa4	15985639	18527769	15839410	15452220	12178130	19846610	16410570	13742260	18429280	19224880	14646195	16081540
Q64331	Unconventional myosin-VI (Protein twist) (Unconventional myosin-6)	Myo6	4.31386e+06	6126498	17394645	16309130	1797296	10333097	7.27797e+06	17438820	7428734	20239595	5591658	14114100
Q6PDQ2	Chromodomain-helicase-DNA-binding protein 4 (CHD-4) (EC 3.6.4.12)	Chd4	2.9903e+06	4617725	12406050	6400443	7771429	7925033	15268625	17171780	9.04599e+06	11046830	6468672	9856057
Q78PY7	Staphylococcal nuclease domain-containing protein 1 (EC 3.1.31.1) (100 kDa coactivator) (p100 co-activator)	Snd1	4.62241e+06	4007119	14537005	7770338	9174217	6.68019e+06	7682694	6124278	12753836	4388694	10616960	2721174
Q8BWT1	3-ketoacyl-CoA thiolase, mitochondrial (EC 2.3.1.16) (Acetyl-CoA acetyltransferase) (EC 2.3.1.9) (Acetyl-CoA acyltransferase) (Acyl-CoA hydrolase, mitochondrial) (EC 3.1.2.-, EC 3.1.2.1, EC 3.1.2.2) (Beta-ketothiolase) (Mitochondrial 3-oxoacyl-CoA thiolase)	Acaa2	123448027	23176100	384491147	396491860	608423312	404940608	599018634	704124568	505684924	514051712	318477890	515403384
Q8R0W0	Epiplakin	Eppk1	10443050	9.25534e+06	6812145	5766160	11830530	10035290	6884726	1440738	23610370	24077160	7534581	21519800
Q9ESD7	Dysferlin (Dystrophy-associated fer-1-like protein) (Fer-1-like protein 1)	Dysf	7179573	9.01159e+06	9442937	7980599	9927865	5081658	9676798	13417400	5.38972e+06	10068050	1.02122e+07	6260138
Q9Z0X1	Apoptosis-inducing factor 1, mitochondrial (EC 1.6.99.-) (Programmed cell death protein 8)	Aifm1	24510400	19163865	26291480	21565760	29744850	33906272	30427130	29625370	33116690	33713186	25119754	24595625
B2RY56	RNA-binding protein 25 (RNA-binding motif protein 25)	Rbm25	7924129	14226670	11882590	12728460	4335080	22610460	7369649	13255350	10201969	5.71409e+06	3253616	13874940
P48036	Annexin A5 (Anchorin CII) (Annexin V) (Annexin-5) (Calphobindin I) (CPB-I) (Endonexin II) (Lipocortin V) (Placental anticoagulant protein 4) (PP4) (Placental anticoagulant protein I) (PAP-I) (Thromboplastin inhibitor) (Vascular anticoagulant-alpha) (VAC-alpha)	Anxa5	24541000	52677996	83608916	8.59329e+07	64600040	62922472	103661335	99231525	76712650	45366968	7.90492e+07	59340830
P52825	Carnitine O-palmitoyltransferase 2, mitochondrial (EC 2.3.1.21) (Carnitine palmitoyltransferase II) (CPT II)	Cpt2	71173368	92521360	84982466	100444304	8.68592e+07	63978609	86078568	89886749	91375636	102175904	74626243	75983696
Q61001	Laminin subunit alpha-5 (Laminin-10 subunit alpha) (Laminin-11 subunit alpha) (Laminin-15 subunit alpha)	Lama5	4625113	3230062	8.84951e+06	3950667	3246741	2661798	1832312	6784527	9147111	9.2481e+06	3382751	7170287
Q8CGN5	Perilipin-1 (Lipid droplet-associated protein) (Perilipin A)	Plin1	39902700	18926485	32890270	41325790	49183180	46026160	46612800	57969534	73033592	88766672	43743280	44777480
Q8K010	5-oxoprolinase (EC 3.5.2.9) (5-oxo-L-prolinase) (5-OPase) (Pyroglutamase)	Oplah	7929292	6769294	9.65699e+06	8.22099e+06	10370260	7374763	21469685	13223640	13636390	16420245	10467330	13872290
Q9CZU6	Citrate synthase, mitochondrial (EC 2.3.3.1) (Citrate (Si)-synthase)	Cs	65198615	51485039	112740096	134140500	204962200	214392208	175249572	156368863	249857296	147051392	103306752	110047787
Q9EQ20	Methylmalonate-semialdehyde/malonate-semialdehyde dehydrogenase [acylating], mitochondrial (MMSDH) (EC 1.2.1.27) (Aldehyde dehydrogenase family 6 member A1) (Malonate-semialdehyde dehydrogenase [acylating])	Aldh6a1	26364920	57262980	61137001	53185272	46802380	52427872	8.36085e+07	64396740	53288560	59679834	48921792	44643660
P20357	Microtubule-associated protein 2 (MAP-2)	Map2	13289083	2.87869e+07	8.83552e+06	6200700	4.86175e+06	25478925	5820825	7276608	4734257	3078529	12748660	8883501
P28271	Cytoplasmic aconitate hydratase (Aconitase) (EC 4.2.1.3) (Citrate hydro-lyase) (Iron regulatory protein 1) (IRP1) (Iron-responsive element-binding protein 1) (IRE-BP 1)	Aco1	14471540	13779750	19660880	15174640	18842270	31768860	26128230	21888360	17235200	24430415	10750750	24825250
P47934	Carnitine O-acetyltransferase (Carnitine acetylase) (EC 2.3.1.137) (EC 2.3.1.7) (Carnitine acetyltransferase) (CAT) (CrAT)	Crat	23393260	15836489	109109296	23708300	55336994	60821476	143449086	49558820	50422474	85964080	82698602	54631448
P57780	Alpha-actinin-4 (Non-muscle alpha-actinin 4)	Actn4	18733700	21596790	18981970	1.75999e+07	27265445	25266477	26969311	31657130	36132440	34020920	23188010	33376680
P70398	Ubiquitin carboxyl-terminal hydrolase 9X (EC 3.4.19.12) (Deubiquitinating enzyme FAF-X) (Fat facets homolog) (Fat facets protein-related, X-linked) (Ubiquitin carboxyl-terminal hydrolase FAM) (Ubiquitin thioesterase FAF-X) (Ubiquitin-specific protease 9, X chromosome) (Ubiquitin-specific-processing protease FAF-X)	Usp9x	4839807	6537371	6.60116e+06	6330894	5241108	3163047	1188497	5322258	5983059	7797370	6437053	2.89948e+06
Q00623	Apolipoprotein A-I (Apo-AI) (ApoA-I) (Apolipoprotein A1) [Cleaved into: Proapolipoprotein A-I (ProapoA-I); Truncated apolipoprotein A-I]	Apoa1	105890640	93634096	93650664	106690720	111280073	160081860	133201851	142009904	50304680	9.55596e+07	129036024	35238901
Q60847	Collagen alpha-1(XII) chain	Col12a1	15125760	11452120	32713890	9511824	9847879	5335432	17270340	12882380	17919680	9.2298e+06	9.87428e+06	11820300
Q61543	Golgi apparatus protein 1 (E-selectin ligand 1) (ESL-1) (Selel) (Golgi sialoglycoprotein MG-160)	Glg1	8044623	4.61833e+06	2810477	3.96031e+06	27269448	3783850	8.52577e+06	7215041	12406260	8.18115e+06	4705457	9782844
Q8BIJ6	Isoleucine--tRNA ligase, mitochondrial (EC 6.1.1.5) (Isoleucyl-tRNA synthetase) (IleRS)	Iars2	17016690	1.06456e+07	17019180	16892210	22430970	27980980	17338890	23206250	37008032	25198000	11203205	22231110
Q8VCM7	Fibrinogen gamma chain	Fgg	9.77507e+06	11309720	8.03708e+06	14975040	15904680	4980999	15321695	23245410	15895510	25206520	9160187	18033380
Q9QZQ1	Afadin (Afadin adherens junction formation factor) (Protein Af-6)	Afdn	6217660	5.61433e+06	6706945	5888235	2954532	12306993	9314183	12083930	12845340	4515758	7553237	8.2416e+06
E9PVA8	Stalled ribosome sensor GCN1 (GCN1 eIF-2-alpha kinase activator homolog) (GCN1-like protein 1) (General control of amino-acid synthesis 1-like protein 1) (Translational activator GCN1)	Gcn1	14117670	14078380	5372389	9.61962e+06	16228964	14169840	8769208	8827556	17351750	2241659	1.05173e+07	19917490
O88532	Zinc finger RNA-binding protein	Zfr	10252904	4884106	22039230	15093320	9447737	12874690	11820180	17168830	5270765	13244900	12664700	5969942
P07356	Annexin A2 (Annexin II) (Annexin-2) (Calpactin I heavy chain) (Calpactin-1 heavy chain) (Chromobindin-8) (Lipocortin II) (Placental anticoagulant protein IV) (PAP-IV) (Protein I) (p36)	Anxa2	14535410	21726855	70652823	88976343	158426019	58288744	119543200	87388736	162111496	132353400	63534331	59348912
P11881	Inositol 1,4,5-trisphosphate-gated calcium channel ITPR1 (IP3 receptor isoform 1) (IP3R 1) (InsP3R1) (Inositol 1,4,5 trisphosphate receptor) (Inositol 1,4,5-trisphosphate receptor type 1) (Inositol 1,4,5-trisphosphate-binding protein P400) (Protein PCD-6) (Purkinje cell protein 1) (Type 1 inositol 1,4,5-trisphosphate receptor) (Type 1 InsP3 receptor)	Itpr1	6.01756e+06	1.23315e+07	12522540	31204160	5827586	19960620	11043230	14871990	8070833	36204960	7812031	6.42957e+06
P46460	Vesicle-fusing ATPase (EC 3.6.4.6) (N-ethylmaleimide-sensitive fusion protein) (NEM-sensitive fusion protein) (Suppressor of K(+) transport growth defect 2) (Protein SKD2) (Vesicular-fusion protein NSF)	Nsf	7472830	4.18375e+06	8174652	4.6103e+06	6650744	5489988	9628427	7892134	5.30227e+06	7.90629e+06	7353367	8.8672e+06
P47738	Aldehyde dehydrogenase, mitochondrial (EC 1.2.1.3) (AHD-M1) (ALDH class 2) (ALDH-E2) (ALDHI)	Aldh2	45066004	25536400	74225824	64336132	107993988	158706896	172508448	167690848	182815008	119932552	60173864	153878952
Q8VDJ3	Vigilin (High density lipoprotein-binding protein) (HDL-binding protein)	Hdlbp	5.24637e+06	5278865	4649461	3983191	4521029	4.31783e+06	5816358	7.05241e+06	12639020	4947550	4784380	9891156
Q99MR8	Methylcrotonoyl-CoA carboxylase subunit alpha, mitochondrial (MCCase subunit alpha) (EC 6.4.1.4) (3-methylcrotonyl-CoA carboxylase 1) (3-methylcrotonyl-CoA carboxylase biotin-containing subunit) (3-methylcrotonyl-CoA:carbon dioxide ligase subunit alpha)	Mccc1	14342629	21995946	25131610	22107320	25153900	17724820	2.56357e+07	34898800	25485315	28516125	19769970	16154020
Q9D0F9	Phosphoglucomutase-1 (PGM 1) (EC 5.4.2.2) (Glucose phosphomutase 1) (Phosphoglucomutase-2)	Pgm1	22279010	27736710	31277605	33720525	43982040	37199800	3.34638e+07	30140140	35166494	40960648	33603220	33664675
O08528	Hexokinase-2 (EC 2.7.1.1) (Hexokinase type II) (HK II)	Hk2	9433624	9.12139e+06	29041287	20882070	21962600	18826165	24770260	11371370	26075105	26173330	13796905	12613020
P07901	Heat shock protein HSP 90-alpha (EC 3.6.4.10) (Heat shock 86 kDa) (HSP 86) (HSP86) (Tumor-specific transplantation 86 kDa antigen) (TSTA)	Hsp90aa1	15875375	18270490	34515688	24621507	19356950	28299380	23728265	43066850	39850144	56741860	55036448	40203440
P32261	Antithrombin-III (ATIII) (Serpin C1)	Serpinc1	7678473	9487650	9.7701e+06	11700435	9.89153e+06	11273885	8.77755e+06	8.76169e+06	17143945	7872339	1.14189e+07	16382590
P45952	Medium-chain specific acyl-CoA dehydrogenase, mitochondrial (MCAD) (EC 1.3.8.7)	Acadm	64104100	61939966	192903696	287273800	185867168	115991147	164749968	324255987	735569472	578203392	101817456	409073888
Q0P678	Zinc finger CCCH domain-containing protein 18 (Nuclear protein NHN1)	Zc3h18	10718202	14660990	8322386	3603844	7633408	12556786	20449635	6652721	7829568	4422359	1.58976e+07	4548542
Q8K411	Presequence protease, mitochondrial (EC 3.4.24.-) (Pitrilysin metalloproteinase 1)	Pitrm1	12391970	7334378	5.17287e+06	3768899	1.12646e+07	5837246	5.51938e+06	4049328	15499009	1.20974e+07	3566921	12164880
Q921G7	Electron transfer flavoprotein-ubiquinone oxidoreductase, mitochondrial (ETF-QO) (ETF-ubiquinone oxidoreductase) (EC 1.5.5.1) (Electron-transferring-flavoprotein dehydrogenase) (ETF dehydrogenase)	Etfdh	45588480	91475755	196599696	213470496	169396104	159899248	207272992	268680992	122146704	165375648	9.14712e+07	158918896
Q924X2	Carnitine O-palmitoyltransferase 1, muscle isoform (CPT1-M) (EC 2.3.1.21) (Carnitine O-palmitoyltransferase I, muscle isoform) (CPT I) (CPTI-M) (Carnitine palmitoyltransferase 1B)	Cpt1b	37000704	36099455	82017928	68572600	83209832	49235728	76842270	84413836	90705320	76961282	65252888	78575448
Q99PL5	Ribosome-binding protein 1 (Ribosome receptor protein) (RRp) (mRRp)	Rrbp1	10244000	10951250	11525260	6732155	6787971	7.60504e+06	13507820	4.59745e+06	6888810	6589644	4823650	4277491
Q9R0H0	Peroxisomal acyl-coenzyme A oxidase 1 (AOX) (EC 1.3.3.6) (Palmitoyl-CoA oxidase) (Peroxisomal fatty acyl-CoA oxidase) (Straight-chain acyl-CoA oxidase) [Cleaved into: Peroxisomal acyl-CoA oxidase 1, A chain; Peroxisomal acyl-CoA oxidase 1, B chain; Peroxisomal acyl-CoA oxidase 1, C chain]	Acox1	9.36435e+06	8137721	9.69617e+06	13788210	13131640	15324280	27222920	40398106	28067380	29726170	1.65135e+07	2.39015e+07
O88379	Bromodomain adjacent to zinc finger domain protein 1A (Cbp146)	Baz1a	1507666	11260090	3.7027e+06	15125760	1405358	2060720	3394892	11071115	15688630	8029491	6894039	3942070
P07310	Creatine kinase M-type (EC 2.7.3.2) (Creatine kinase M chain) (Creatine phosphokinase M-type) (CPK-M) (M-CK)	Ckm	73695296	75757376	32841231	18895630	154570208	185766420	30857173	42083032	198005504	100595684	122489252	194317600
P26041	Moesin (Membrane-organizing extension spike protein)	Msn	11742640	15699020	25777910	22511830	30533080	18935520	34820856	39389148	39477166	38836020	10478420	17483970
Q61233	Plastin-2 (65 kDa macrophage protein) (L-plastin) (Lymphocyte cytosolic protein 1) (LCP-1) (pp65)	Lcp1	8978044	8282226	24517090	25232090	24562560	24181550	16447730	18945540	24074580	29406200	20888610	1.14899e+07
Q6URW6	Myosin-14 (Myosin heavy chain 14) (Myosin heavy chain, non-muscle IIc) (Non-muscle myosin heavy chain IIc) (NMHC II-C)	Myh14	35237395	9626600	1.74677e+07	3.42188e+06	18403870	13429200	7564729	1.57782e+07	14057110	8185492	4167985	6811928
Q6ZQ38	Cullin-associated NEDD8-dissociated protein 1 (Cullin-associated and neddylation-dissociated protein 1) (p120 CAND1)	Cand1	3468525	1.0217e+07	11976880	13172030	8863984	11287530	10212230	9.31363e+06	9.46424e+06	11900830	9300182	11203170
Q8K370	Acyl-CoA dehydrogenase family member 10 (ACAD-10) (EC 1.3.99.-)	Acad10	23781850	19590810	18361260	19496770	24239580	21775280	32502680	24699705	22480000	21137140	21291020	17912010
Q8QZS1	3-hydroxyisobutyryl-CoA hydrolase, mitochondrial (EC 3.1.2.4) (3-hydroxyisobutyryl-coenzyme A hydrolase) (HIB-CoA hydrolase) (HIBYL-CoA-H)	Hibch	19325730	34650232	23482880	44813416	34662618	40726592	51100248	56091475	45730700	77965392	53357792	37690930
A2AQ25	Sickle tail protein (Enhancer trap locus 4)	Skt	38015820	5496859	20748555	20373100	29643760	6389771	9976025	19849790	10489260	10234730	15715040	7.79967e+06
Q02357	Ankyrin-1 (ANK-1) (Erythrocyte ankyrin)	Ank1	4360030	6.89283e+06	18496810	9.31589e+06	11705620	1.17713e+07	16866620	17342600	10944182	10091720	1.5386e+07	1.77191e+07
Q60675	Laminin subunit alpha-2 (Laminin M chain) (Laminin-12 subunit alpha) (Laminin-2 subunit alpha) (Laminin-4 subunit alpha) (Merosin heavy chain)	Lama2	3550797	8.37671e+06	4109811	5110884	6981225	9261699	1756764	3006362	13678830	1.42667e+07	3176849	4208021
Q61292	Laminin subunit beta-2 (Laminin-11 subunit beta) (Laminin-14 subunit beta) (Laminin-15 subunit beta) (Laminin-3 subunit beta) (Laminin-4 subunit beta) (Laminin-7 subunit beta) (Laminin-9 subunit beta) (S-laminin subunit beta) (S-LAM beta)	Lamb2	6815369	6.27814e+06	16478570	6382641	9.73405e+06	12054350	17978860	10231300	13918585	9898982	11168109	7683998
Q6P5E4	UDP-glucose:glycoprotein glucosyltransferase 1 (UGT1) (EC 2.4.1.-) (UDP--Glc:glycoprotein glucosyltransferase) (UDP-glucose ceramide glucosyltransferase-like 1)	Uggt1	4482081	4843187	9.07985e+06	7235271	7873191	8541181	3968672	34039312	1.47381e+07	9136711	4783619	8497677
Q8BSQ9	Protein polybromo-1 (BRG1-associated factor 180) (BAF180)	Pbrm1	5.62223e+06	6684632	18372400	8243763	5760083	16505587	5969756	9589615	6122024	8.8277e+06	16725310	13131402
Q8JZQ2	Mitochondrial inner membrane m-AAA protease component AFG3L2 (EC 3.4.24.-) (EC 3.6.-.-) (AFG3-like protein 2)	Afg3l2	14234460	13343850	7572966	12353960	6871127	15225090	9.30467e+06	12753735	12685170	14753600	12185800	9.28107e+06
Q9JLB4	Cubilin (Intrinsic factor-cobalamin receptor)	Cubn	6057571	5171907	9221552	6.13541e+06	1218800	5558000	6856881	2207434	11900060	17833765	17173260	12428840
Q9QWI6	SRC kinase signaling inhibitor 1 (SNAP-25-interacting protein) (SNIP) (p130Cas-associated protein) (p140Cap)	Srcin1	34987712	13701120	7502996	14740815	15046370	11362020	13546720	12743210	6898242	8765052	12691820	30812635
P06745	Glucose-6-phosphate isomerase (GPI) (EC 5.3.1.9) (Autocrine motility factor) (AMF) (Neuroleukin) (NLK) (Phosphoglucose isomerase) (PGI) (Phosphohexose isomerase) (PHI)	Gpi	11721340	17257980	29256745	4.34027e+07	57960868	39625328	50705608	58240992	40234150	45426288	36083420	61346630
P08003	Protein disulfide-isomerase A4 (EC 5.3.4.1) (Endoplasmic reticulum resident protein 72) (ER protein 72) (ERp-72) (ERp72)	Pdia4	5365730	1.08641e+07	8859207	4477430	6317075	5.01701e+06	9614814	7741063	13260700	8.86806e+06	6616563	7.7874e+06
P34914	Bifunctional epoxide hydrolase 2 [Includes: Cytosolic epoxide hydrolase 2 (CEH) (EC 3.3.2.10) (Epoxide hydratase) (Soluble epoxide hydrolase) (SEH); Lipid-phosphate phosphatase (EC 3.1.3.76)]	Ephx2	27999750	29692960	18895520	20605430	29564825	19967500	40036009	61046000	59259248	37649413	29431520	7.26749e+07
P49025	Citron Rho-interacting kinase (CRIK) (EC 2.7.11.1) (Rho-interacting, serine/threonine-protein kinase 21)	Cit	15584660	8.78003e+06	4753445	7284083	15491780	9026933	10772340	4152495	10404620	8.24972e+06	11384000	7574763
P70388	DNA repair protein RAD50 (mRad50) (EC 3.6.-.-)	Rad50	3670307	12542110	19054200	8738407	8454487	5689718	18614290	1.05434e+07	16429850	13490820	5.21122e+06	9987499
P97479	Unconventional myosin-VIIa	Myo7a	10509830	6465650	6033884	9170934	7129491	13506650	6.35822e+06	4.59957e+06	5482032	6018467	6483144	3300522
P97807	Fumarate hydratase, mitochondrial (Fumarase) (EC 4.2.1.2) (EF-3)	Fh	25418800	1.16617e+07	112338861	52609040	137199806	126352544	183464604	182001102	149633112	170286013	87001530	84361108
Q2TPA8	Hydroxysteroid dehydrogenase-like protein 2 (EC 1.-.-.-)	Hsdl2	1.05095e+07	19170920	42539608	56801992	20898860	23896330	5.91586e+07	65098712	68968040	82015596	51077720	52255232
Q61554	Fibrillin-1 [Cleaved into: Asprosin]	Fbn1	14247170	1.17634e+07	13164490	8279894	3.56089e+06	7214448	21919745	8.6611e+06	8351086	18345065	17255140	6683286
Q7TSC1	Protein PRRC2A (HLA-B-associated transcript 2) (Proline-rich and coiled-coil-containing protein 2A)	Prrc2a	9.0105e+06	24097805	10182050	22544027	14310830	24204850	36866220	30531270	18148860	43412135	4879952	2.54119e+06
Q80TJ1	Calcium-dependent secretion activator 1 (Calcium-dependent activator protein for secretion 1) (CAPS-1)	Cadps	10506400	17412490	4.52828e+06	9250882	4.52919e+06	10078220	8637330	13867620	6460883	19154320	6117871	10593840
Q8VEK3	Heterogeneous nuclear ribonucleoprotein U (hnRNP U) (Scaffold-attachment factor A) (SAF-A)	Hnrnpu	9861007	14197715	9.51814e+06	7386856	10050582	4448617	21831330	16416590	6185829	18596030	19473580	1.00972e+07
Q91WD5	NADH dehydrogenase [ubiquinone] iron-sulfur protein 2, mitochondrial (EC 7.1.1.2) (Complex I-49kD) (CI-49kD) (NADH-ubiquinone oxidoreductase 49 kDa subunit)	Ndufs2	22997555	29799190	4.47232e+07	52864272	66575762	64991728	91849760	59383290	67292530	70534288	56203810	63337180
Q99PV0	Pre-mRNA-processing-splicing factor 8 (Splicing factor Prp8)	Prpf8	6441031	10436249	10874050	9662112	8.15755e+06	8274702	38236320	12553760	3317680	7455851	7005471	4522203
Q9DBD0	Inhibitor of carbonic anhydrase	Inhca	2424391	6043249	6.30529e+06	6075619	13913415	3628139	1678720	16813510	3005210	2.81091e+06	3146728	2358502
Q9JLN9	Serine/threonine-protein kinase mTOR (EC 2.7.11.1) (FK506-binding protein 12-rapamycin complex-associated protein 1) (FKBP12-rapamycin complex-associated protein) (Mammalian target of rapamycin) (mTOR) (Mechanistic target of rapamycin) (Rapamycin target protein 1) (RAPT1)	Mtor	16150070	4502172	8509363	10635230	4629772	3601175	10228160	9945942	11284890	17103920	7495320	8909487
O08808	Protein diaphanous homolog 1 (Diaphanous-related formin-1) (DRF1) (p140mDIA) (mDIA1)	Diaph1	4048034	12782190	8530983	8.0375e+06	8821051	5670819	8.49759e+06	9.56726e+06	18420700	9049643	11334950	10502930
P14733	Lamin-B1	Lmnb1	1.05802e+07	17060035	7238188	5080179	5576381	4285111	7949953	7732905	9674346	7765563	5749972	3820510
P37040	NADPH--cytochrome P450 reductase (CPR) (P450R) (EC 1.6.2.4)	Por	1.50075e+07	19197860	18786485	20271740	13819765	11433650	10079650	17046240	11716330	15312730	19193225	1.09062e+07
Q61595	Kinectin	Ktn1	4.08243e+06	1.84981e+07	16987120	3798266	9769607	6144648	10860908	20652955	22495030	8.38801e+06	7537103	12037580
Q8BL66	Early endosome antigen 1	Eea1	4797966	6832265	6387077	6.95712e+06	7566345	9.72683e+06	19689820	22281665	7832617	2784673	10774160	9400335
Q8VCW8	Medium-chain acyl-CoA ligase ACSF2, mitochondrial (EC 6.2.1.2)	Acsf2	28367280	16976630	22556990	21044055	18833570	23532612	28921750	27780570	36322886	43079592	26017525	24514020
Q99LB7	Sarcosine dehydrogenase, mitochondrial (SarDH) (EC 1.5.8.3)	Sardh	4338149	7376571	43456008	3215128	31937600	8546619	10349052	11775285	4941257	6972580	3048738	10195162
A6H584	Collagen alpha-5(VI) chain (Collagen alpha-1(XXIX) chain)	Col6a5	4001842	9.76699e+06	5019225	4999602	8322919	6754893	8.04675e+06	4561525	5.99687e+06	5506682	29797260	5129562
B1AY13	Ubiquitin carboxyl-terminal hydrolase 24 (EC 3.4.19.12) (Deubiquitinating enzyme 24) (Ubiquitin thioesterase 24) (Ubiquitin-specific-processing protease 24)	Usp24	4.65623e+06	5254766	8.30403e+06	8256770	12258540	13557345	7459444	14256220	12242670	6711601	5192397	11741060
O88844	Isocitrate dehydrogenase [NADP] cytoplasmic (IDH) (IDH1) (EC 1.1.1.42) (Cytosolic NADP-isocitrate dehydrogenase) (IDPc) (NADP(+)-specific ICDH) (Oxalosuccinate decarboxylase)	Idh1	19302400	16531990	3.22306e+07	30820106	36677436	26784361	45784942	52461971	27188300	36458620	18049510	15589930
P04186	Complement factor B (EC 3.4.21.47) (C3/C5 convertase) [Cleaved into: Complement factor B Ba fragment; Complement factor B Bb fragment]	Cfb	7.98596e+06	7.94539e+06	2.26085e+06	8.24546e+06	5425505	6961852	10913550	3803734	4.14948e+06	11714625	6409363	3617578
P17182	Alpha-enolase (EC 4.2.1.11) (2-phospho-D-glycerate hydro-lyase) (Enolase 1) (Non-neural enolase) (NNE)	Eno1	128329696	66398940	220177104	152304304	224661459	178132078	267312304	262293428	238810280	2.15391e+08	161543800	144576798
P35441	Thrombospondin-1 (Glycoprotein G)	Thbs1	7.3825e+06	9884655	12821160	20539050	8530816	5101673	9957565	10433830	11266040	3819711	11761270	8548962
P54310	Hormone-sensitive lipase (HSL) (EC 3.1.1.79) (Monoacylglycerol lipase LIPE) (EC 3.1.1.23) (Retinyl ester hydrolase) (REH)	Lipe	1.29115e+07	12258728	46725512	37731724	36909684	35629370	38202360	43608128	43867048	40992324	40970780	34032960
Q5SSL4	Active breakpoint cluster region-related protein	Abr	8.49074e+06	5317448	14939710	9952146	1613169	5509525	3004737	4.57773e+06	15905850	3102622	16733985	5288423
Q62009	Periostin (PN) (Osteoblast-specific factor 2) (OSF-2)	Postn	1.0805e+07	9.94556e+06	1.00432e+07	9.82195e+06	18525640	9803459	7703133	15059040	17355620	19183745	16459750	22808020
Q62417	Sorbin and SH3 domain-containing protein 1 (Ponsin) (SH3 domain protein 5) (SH3P12) (c-Cbl-associated protein) (CAP)	Sorbs1	10122610	8788010	14200850	11817440	10770360	12114730	15920050	17704030	17387090	17174625	7383145	19729830
Q80TN7	Neuron navigator 3 (Pore membrane and/or filament-interacting-like protein 1)	Nav3	5.95379e+06	16208630	7817369	9816984	6683111	26786050	7445701	12014400	6959989	11914797	31812110	16423430
Q8R429	Sarcoplasmic/endoplasmic reticulum calcium ATPase 1 (SERCA1) (SR Ca(2+)-ATPase 1) (EC 7.2.2.10) (Calcium pump 1) (Calcium-transporting ATPase sarcoplasmic reticulum type, fast twitch skeletal muscle isoform) (Endoplasmic reticulum class 1/2 Ca(2+) ATPase)	Atp2a1	29725800	27279690	17494865	26282640	33241261	45424088	9160384	1.16478e+07	36203945	37988930	2.27844e+07	14683810
Q99LC5	Electron transfer flavoprotein subunit alpha, mitochondrial (Alpha-ETF)	Etfa	73422140	99228060	130141024	212577746	199249718	228496699	396366781	307889836	265320896	299118680	287748960	211115405
Q9JIX8	Apoptotic chromatin condensation inducer in the nucleus (Acinus)	Acin1	8.65138e+06	9815656	14319985	1.17271e+07	12018220	10562980	11995572	3.6965e+06	16243355	13915975	9215484	23662250
O08788	Dynactin subunit 1 (150 kDa dynein-associated polypeptide) (DAP-150) (DP-150) (p150-glued)	Dctn1	3054555	3972349	12358080	7376205	6.26846e+06	3945133	12356395	7.21561e+06	4293750	7101312	4820542	8573207
O35857	Mitochondrial import inner membrane translocase subunit TIM44	Timm44	7965988	9633891	12533450	14189605	14148730	14193300	13437050	13233380	16029080	18282515	14277580	13892035
O70318	Band 4.1-like protein 2 (Erythrocyte membrane protein band 4.1-like 2) (Generally expressed protein 4.1) (4.1G)	Epb41l2	8235920	8580111	7620296	7.7211e+06	5.51452e+06	8693830	11120075	9383583	7.78082e+06	6631742	5.51453e+06	4.72826e+06
P32020	Sterol carrier protein 2 (SCP-2) (Acetyl-CoA C-myristoyltransferase) (EC 2.3.1.155) (Non-specific lipid-transfer protein) (NSL-TP) (Propanoyl-CoA C-acyltransferase) (EC 2.3.1.176) (SCP-2/3-oxoacyl-CoA thiolase) (SCP-2/thiolase) (EC 2.3.1.16) (SCP-chi) (Sterol carrier protein X) (SCP-X)	Scp2	23778980	26245320	17675750	14798835	12588630	6.68172e+06	34483531	45504132	30894680	34095512	32225059	47512472
Q00612	Glucose-6-phosphate 1-dehydrogenase X (G6PD) (EC 1.1.1.49)	G6pdx	12288550	14080635	24572245	25185800	23338275	1.35436e+07	22121865	31998240	36308741	35451570	25035790	23710540
Q3UQ44	Ras GTPase-activating-like protein IQGAP2	Iqgap2	1.21768e+07	16737510	8.35867e+06	9.42977e+06	4998854	14040605	12293585	8887459	10048720	1.13752e+07	1829305	7.53023e+06
Q61087	Laminin subunit beta-3 (Epiligrin subunit bata) (Kalinin B1 chain) (Kalinin subunit beta) (Laminin-5 subunit beta) (Nicein subunit beta)	Lamb3	6709945	4.41406e+06	1.49535e+07	16437000	11857240	14783370	16717975	20095260	11292160	11928260	14690885	9.23617e+06
Q69ZN7	Myoferlin (Fer-1-like protein 3)	Myof	18138230	4.57414e+06	8.13202e+06	6.11597e+06	9.17282e+06	5.92256e+06	11858230	7448660	6828843	8.7679e+06	6159754	14370300
Q6NZJ6	Eukaryotic translation initiation factor 4 gamma 1 (eIF-4-gamma 1) (eIF-4G 1) (eIF-4G1)	Eif4g1	1.0157e+07	10105856	4278560	5087574	7.49879e+06	6046760	3634544	7533407	8709080	7.70171e+06	15689440	9.51765e+06
Q6PIE5	Sodium/potassium-transporting ATPase subunit alpha-2 (Na(+)/K(+) ATPase alpha-2 subunit) (EC 7.2.2.13) (Na(+)/K(+) ATPase alpha(+) subunit) (Sodium pump subunit alpha-2)	Atp1a2	15701630	41738088	20481160	17008595	17446760	23481560	19068450	16175440	28208285	29061295	18898815	8.97413e+06
Q7TT50	Serine/threonine-protein kinase MRCK beta (EC 2.7.11.1) (CDC42-binding protein kinase beta) (DMPK-like beta) (Myotonic dystrophy kinase-related CDC42-binding kinase beta) (MRCK beta) (Myotonic dystrophy protein kinase-like beta)	Cdc42bpb	8180407	11476939	11725020	2005823	4.16587e+06	10444110	30697150	28754740	10747810	11978040	28938391	4396405
Q80UG5	Septin-9 (SL3-3 integration site 1 protein)	Septin9	13717750	13929840	16851900	19242970	17977480	14471670	21002150	17591455	15035975	22250200	13041780	9.47678e+06
Q80YV3	Transformation/transcription domain-associated protein (Tra1 homolog)	Trrap	14854890	14459770	6841259	19083854	10735960	5182652	17546537	5701787	14296375	9327099	5211769	4.89333e+06
Q8BPN8	DmX-like protein 2 (Rabconnectin-3)	Dmxl2	5027299	4505097	12234205	9785147	7.58056e+06	15863649	8668291	3645150	17786790	6.75792e+06	8963104	6552124
Q8CG48	Structural maintenance of chromosomes protein 2 (SMC protein 2) (SMC-2) (Chromosome-associated protein E) (FGF-inducible protein 16) (XCAP-E homolog)	Smc2	2882437	3632444	14445740	14718320	10809090	12808639	13250700	28337435	14554315	18871410	16389700	17679790
Q8CHG3	GRIP and coiled-coil domain-containing protein 2 (185 kDa Golgi coiled-coil protein) (GCC185)	Gcc2	11202897	4653833	10153620	17969320	2.05831e+07	11126510	10752715	12866052	11751410	13295735	15618464	14312650
Q8CHT0	Delta-1-pyrroline-5-carboxylate dehydrogenase, mitochondrial (P5C dehydrogenase) (EC 1.2.1.88) (Aldehyde dehydrogenase family 4 member A1) (L-glutamate gamma-semialdehyde dehydrogenase)	Aldh4a1	16962830	9934971	33526830	14371570	43715815	31715960	22867005	27057105	20897130	23472065	21043555	35424600
Q8QZT1	Acetyl-CoA acetyltransferase, mitochondrial (EC 2.3.1.9) (Acetoacetyl-CoA thiolase)	Acat1	52603652	42570208	177610048	192453912	107917115	48281460	156657424	208808096	270088924	196212356	86839239	9.71908e+07
Q8R1B4	Eukaryotic translation initiation factor 3 subunit C (eIF3c) (Eukaryotic translation initiation factor 3 subunit 8) (eIF3 p110)	Eif3c	7093965	15102470	10996877	7.87011e+06	5979324	7367054	13202805	12758560	8.49443e+06	10607880	7847231	11471630
Q8VCT4	Carboxylesterase 1D (Carboxylesterase 3) (EC 3.1.1.1, EC 3.1.1.67) (Fatty acid ethyl ester synthase) (FAEE synthase) (Triacylglycerol hydrolase) (TGH)	Ces1d	42393490	19293340	89193810	62449460	119609000	130477504	81589480	80146768	94324480	88826632	104887380	90890132
Q99MN9	Propionyl-CoA carboxylase beta chain, mitochondrial (PCCase subunit beta) (EC 6.4.1.3) (Propanoyl-CoA:carbon dioxide ligase subunit beta)	Pccb	3.34678e+07	15364370	54473428	49225169	57321051	49926020	86498860	79018752	82720448	85906280	61957694	53445520
Q9EQH3	Vacuolar protein sorting-associated protein 35 (Maternal-embryonic 3) (Vesicle protein sorting 35)	Vps35	1.20793e+07	17385470	9.8141e+06	16088500	1.89318e+07	22088735	29637870	25228420	22854315	26006330	23124320	19948460
O08709	Peroxiredoxin-6 (EC 1.11.1.27) (1-Cys peroxiredoxin) (1-Cys PRX) (Acidic calcium-independent phospholipase A2) (aiPLA2) (EC 3.1.1.4) (Antioxidant protein 2) (Glutathione-dependent peroxiredoxin) (Lysophosphatidylcholine acyltransferase 5) (LPC acyltransferase 5) (LPCAT-5) (Lyso-PC acyltransferase 5) (EC 2.3.1.23) (Non-selenium glutathione peroxidase) (NSGPx)	Prdx6	22038915	19380710	30785420	30374790	37015912	39187435	96889424	88179272	81565730	95714484	76016176	59730672
O08749	Dihydrolipoyl dehydrogenase, mitochondrial (EC 1.8.1.4) (Dihydrolipoamide dehydrogenase)	Dld	58676520	27476910	94830813	61187148	67275204	87113535	159310036	1.2817e+08	149990800	122977874	120329000	8.50433e+07
O88342	WD repeat-containing protein 1 (Actin-interacting protein 1) (AIP1)	Wdr1	24315920	16457800	21104250	13951180	9905487	12022810	19073490	17703640	20754360	20440490	21554665	16867900
P05064	Fructose-bisphosphate aldolase A (EC 4.1.2.13) (Aldolase 1) (Muscle-type aldolase)	Aldoa	65857882	57056072	79061552	166718632	342425456	264373904	220941408	189244496	240724784	274360608	193422400	270613888
P08775	DNA-directed RNA polymerase II subunit RPB1 (RNA polymerase II subunit B1) (EC 2.7.7.6) (3'-5' exoribonuclease) (EC 3.1.13.-) (DNA-directed RNA polymerase II subunit A) (DNA-directed RNA polymerase III largest subunit) (RNA-directed RNA polymerase II subunit RPB1) (EC 2.7.7.48)	Polr2a	3843380	7.20384e+06	12322240	18291490	4.80718e+06	3.21131e+06	19730013	25934230	4483420	10582840	17119510	9256612
P14211	Calreticulin (CRP55) (Calregulin) (Endoplasmic reticulum resident protein 60) (ERp60) (HACBP)	Calr	24682720	22860890	32425500	9409848	23645310	20779910	31941650	48924472	37504355	38722026	1.6078e+07	27122855
P39447	Tight junction protein ZO-1 (Tight junction protein 1) (Zona occludens protein 1) (Zonula occludens protein 1)	Tjp1	28273134	9378543	24408386	6991544	16200390	4.64331e+06	9185031	10801922	10758940	10260700	7863652	12878940
P70670	Nascent polypeptide-associated complex subunit alpha, muscle-specific form (Alpha-NAC, muscle-specific form) (skNAC)	Naca	7.28217e+06	12128650	13458130	14610120	12312706	29445245	17872605	19621000	5338796	43802946	20266385	21259340
Q60864	Stress-induced-phosphoprotein 1 (STI1) (mSTI1) (Hsc70/Hsp90-organizing protein) (Hop)	Stip1	12820355	9.11269e+06	14815615	16256620	18072460	12033855	21891140	9.4423e+06	25419255	17227888	17576315	18713440
Q61425	Hydroxyacyl-coenzyme A dehydrogenase, mitochondrial (HCDH) (EC 1.1.1.35) (Medium and short-chain L-3-hydroxyacyl-coenzyme A dehydrogenase) (Short-chain 3-hydroxyacyl-CoA dehydrogenase)	Hadh	103731628	64493180	6.09379e+07	85487186	93212769	132662400	71383920	169571969	182628904	158799696	109899780	77010832
Q61702	Inter-alpha-trypsin inhibitor heavy chain H1 (ITI heavy chain H1) (ITI-HC1) (Inter-alpha-inhibitor heavy chain 1)	Itih1	22276817	9.40004e+06	1482854	8.12476e+06	2972788	3.23579e+06	6.24161e+06	9600963	8045151	18327310	13708760	7301604
Q6P5H2	Nestin	Nes	9.44672e+06	21038630	7120304	6.67788e+06	12321055	8.51108e+06	17135810	9661409	6.9253e+06	10066880	6675705	8.01412e+06
Q6PDI5	Proteasome adapter and scaffold protein ECM29 (Proteasome-associated protein ECM29 homolog)	Ecpas	17607090	3154408	6117168	9.64656e+06	7150639	7.62777e+06	15703020	8.28331e+06	7.39427e+06	15670935	19816940	15096565
Q8CH77	Neuron navigator 1 (Pore membrane and/or filament-interacting-like protein 3)	Nav1	6388136	13922796	16693840	2.7139e+07	2144179	9193009	2.03164e+07	15565860	9.133e+06	29050680	14390830	19615690
Q8JZN5	Complex I assembly factor ACAD9, mitochondrial (Acyl-CoA dehydrogenase family member 9) (ACAD-9) (EC 1.3.8.-)	Acad9	30202825	28379560	25161140	28703160	24573790	29260060	38953914	37416954	36925832	31942530	35152860	27412380
Q9D051	Pyruvate dehydrogenase E1 component subunit beta, mitochondrial (PDHE1-B) (EC 1.2.4.1)	Pdhb	13518600	2.36145e+07	100983897	65395600	119328465	80545120	83611234	118941033	92179480	86400248	76665232	5.46305e+07
Q9D6R2	Isocitrate dehydrogenase [NAD] subunit alpha, mitochondrial (EC 1.1.1.41) (Isocitric dehydrogenase subunit alpha) (NAD(+)-specific ICDH subunit alpha)	Idh3a	311710176	2.70533e+08	112556896	74688563	147257200	274370404	203243104	279972152	488847712	9.32357e+07	237000096	8.28372e+07
Q9Z2V4	Phosphoenolpyruvate carboxykinase, cytosolic [GTP] (PEPCK-C) (EC 4.1.1.32) (Serine-protein kinase PCK1) (EC 2.7.11.-)	Pck1	17770160	30718160	32696360	22089925	33828128	33916720	34434170	29844050	45483256	33489230	28082640	25097560
A2AGT5	Cytoskeleton-associated protein 5	Ckap5	12026275	5.16951e+06	19654990	22507330	11675786	20154730	13317090	16381140	13652430	13903755	14268910	16988830
P06801	NADP-dependent malic enzyme (NADP-ME) (EC 1.1.1.40) (Malic enzyme 1)	Me1	14199790	5696179	16131045	17559395	37623420	48616600	41164608	40268940	41522432	40098780	34064655	25654250
P08249	Malate dehydrogenase, mitochondrial (EC 1.1.1.37)	Mdh2	1.94307e+08	191563800	468258496	590442256	551366912	346177888	1015399872	1126713568	7.82319e+08	1026566336	626911600	746436512
P10493	Nidogen-1 (NID-1) (Entactin)	Nid1	17513400	7.0103e+06	10191610	29378609	24003215	17405280	30623420	23145240	26251855	25534845	2.51191e+07	15643220
P16332	Methylmalonyl-CoA mutase, mitochondrial (MCM) (EC 5.4.99.2) (Methylmalonyl-CoA isomerase)	Mmut	34783112	36753688	46065044	52534580	40622540	37464240	44988808	63678712	51921220	53799512	48581560	39110640
P56399	Ubiquitin carboxyl-terminal hydrolase 5 (EC 3.4.19.12) (Deubiquitinating enzyme 5) (Isopeptidase T) (Ubiquitin thioesterase 5) (Ubiquitin-specific-processing protease 5)	Usp5	9850229	5921562	9.46032e+06	8168692	8078942	6.47577e+06	13174300	16400243	10607740	11769445	9128666	6320302
Q07417	Short-chain specific acyl-CoA dehydrogenase, mitochondrial (SCAD) (EC 1.3.8.1) (Butyryl-CoA dehydrogenase)	Acads	42400600	34820720	81297800	70564890	160145800	140050109	167802978	166370782	153729504	149457584	8.95851e+07	80518256
Q61598	Rab GDP dissociation inhibitor beta (Rab GDI beta) (GDI-3) (Guanosine diphosphate dissociation inhibitor 2) (GDI-2)	Gdi2	37077060	18540050	43450904	20061280	31656326	23422760	30347600	37209285	33162185	48117660	23559390	21679920
Q6PDN3	Myosin light chain kinase, smooth muscle (MLCK) (smMLCK) (EC 2.7.11.18) (Kinase-related protein) (KRP) (Telokin) [Cleaved into: Myosin light chain kinase, smooth muscle, deglutamylated form]	Mylk	21445930	25722600	7.22914e+06	8635826	3779120	9952304	11642275	17054595	15369750	8.61055e+06	5774059	13488702
Q6VNB8	WD repeat and FYVE domain-containing protein 3 (Beach domain, WD repeat and FYVE domain-containing protein 1) (BWF1)	Wdfy3	6705996	1.13106e+07	4.7056e+06	2032639	6680680	503119	12988500	4635467	4939627	6822412	4024218	7.2241e+06
Q8BMF4	Dihydrolipoyllysine-residue acetyltransferase component of pyruvate dehydrogenase complex, mitochondrial (EC 2.3.1.12) (Dihydrolipoamide acetyltransferase component of pyruvate dehydrogenase complex) (Pyruvate dehydrogenase complex component E2) (PDC-E2) (PDCE2)	Dlat	71475832	38966010	67796025	97113054	79250406	104010248	114858078	125440374	118549068	102621371	57542100	95098452
Q9EQK5	Major vault protein (MVP)	Mvp	4823494	7538908	12244695	7684750	8.34456e+06	9015805	7.92353e+06	9.43759e+06	9860339	5734081	8848476	8158356
Q9WTP7	GTP:AMP phosphotransferase AK3, mitochondrial (EC 2.7.4.10) (Adenylate kinase 3) (AK 3) (Adenylate kinase 3 alpha-like 1)	Ak3	35789260	29949744	38840008	33377325	27259255	32409385	28703290	44692472	44198060	3.52413e+07	30807680	30591390
Q9Z2I8	Succinate--CoA ligase [GDP-forming] subunit beta, mitochondrial (EC 6.2.1.4) (GTP-specific succinyl-CoA synthetase subunit beta) (G-SCS) (GTPSCS) (Succinyl-CoA synthetase beta-G chain) (SCS-betaG)	Suclg2	31989670	16375540	24733602	36396329	42191008	30792925	24990760	20158135	19765920	33571365	43077632	37979400
E9Q394	A-kinase anchor protein 13 (AKAP-13) (AKAP-Lbc)	Akap13	18380130	1.05936e+07	5736002	5.76556e+06	7365746	15890970	9038473	31640750	5865789	3569911	9268821	7990448
O08677	Kininogen-1 [Cleaved into: Kininogen-1 heavy chain; Bradykinin; Kininogen-1 light chain]	Kng1	18858840	15939100	29028970	16393330	18174800	20093140	23447495	3.94246e+07	9448551	3.76033e+07	41003928	25794398
O55131	Septin-7 (CDC10 protein homolog)	Septin7	7591868	8947773	6.57606e+06	9474983	9.93664e+06	7855342	10499300	13667765	12321540	13869457	6638155	15108745
O70423	Amine oxidase [copper-containing] 3 (EC 1.4.3.21) (Amine oxidase copper-containing 3) (Copper amine oxidase) (Semicarbazide-sensitive amine oxidase) (SSAO) (Vascular adhesion protein 1) (VAP-1)	Aoc3	36660920	33664920	31741750	32053970	49675672	49818148	40822274	52994016	61427952	39938400	43770448	40918590
O88783	Coagulation factor V (Activated protein C cofactor) [Cleaved into: Coagulation factor V heavy chain; Coagulation factor V light chain]	F5	3780471	7.26648e+06	2430056	4.8004e+06	4428047	5558785	1.38194e+07	2820315	4456870	11735540	4240025	7118845
P12242	Mitochondrial brown fat uncoupling protein 1 (UCP 1) (Solute carrier family 25 member 7) (Thermogenin)	Ucp1	37921030	39090674	163644400	162178304	221258462	181368992	186173600	281638304	298137657	263889007	217782300	227982000
P13541	Myosin-3 (Myosin heavy chain 3)	Myh3	993418	3232661	3560711	9.14899e+06	9126974	9.86262e+06	3957498	6047184	7055317	7507738	5278008	4705097
P13542	Myosin-8 (Myosin heavy chain 8) (Myosin heavy chain, skeletal muscle, perinatal) (MyHC-perinatal)	Myh8	10759200	4359587	8631778	3482123	22519830	18408035	6311936	12306754	9786371	8.59197e+06	13355160	28956390
P19221	Prothrombin (EC 3.4.21.5) (Coagulation factor II) [Cleaved into: Activation peptide fragment 1; Activation peptide fragment 2; Thrombin light chain; Thrombin heavy chain]	F2	3435058	9.84118e+06	7.74144e+06	4909112	5.16252e+06	6080143	3227272	5892477	5461607	8772511	10915460	26136410
P21981	Protein-glutamine gamma-glutamyltransferase 2 (EC 2.3.2.13) (Isopeptidase TGM2) (EC 3.4.-.-) (Protein-glutamine deamidase TGM2) (EC 3.5.1.44) (Protein-glutamine dopaminyltransferase TGM2) (EC 2.3.1.-) (Protein-glutamine histaminyltransferase TGM2) (EC 2.3.1.-) (Protein-glutamine noradrenalinyltransferase TGM2) (EC 2.3.1.-) (Protein-glutamine serotonyltransferase TGM2) (EC 2.3.1.-) (Tissue transgl…	Tgm2	24328960	1.2889e+07	16632280	18840670	28012570	25671570	21110530	44430768	40714808	28027195	30239800	29615525
P27546	Microtubule-associated protein 4 (MAP-4)	Map4	14166870	5175628	12175250	1.19685e+07	6217578	26557990	6.206e+06	7082041	10613865	4587700	23084095	13823750
P31001	Desmin	Des	23004630	25452270	15255190	14551065	54560780	42370944	18651455	16108900	27507750	29371320	33007420	33119868
P42932	T-complex protein 1 subunit theta (TCP-1-theta) (CCT-theta)	Cct8	9399791	10840723	22713735	25609665	13148600	15753460	24877100	16554290	14617935	26290440	6324981	21281730
P50516	V-type proton ATPase catalytic subunit A (V-ATPase subunit A) (EC 7.1.2.2) (V-ATPase 69 kDa subunit) (Vacuolar proton pump subunit alpha)	Atp6v1a	12393910	12621095	12564190	11472360	13003540	14531110	14929985	13508700	22633550	16499910	13052980	13507575
P67778	Prohibitin 1 (B-cell receptor-associated protein 32) (BAP 32)	Phb1	66363300	53075524	88469792	107150000	9.05789e+07	94919200	135724000	133369104	144040174	147545792	104728463	106047748
Q3ULD5	Methylcrotonoyl-CoA carboxylase beta chain, mitochondrial (MCCase subunit beta) (EC 6.4.1.4) (3-methylcrotonyl-CoA carboxylase 2) (3-methylcrotonyl-CoA carboxylase non-biotin-containing subunit) (3-methylcrotonyl-CoA:carbon dioxide ligase subunit beta)	Mccc2	19553720	18539190	31355250	35377251	33226560	22662325	47631608	40032154	43495660	38167872	33702450	35444220
Q5DTM8	E3 ubiquitin-protein ligase BRE1A (BRE1-A) (EC 2.3.2.27) (RING finger protein 20) (RING-type E3 ubiquitin transferase BRE1A)	Rnf20	14015440	14965475	51839860	28512260	10732510	12974150	11373735	24081850	9.57357e+06	5669872	3636053	12877000
Q5S003	Sperm-associated antigen 17 (Projection protein PF6 homolog)	Spag17	33696792	9081768	7376825	11753380	12203215	7.35553e+06	1.01719e+07	5731830	18243950	9688977	17421200	13198530
Q5SNZ0	Girdin (Akt phosphorylation enhancer) (APE) (Coiled-coil domain-containing protein 88A) (G alpha-interacting vesicle-associated protein) (GIV) (Girders of actin filament) (Hook-related protein 1) (HkRP1)	Ccdc88a	18503740	1.12561e+07	17847900	3.26043e+06	7544503	11140430	32870775	6.99335e+06	12290740	1208290	5260103	3217411
Q5SW19	Clustered mitochondria protein homolog	Cluh	7536550	6946589	16193680	8.34213e+06	10117600	9599928	9386315	9222027	8158220	10386400	7629896	5666604
Q80XL6	Acyl-CoA dehydrogenase family member 11 (ACAD-11) (EC 1.3.8.-)	Acad11	10381459	17350460	12991928	12713370	11404500	13381010	21178570	21635070	19256640	1.29501e+07	13616535	11673500
Q8BKC5	Importin-5 (Imp5) (Importin subunit beta-3) (Karyopherin beta-3) (Ran-binding protein 5) (RanBP5)	Ipo5	8053997	7.45733e+06	9.27741e+06	13831235	17757870	10894169	5794076	11354880	12922630	21446670	5571661	8386312
Q8BSS9	Liprin-alpha-2 (Protein tyrosine phosphatase receptor type f polypeptide-interacting protein alpha-2) (PTPRF-interacting protein alpha-2)	Ppfia2	1.72752e+07	6908475	8.58897e+06	25003650	1479579	1.20606e+07	7404360	10171112	4755373	4623362	1697758	3220673
Q8JZR0	Long-chain-fatty-acid--CoA ligase 5 (EC 6.2.1.3) (Arachidonate--CoA ligase) (EC 6.2.1.15) (Long-chain acyl-CoA synthetase 5) (LACS 5)	Acsl5	31470850	26420014	12552970	8694436	11312395	13153690	26450930	20999450	24923610	28723220	24100040	19490990
Q8VDM4	26S proteasome non-ATPase regulatory subunit 2 (26S proteasome regulatory subunit RPN1) (26S proteasome regulatory subunit S2) (26S proteasome subunit p97)	Psmd2	5.93751e+06	5.70866e+06	8.75647e+06	6451894	10083440	3.17543e+06	4641922	4009849	8378418	9468669	4806457	3.43777e+06
Q925I1	ATPase family AAA domain-containing protein 3 (AAA-ATPase TOB3)	Atad3	13791050	11772400	15941415	21864870	12180570	13627670	15977210	17116320	15370880	15256250	12040910	11239670
Q99LC3	NADH dehydrogenase [ubiquinone] 1 alpha subcomplex subunit 10, mitochondrial (Complex I-42kD) (CI-42kD) (NADH-ubiquinone oxidoreductase 42 kDa subunit)	Ndufa10	46638848	40297420	56450512	52681608	86037073	84350068	100318800	115581570	86541508	92221892	7.34221e+07	84719616
Q99NB1	Acetyl-coenzyme A synthetase 2-like, mitochondrial (EC 6.2.1.1) (Acetate--CoA ligase 2) (Acetyl-CoA synthetase 2) (AceCS2) (Acyl-CoA synthetase short-chain family member 1) (Propionate--CoA ligase) (EC 6.2.1.17)	Acss1	12671050	10981250	14571100	13953530	21591345	20414575	36904992	44158872	39730855	3.28174e+07	22444380	27597620
Q9CQ62	2,4-dienoyl-CoA reductase [(3E)-enoyl-CoA-producing], mitochondrial (EC 1.3.1.124) (2,4-dienoyl-CoA reductase [NADPH]) (4-enoyl-CoA reductase [NADPH])	Decr1	23439455	23424550	52224040	49159552	9.4196e+07	133585504	191259919	129602616	116654007	86835970	91862672	125106058
Q9CZ13	Cytochrome b-c1 complex subunit 1, mitochondrial (Complex III subunit 1) (Core protein I) (Ubiquinol-cytochrome-c reductase complex core protein 1)	Uqcrc1	51662213	4.57328e+07	148634270	143996545	172275904	120013200	1.82701e+08	254548254	204591928	173230688	166599487	115890096
Q9JHI5	Isovaleryl-CoA dehydrogenase, mitochondrial (IVD) (EC 1.3.8.4) (Butyryl-CoA dehydrogenase) (EC 1.3.8.1)	Ivd	1.76853e+07	40645170	19647930	17863415	39781400	34995600	40963260	37299992	30333450	2.71752e+07	25394540	22748070
Q9WTQ5	A-kinase anchor protein 12 (AKAP-12) (Germ cell lineage protein gercelin) (Src-suppressed C kinase substrate) (SSeCKS)	Akap12	7252259	9964511	11308060	4128340	3856096	14283110	2505057	20911615	5733189	1.36494e+07	5.39469e+06	2713766
E9Q3L2	Phosphatidylinositol 4-kinase alpha (PI4-kinase alpha) (PI4K-alpha) (PtdIns-4-kinase alpha) (EC 2.7.1.67)	Pi4ka	4468209	9740257	3204491	3121696	21965360	3.59666e+06	8818030	10818470	5661354	12841840	5654346	5.15242e+06
P01872	Immunoglobulin heavy constant mu [Cleaved into: Mu' chain (55 kDa mu' chain)]	Ighm	19986660	11171130	25231820	22745580	32181551	29469979	40125650	46157520	46034774	39473460	50779360	22121235
P05202	Aspartate aminotransferase, mitochondrial (mAspAT) (EC 2.6.1.1) (EC 2.6.1.7) (Fatty acid-binding protein) (FABP-1) (Glutamate oxaloacetate transaminase 2) (Kynurenine aminotransferase 4) (Kynurenine aminotransferase IV) (Kynurenine--oxoglutarate transaminase 4) (Kynurenine--oxoglutarate transaminase IV) (Plasma membrane-associated fatty acid-binding protein) (FABPpm) (Transaminase A)	Got2	9930676	5.39933e+06	20535195	18076610	15351240	3.84652e+07	18762240	15484660	51364330	31327080	47044345	20964420
P06151	L-lactate dehydrogenase A chain (LDH-A) (EC 1.1.1.27) (LDH muscle subunit) (LDH-M)	Ldha	44576540	91878388	98742151	7.93289e+07	98740880	82697164	56078651	141164400	108139724	76799608	83852296	111678800
P06795	ATP-dependent translocase ABCB1 (ATP-binding cassette sub-family B member 1B) (Multidrug resistance protein 1B) (EC 7.6.2.2) (P-glycoprotein 1) (Phospholipid transporter ABCB1) (EC 7.6.2.1) (CD antigen CD243)	Abcb1b	5383654	2291442	11415260	5287599	3685936	3778268	9.70473e+06	13268110	3.16954e+06	13152100	5872246	20815718
P09411	Phosphoglycerate kinase 1 (EC 2.7.2.3)	Pgk1	11819640	31741280	41845940	54327608	67018680	52918808	89053672	70750600	9.93671e+07	114943104	8.25361e+07	8.84175e+07
P33173	Kinesin-like protein KIF1A (Axonal transporter of synaptic vesicles)	Kif1a	2399997	17846831	2715598	3591718	1.0991e+07	3.50863e+06	13073628	6.47073e+06	3.36074e+06	20414430	13683580	19422720
P47857	ATP-dependent 6-phosphofructokinase, muscle type (ATP-PFK) (PFK-M) (EC 2.7.1.11) (6-phosphofructokinase type A) (Phosphofructo-1-kinase isozyme A) (PFK-A) (Phosphohexokinase)	Pfkm	18631180	2.23295e+07	11918860	11671310	19183780	23027030	1.24238e+07	6861883	22136500	19956300	19964690	15441408
Q61789	Laminin subunit alpha-3 (Epiligrin subunit alpha) (Kalinin subunit alpha) (Laminin-5 subunit alpha) (Laminin-6 subunit alpha) (Laminin-7 subunit alpha) (Nicein subunit alpha)	Lama3	6043756	5092862	13024470	6992568	6033550	9998685	6583171	3213466	8535816	6058094	9219810	2729682
Q64516	Glycerol kinase (Glycerokinase) (EC 2.7.1.30) (ATP:glycerol 3-phosphotransferase)	Gk	19419025	20540025	23025255	28180996	25697525	14772535	41646660	45293048	45636512	53533486	41760480	48524732
Q76MZ3	Serine/threonine-protein phosphatase 2A 65 kDa regulatory subunit A alpha isoform (PP2A subunit A isoform PR65-alpha) (PP2A subunit A isoform R1-alpha)	Ppp2r1a	25323670	21413860	27411585	26736370	19325080	20604930	13728515	25760225	24542340	18328350	11698760	18632535
Q8C1B1	Calmodulin-regulated spectrin-associated protein 2 (Calmodulin-regulated spectrin-associated protein 1-like protein 1)	Camsap2	11915730	3.52628e+06	8.54583e+06	14289970	6207227	5631994	13273400	9.2668e+06	10514500	7654518	3205187	7552876
Q8CGB3	Uveal autoantigen with coiled-coil domains and ankyrin repeats (Nuclear membrane-binding protein) (Nucling)	Uaca	20262050	18084425	6113977	9.06258e+06	8.58407e+06	11780905	2357408	10605904	9.50893e+06	3302317	7410173	10174570
Q8CIE6	Coatomer subunit alpha (Alpha-coat protein) (Alpha-COP) [Cleaved into: Xenin (Xenopsin-related peptide); Proxenin]	Copa	11456305	4210256	1.02455e+07	9819675	19956620	2.85388e+06	10644430	5.81796e+06	8403558	9790431	12463930	36054752
Q8VEM8	Solute carrier family 25 member 3 (Phosphate carrier protein, mitochondrial) (Phosphate transport protein) (PTP)	Slc25a3	17965260	22045580	35504510	14289550	32292078	18391080	22423250	31487890	50394166	51775168	31228095	35389472
Q8VHY0	Chondroitin sulfate proteoglycan 4 (Chondroitin sulfate proteoglycan NG2) (Proteoglycan AN2)	Cspg4	7.41514e+06	11140185	9744154	9309041	9657280	4.65777e+06	7600820	10059988	1.01809e+07	7855397	7849330	6358827
Q99NB9	Splicing factor 3B subunit 1 (Pre-mRNA-splicing factor SF3b 155 kDa subunit) (SF3b155) (Spliceosome-associated protein 155) (SAP 155)	Sf3b1	3005475	5.74446e+06	8.82087e+06	6845512	10576555	11802119	12448810	13518740	12419517	7119300	9.5216e+06	7562084
D3YZU1	SH3 and multiple ankyrin repeat domains protein 1 (Shank1)	Shank1	11321700	11842189	4920858	9.34399e+06	1.50282e+07	1.0454e+07	23186420	15450090	16165810	24344064	21351555	5308218
F8VQB6	Unconventional myosin-X (Unconventional myosin-10)	Myo10	9.82088e+06	9.77452e+06	12588010	16561580	8830282	5431022	17780135	2.20368e+07	16067690	37450920	17573765	7.9542e+06
O55143	Sarcoplasmic/endoplasmic reticulum calcium ATPase 2 (SERCA2) (SR Ca(2+)-ATPase 2) (EC 7.2.2.10) (Calcium pump 2) (Calcium-transporting ATPase sarcoplasmic reticulum type, slow twitch skeletal muscle isoform) (Endoplasmic reticulum class 1/2 Ca(2+) ATPase)	Atp2a2	15331320	14050765	11708160	12113390	13455400	23643290	12454630	11763654	20899635	22275920	29076425	21600440
P03336	Gag polyprotein (Core polyprotein) [Cleaved into: Matrix protein p15 (MA); RNA-binding phosphoprotein p12 (pp12); Capsid protein p30 (CA); Nucleocapsid protein p10-gag (NC-gag)]	gag	17734510	1.07625e+07	8554796	5.69864e+06	37470625	3100810	31282402	14568020	9938530	7423254	6.49442e+06	9.48545e+06
P07759	Serine protease inhibitor A3K (Serpin A3K) (Contrapsin) (SPI-2)	Serpina3k	20987710	22482955	50304940	49159552	72087500	81183160	34890260	33665100	8.99651e+07	8.61252e+07	67219328	60667832
P08226	Apolipoprotein E (Apo-E)	Apoe	22227575	14961120	31584600	31868985	25971155	3.33206e+07	47443931	42344970	22075060	26740560	31498259	33334719
P09405	Nucleolin (Protein C23)	Ncl	17550400	17767370	22777430	12762240	15877920	17815575	15340670	15773380	15346070	14418240	12334830	12987540
P29341	Polyadenylate-binding protein 1 (PABP-1) (Poly(A)-binding protein 1)	Pabpc1	10397885	9.33699e+06	11803320	10812380	13918840	17784240	14757320	16902260	18468579	19052635	15381525	14012850
P35564	Calnexin	Canx	14546470	10316180	13759280	14383880	9.71373e+06	15009825	16065320	9207464	17558615	14368060	1.55583e+07	12537500
P70404	Isocitrate dehydrogenase [NAD] subunit gamma 1, mitochondrial (Isocitric dehydrogenase subunit gamma) (NAD(+)-specific ICDH subunit gamma)	Idh3g	50466371	71691202	134542208	93514440	65429906	110462215	114403600	79588356	116265278	134209408	3.93082e+07	109246836
Q00519	Xanthine dehydrogenase/oxidase [Includes: Xanthine dehydrogenase (XD) (EC 1.17.1.4); Xanthine oxidase (XO) (EC 1.17.3.2) (Xanthine oxidoreductase) (XOR)]	Xdh	10645260	1.04733e+07	15703325	13655960	10427080	11336760	26520205	25720280	19923610	23856240	12866380	20760510
Q07113	Cation-independent mannose-6-phosphate receptor (CI Man-6-P receptor) (CI-MPR) (M6PR) (300 kDa mannose 6-phosphate receptor) (MPR 300) (Insulin-like growth factor 2 receptor) (Insulin-like growth factor II receptor) (IGF-II receptor) (M6P/IGF2 receptor) (M6P/IGF2R) (CD antigen CD222)	Igf2r	731730	5087410	3570450	11176610	4784362	7.70429e+06	13529870	14674060	3242334	7849886	12109680	15388950
Q61699	Heat shock protein 105 kDa (42 degrees C-HSP) (Heat shock 110 kDa protein) (Heat shock-related 100 kDa protein E7I) (HSP-E7I)	Hsph1	15829410	19923865	11937160	3.52138e+06	1.01527e+07	4870692	15318600	1.11712e+07	11995385	1.1086e+07	5920497	6851912
Q61703	Inter-alpha-trypsin inhibitor heavy chain H2 (ITI heavy chain H2) (ITI-HC2) (Inter-alpha-inhibitor heavy chain 2)	Itih2	10567788	7543683	21059100	16063670	20468760	12672090	7841605	11361050	13121800	11182345	8707065	5773159
Q6P1G2	Lysine-specific demethylase 2B (EC 1.14.11.27) (F-box and leucine-rich repeat protein 10) (F-box protein FBL10) (F-box/LRR-repeat protein 10) (JmjC domain-containing histone demethylation protein 1B) ([Histone-H3]-lysine-36 demethylase 1B)	Kdm2b	12956752	7200041	12808100	3190850	7383663	1.88005e+06	8.93787e+06	8.08297e+06	11194906	2556789	13379600	1.48858e+07
Q7TQ48	Sarcalumenin	Srl	36758440	32123025	10498260	19612310	24466350	28826010	6897781	9313620	17901160	26438270	21961160	29161590
Q8CH25	SAFB-like transcription modulator (Modulator of estrogen-induced transcription) (SAF-like transcription modulator)	Sltm	7316286	6173575	3.40418e+07	3221517	70703528	15961690	52698042	22132190	15867755	19804360	17746110	8919325
Q93092	Transaldolase (EC 2.2.1.2)	Taldo1	37629792	45640352	54227280	56842020	65669900	64775880	41186540	38263200	46092960	45511840	28397510	51487832
Q9DB77	Cytochrome b-c1 complex subunit 2, mitochondrial (Complex III subunit 2) (Core protein II) (Ubiquinol-cytochrome-c reductase complex core protein 2)	Uqcrc2	64739628	76650185	194130000	195855084	255663048	277556248	264917504	359177696	265003656	287380896	183604704	223193200
Q9EPN1	Neurobeachin (Lysosomal-trafficking regulator 2)	Nbea	10015100	53621975	5217104	23247885	21193260	4224870	2852015	6948083	12670170	6.85417e+06	4000266	3062972
Q9JHR7	Insulin-degrading enzyme (EC 3.4.24.56) (Insulin protease) (Insulinase) (Insulysin)	Ide	13431190	5716639	10011420	11310590	33457050	9950645	11188570	13175460	16085180	8.46273e+06	11312410	9632636
Q9R0X4	Acyl-coenzyme A thioesterase 9, mitochondrial (Acyl-CoA thioesterase 9) (EC 3.1.2.-) (Acyl coenzyme A thioester hydrolase 2) (MTE-2) (Acyl-CoA thioester hydrolase 9) (Mitochondrial 48 kDa acyl-CoA thioester hydrolase 1) (Mt-ACT48.1) (Protein U8) (p48)	Acot9	15498665	19956525	24263625	15996165	21957660	25330711	18346690	31671810	32768690	36061792	31630320	23674740
Q9WU42	Nuclear receptor corepressor 2 (N-CoR2) (Silencing mediator of retinoic acid and thyroid hormone receptor) (SMRT) (SMRTe) (T3 receptor-associating factor) (TRAC) (Thyroid-, retinoic-acid-receptor-associated corepressor)	Ncor2	37493500	26265330	28759950	6394351	9497726	20952205	11186960	60347408	18878840	35006260	27968720	45461440
Q9WU78	Programmed cell death 6-interacting protein (ALG-2-interacting protein 1) (ALG-2-interacting protein X) (E2F1-inducible protein) (Eig2)	Pdcd6ip	14685990	15021940	27238770	14005690	19239980	8925743	15716705	17236610	15676275	12687700	9931428	1.12439e+07
O08599	Syntaxin-binding protein 1 (Protein unc-18 homolog 1) (Unc18-1) (Protein unc-18 homolog A) (Unc-18A)	Stxbp1	13839151	4.81234e+06	4797129	2057010	1.44231e+07	4743386	799949	2.01177e+06	11396400	9252196	3.52659e+06	15408675
O35129	Prohibitin-2 (B-cell receptor-associated protein BAP37) (Repressor of estrogen receptor activity)	Phb2	51889928	38996616	73498248	80182488	103320200	102190952	125006096	149191704	115439248	118791000	83156160	107636096
O35936	Polyunsaturated fatty acid lipoxygenase ALOX8 (15-lipoxygenase 2) (15-LOX-2) (Arachidonate 15-lipoxygenase B) (15-LOX-B) (Arachidonate 8S-lipoxygenase) (8-LOX) (8S-LOX) (EC 1.13.11.-) (Linoleate 9S-lipoxygenase ALOX8) (EC 1.13.11.58)	Alox8	8.69006e+06	6409570	2694920	3599637	4802388	4366147	23288145	17716760	4273393	2263726	5769756	9.78824e+06
P11087	Collagen alpha-1(I) chain (Alpha-1 type I collagen)	Col1a1	11219310	7944768	25248225	11772465	7188740	1.11233e+07	18293010	9.25188e+06	1.13028e+07	3319183	3.4466e+06	5393392
P21271	Unconventional myosin-Vb	Myo5b	3.25078e+06	2374102	13383000	12515940	6.72882e+06	10473570	10195692	4510973	8.04786e+06	8108433	6001555	5488861
P61979	Heterogeneous nuclear ribonucleoprotein K (hnRNP K)	Hnrnpk	28740455	20606140	32767725	38985220	27829175	29171540	59201549	36234769	29403423	33952971	39941160	38781195
P62259	14-3-3 protein epsilon (14-3-3E)	Ywhae	42571744	15979090	54682465	47629088	42858480	20922250	54630808	59419636	65709712	63758140	62103328	13815520
P70227	Inositol 1,4,5-trisphosphate receptor type 3 (IP3 receptor isoform 3) (IP3R 3) (InsP3R3) (Type 3 inositol 1,4,5-trisphosphate receptor) (Type 3 InsP3 receptor)	Itpr3	7021817	13990180	6.57536e+06	27273190	30626440	22198480	1.63119e+07	29654570	6914779	14026500	1.03859e+07	16851370
P80318	T-complex protein 1 subunit gamma (TCP-1-gamma) (CCT-gamma) (Matricin) (mTRiC-P5)	Cct3	16831120	3.82649e+06	13162445	7963669	11960195	7.47014e+06	21521640	1.75887e+07	12641747	8.50012e+06	9.80691e+06	13869650
Q06890	Clusterin (Apolipoprotein J) (Apo-J) (Clustrin) (Sulfated glycoprotein 2) (SGP-2) [Cleaved into: Clusterin beta chain; Clusterin alpha chain]	Clu	10495110	17092700	14862097	12086135	20689150	6276994	23967940	17026840	34220740	2.75735e+07	26466230	20804606
Q3TVA9	Coiled-coil domain-containing protein 136	Ccdc136	6.89738e+06	10618220	19572915	5660208	6599167	8875813	10391960	6758744	8164408	5024211	4283373	6.76732e+06
Q5SSH7	Zinc finger ZZ-type and EF-hand domain-containing protein 1	Zzef1	8496114	3518858	9020478	4.51649e+06	4237242	5.07341e+06	9217124	9148830	7004631	7830548	3.13421e+06	9226573
Q60841	Reelin (EC 3.4.21.-) (Reeler protein)	Reln	12700630	15181225	6855787	10021507	9.12337e+06	12726810	16689725	13219350	6611790	14619130	8705133	9.27868e+06
Q61464	Zinc finger protein 638 (Nuclear protein 220) (Zinc finger matrin-like protein)	Znf638	6578137	9.41215e+06	3.53403e+07	29309925	2639332	8.08237e+06	6.80937e+06	5.78282e+06	12946540	8.23968e+06	5638813	3370832
Q6DIC0	Probable global transcription activator SNF2L2 (EC 3.6.4.-) (ATP-dependent helicase SMARCA2) (BRG1-associated factor 190B) (BAF190B) (Protein brahma homolog) (SNF2-alpha) (SWI/SNF-related matrix-associated actin-dependent regulator of chromatin subfamily A member 2)	Smarca2	7208251	16053875	12247980	14593720	12178526	20902990	341925504	4.53612e+06	7316228	10581980	9.94429e+06	6.83597e+06
Q6IRU2	Tropomyosin alpha-4 chain (Tropomyosin-4)	Tpm4	1.16666e+07	2111174	18632490	21313790	26192020	25124470	21660505	32261960	35353964	35184872	26675250	28011860
Q6VH22	Intraflagellar transport protein 172 homolog (Protein wimple)	Ift172	2.07555e+07	22513170	3110668	12980900	15189285	9542904	10194891	33643820	38982072	3.58851e+06	12579740	3629533
Q80XB4	Nebulin-related-anchoring protein (N-RAP)	Nrap	4272752	4196752	5494952	13872935	9.53506e+06	1.61118e+06	10424712	1.41798e+07	19023916	3975191	3.35652e+06	4920970
Q8BGD9	Eukaryotic translation initiation factor 4B (eIF-4B)	Eif4b	2729612	4947027	9.58232e+06	5.48746e+06	3927187	6568397	7233134	2478849	3566268	2312153	2939515	1.77863e+06
Q8CIZ8	von Willebrand factor (vWF) [Cleaved into: von Willebrand antigen 2 (von Willebrand antigen II)]	Vwf	1.38043e+06	17774210	3264905	1.30332e+07	53857810	18957155	27984550	5208882	15947080	17415750	4.84233e+06	13174040
Q8K0D5	Elongation factor G, mitochondrial (EF-Gmt) (Elongation factor G 1, mitochondrial) (mEF-G 1) (Elongation factor G1)	Gfm1	16336040	11961430	15865915	15964670	19374990	24077640	31325790	33653320	33064550	31526160	25674050	26602300
Q922J3	CAP-Gly domain-containing linker protein 1 (Cytoplasmic linker protein 170) (CLIP-170) (Restin)	Clip1	7205846	5922335	3171689	6099027	3957173	9.86657e+06	5877336	1.30639e+07	14809860	5124113	7.31223e+06	5.37697e+06
Q99K48	Non-POU domain-containing octamer-binding protein (NonO protein)	Nono	11297500	17180700	8.62529e+06	5193957	3719729	14363874	10420110	11144740	69874528	12009720	3.81265e+06	6035244
Q9CPY7	Cytosol aminopeptidase (EC 3.4.11.1) (Cysteinylglycine-S-conjugate dipeptidase) (EC 3.4.13.23) (Leucine aminopeptidase 3) (LAP-3) (Leucyl aminopeptidase) (Peptidase S) (Proline aminopeptidase) (EC 3.4.11.5) (Prolyl aminopeptidase)	Lap3	28382640	27865290	20187570	20708360	22394290	27710993	37451760	30495010	25517090	33786132	21760530	2.45465e+07
Q9CR68	Cytochrome b-c1 complex subunit Rieske, mitochondrial (EC 7.1.1.8) (Complex III subunit 5) (Cytochrome b-c1 complex subunit 5) (Rieske iron-sulfur protein) (RISP) (Rieske protein UQCRFS1) (Ubiquinol-cytochrome c reductase iron-sulfur subunit) [Cleaved into: Cytochrome b-c1 complex subunit 9 (Su9) (Subunit 9) (8 kDa subunit 9) (Complex III subunit IX) (Cytochrome b-c1 complex subunit 11) (UQCRFS1 …	Uqcrfs1	48065706	21824278	75677360	76439112	64858324	133842728	8.38627e+07	69611178	96370360	60425550	1.33511e+08	121981104
Q9WUR2	Enoyl-CoA delta isomerase 2 (EC 5.3.3.8) (Delta(3),delta(2)-enoyl-CoA isomerase) (D3,D2-enoyl-CoA isomerase) (Dodecenoyl-CoA isomerase) (Peroxisomal 3,2-trans-enoyl-CoA isomerase) (pECI)	Eci2	13553510	13544325	17996700	21193483	19990120	24010020	29066350	27569140	60035420	44164959	40359180	26851565
Q9Z329	Inositol 1,4,5-trisphosphate receptor type 2 (IP3 receptor isoform 2) (IP3R 2) (InsP3R2) (Inositol 1,4,5-trisphosphate type V receptor) (Type 2 inositol 1,4,5-trisphosphate receptor) (Type 2 InsP3 receptor)	Itpr2	7678539	16029070	3387514	2860803	11889720	4950091	18308200	4559936	1.77923e+07	11439440	17228055	7842428
D3YXK2	Scaffold attachment factor B1 (SAF-B1)	Safb	15155075	8182432	7.45441e+06	35034015	1.35554e+07	6434817	19424860	26207550	21101480	12502750	25460960	26515845
O55029	Coatomer subunit beta' (Beta'-coat protein) (Beta'-COP) (p102)	Copb2	13859060	13105430	9744662	12595460	11662338	8990168	7587869	13231050	13697240	10028140	12315395	15530350
P12382	ATP-dependent 6-phosphofructokinase, liver type (ATP-PFK) (PFK-L) (EC 2.7.1.11) (6-phosphofructokinase type B) (Phosphofructo-1-kinase isozyme B) (PFK-B) (Phosphohexokinase)	Pfkl	11699920	15282800	40275004	31772150	32521369	34722619	49401746	41145672	43691780	69821132	47579840	39074480
P16460	Argininosuccinate synthase (EC 6.3.4.5) (Citrulline--aspartate ligase)	Ass1	1.75477e+07	21848430	9797886	1.15721e+07	13946550	18789715	22345235	19884620	13895700	12099020	9.39342e+06	7649646
P42703	Leukemia inhibitory factor receptor (LIF receptor) (LIF-R) (D-factor/LIF receptor) (CD antigen CD118)	Lifr	3349870	3099261	11024390	4744463	1094976	2605488	17884160	6126306	2005070	1522243	8.96523e+06	4892484
P48722	Heat shock 70 kDa protein 4L (Heat shock 70-related protein APG-1) (Osmotic stress protein 94)	Hspa4l	7728828	8953121	21570689	15429520	15359110	10917530	5453302	6592589	9684335	9.12857e+06	8.57694e+06	3902270
Q05D44	Eukaryotic translation initiation factor 5B (eIF-5B) (EC 3.6.5.3) (Translation initiation factor IF-2)	Eif5b	3986515	7.96564e+06	4919865	3361524	33070999	9764906	5539759	5.18782e+06	11453096	6676449	29904410	10815330
Q11011	Puromycin-sensitive aminopeptidase (PSA) (EC 3.4.11.14) (Cytosol alanyl aminopeptidase) (AAP-S)	Npepps	7790928	7590385	5628776	13667810	10255260	9.86618e+06	9.95548e+06	8.44928e+06	1.07562e+07	11661820	7287719	8559448
Q3TXS7	26S proteasome non-ATPase regulatory subunit 1 (26S proteasome regulatory subunit RPN2) (26S proteasome regulatory subunit S1)	Psmd1	20242415	2981665	5.56801e+06	4.91386e+06	11176780	6965737	15758155	10702790	7135324	8796006	10368126	8.79031e+06
Q3U1J4	DNA damage-binding protein 1 (DDB p127 subunit) (Damage-specific DNA-binding protein 1) (UV-damaged DNA-binding factor)	Ddb1	8818560	7305646	3095043	8.7627e+06	20889070	35284905	8607848	17203340	9.69845e+06	20013810	17950550	6531508
Q3UPL0	Protein transport protein Sec31A (SEC31-like protein 1) (SEC31-related protein A)	Sec31a	5.80377e+06	10433100	9463448	4557286	4728004	7.96813e+06	9.32166e+06	9.85803e+06	8443941	12108070	9.92621e+06	4521087
Q4ACU6	SH3 and multiple ankyrin repeat domains protein 3 (Shank3) (Proline-rich synapse-associated protein 2) (ProSAP2) (SPANK-2)	Shank3	16006835	4462114	2997640	1.0242e+07	19110565	11096480	5555335	12223110	11814041	9469818	9605655	7160075
Q5DU25	IQ motif and SEC7 domain-containing protein 2	Iqsec2	4058642	6371307	10331540	11318995	17041500	20279460	1.11538e+07	8.68795e+06	26261810	3328808	4.42946e+07	44312218
Q6B966	NACHT, LRR and PYD domains-containing protein 14 (NALP-iota) (Germ cell specific leucine-rich repeat NTPase)	Nlrp14	12382670	5119670	7022125	37551112	42749232	2929334	10224700	5029272	11724730	18133185	36954650	5.24311e+06
Q6NS46	Protein RRP5 homolog (Apoptosis-linked gene 4 protein) (Programmed cell death protein 11)	Pdcd11	9104455	25822885	22018530	11911830	3159041	7454626	15602680	7.80048e+06	19865000	29527850	19069040	18904225
Q8C9J3	Sperm flagellar protein 2 (Protein KPL2)	Spef2	26972860	19399570	1.1407e+07	5173466	15512940	7.99791e+06	14672580	35144460	1365444	15769850	8295076	994654
Q91YP2	Neurolysin, mitochondrial (EC 3.4.24.16) (Microsomal endopeptidase) (MEP) (Mitochondrial oligopeptidase M) (Neurotensin endopeptidase)	Nln	15191420	19269685	17887900	13093110	5868152	2757798	7151322	15799965	3769079	7713104	2270870	12148210
Q9CQA3	Succinate dehydrogenase [ubiquinone] iron-sulfur subunit, mitochondrial (EC 1.3.5.1) (Iron-sulfur subunit of complex II) (Ip)	Sdhb	91072240	29727530	113409896	102804896	93197320	114909904	136208400	129055596	129603800	124337800	105390544	64502700
Q9DC69	NADH dehydrogenase [ubiquinone] 1 alpha subcomplex subunit 9, mitochondrial (Complex I-39kD) (CI-39kD) (NADH-ubiquinone oxidoreductase 39 kDa subunit)	Ndufa9	25357630	19118450	22982740	27860510	40485610	56411688	32034930	35279460	59948108	42126220	48611534	37652296
Q9DCD0	6-phosphogluconate dehydrogenase, decarboxylating (EC 1.1.1.44)	Pgd	26260610	24542643	45346740	22206920	17295280	101253000	69638292	86006152	76572824	8.82244e+07	27719040	39045120
Q9ERU9	E3 SUMO-protein ligase RanBP2 (EC 2.3.2.-) (Ran-binding protein 2) (RanBP2)	Ranbp2	13270590	14010720	19037120	9.58193e+06	10980700	9309874	24553585	9980508	17493675	18827990	20094570	1234700
Q9ESB3	Histidine-rich glycoprotein (Histidine-proline-rich glycoprotein) (HPRG)	Hrg	8760979	13851090	17343350	8198869	16523190	18635890	45077080	24989170	8093889	33079920	25678050	23454770
Q9R0I7	YLP motif-containing protein 1 (Nuclear protein ZAP3)	Ylpm1	24082715	29241890	19351760	8.79811e+06	15536553	12187330	17951175	11465430	21499680	23692880	13366606	11147000
A2A432	Cullin-4B (CUL-4B)	Cul4b	9219678	8730912	6636888	19291720	18336635	1.15045e+07	2.67716e+06	11167650	16743020	1.23723e+07	8603617	13138730
A2ARP1	Inositol hexakisphosphate and diphosphoinositol-pentakisphosphate kinase 1 (EC 2.7.4.24) (Diphosphoinositol pentakisphosphate kinase 1) (Histidine acid phosphatase domain-containing protein 2A) (InsP6 and PP-IP5 kinase 1) (VIP1 homolog)	Ppip5k1	6500506	2663646	5196887	4.87469e+06	13180810	21590365	3.40172e+06	12935270	6159770	20438290	27028450	6446488
B2RY04	Dedicator of cytokinesis protein 5 (Lens rupture protein 2) (Rupture of lens cataract protein)	Dock5	11117880	16056690	12830010	1.47236e+07	5.49024e+06	12442110	9.44211e+06	11611905	14612010	11213510	23307140	12987457
E9QAT4	Protein transport protein Sec16A (SEC16 homolog A) (p250)	Sec16a	15454560	14902350	5.84199e+06	24484170	24315660	17181720	13611890	15456590	42266992	9433310	10042860	16834345
O54931	PALM2-AKAP2 fusion protein (A-kinase anchor protein 2) (AKAP-2) (AKAP expressed in kidney and lung) (AKAP-KL) (Paralemmin A kinase anchor protein) (Paralemmin-2) (Protein kinase A-anchoring protein 2) (PRKA2)	Pakap	7582040	957411	4484758	6083881	3738752	7.65667e+06	12123745	16259710	9232908	6572296	10522970	4.28854e+06
P05201	Aspartate aminotransferase, cytoplasmic (cAspAT) (EC 2.6.1.1) (EC 2.6.1.3) (Cysteine aminotransferase, cytoplasmic) (Cysteine transaminase, cytoplasmic) (cCAT) (Glutamate oxaloacetate transaminase 1) (Transaminase A)	Got1	14252340	14145215	11279580	10899620	34892648	33066600	45016972	40157674	55671326	50033960	42670220	40951840
P55096	ATP-binding cassette sub-family D member 3 (EC 3.1.2.-) (EC 7.6.2.-) (68 kDa peroxisomal membrane protein) (PMP68) (70 kDa peroxisomal membrane protein) (PMP70)	Abcd3	7750624	7155312	13153072	2.00963e+07	9.51355e+06	9059453	12057820	12702280	12721170	10720110	9.91595e+06	8.13389e+06
Q04447	Creatine kinase B-type (EC 2.7.3.2) (B-CK) (Creatine kinase B chain) (Creatine phosphokinase B-type) (CPK-B)	Ckb	8900221	18357390	14494010	20578940	21956930	30197440	115656580	117418894	67586224	69847456	109747104	93451296
Q3U7R1	Extended synaptotagmin-1 (E-Syt1) (Membrane-bound C2 domain-containing protein)	Esyt1	10777950	9.64432e+06	17000790	18538995	18196750	16418770	18627682	9125928	26344220	12022420	19062675	17208549
Q4VA53	Sister chromatid cohesion protein PDS5 homolog B (Androgen-induced proliferation inhibitor) (Androgen-induced prostate proliferative shutoff-associated protein AS3)	Pds5b	9860742	4970379	4962380	9813724	15921170	7330792	4534503	6877514	9661717	14941070	10930330	8578339
Q569Z6	Thyroid hormone receptor-associated protein 3 (Thyroid hormone receptor-associated protein complex 150 kDa component) (Trap150)	Thrap3	8812986	6653562	3.10391e+06	3548046	23167685	724455	4063367	4385646	6.13773e+06	5623882	2964652	6633945
Q60710	Deoxynucleoside triphosphate triphosphohydrolase SAMHD1 (dNTPase) (EC 3.1.5.-) (Interferon-gamma-inducible protein Mg11) (SAM domain and HD domain-containing protein 1) (mSAMHD1)	Samhd1	8.99408e+06	9.49361e+06	5265716	9.17716e+06	7155587	26273040	6.77196e+06	4906219	6.34882e+06	4678931	17446925	2.48918e+07
Q80YX1	Tenascin (TN) (Hexabrachion) (Tenascin-C) (TN-C)	Tnc	15581050	3199175	1272132	5977167	4730594	3.41599e+06	2042589	4.47096e+06	2756205	2956297	2044420	2.71677e+06
Q8BW75	Amine oxidase [flavin-containing] B (EC 1.4.3.21) (EC 1.4.3.4) (Monoamine oxidase type B) (MAO-B)	Maob	9.38425e+06	13630020	15722910	14137470	14110640	11787620	28010107	12884010	22117640	16499175	19122525	13500650
Q8R0Y6	Cytosolic 10-formyltetrahydrofolate dehydrogenase (10-FTHFDH) (FDH) (EC 1.5.1.6) (Aldehyde dehydrogenase family 1 member L1)	Aldh1l1	1.03796e+07	9.94899e+06	24497415	1.06776e+07	13877260	13539865	9500399	16090060	27373830	15511140	1.06702e+07	14960580
Q91ZJ5	UTP--glucose-1-phosphate uridylyltransferase (EC 2.7.7.9) (UDP-glucose pyrophosphorylase) (UDPGP) (UGPase)	Ugp2	19013084	19870150	15863390	15076250	23171250	16028800	45335180	56688940	56587320	53279770	19043960	30281400
Q9CZN7	Serine hydroxymethyltransferase, mitochondrial (SHMT) (EC 2.1.2.1) (Glycine hydroxymethyltransferase) (Serine methylase)	Shmt2	5079788	9.82695e+06	5.34203e+06	16854930	6936146	6037028	12358390	10494820	3069439	9857113	10912315	8.42695e+06
Q9D8E6	Large ribosomal subunit protein uL4 (60S ribosomal protein L4)	Rpl4	17918915	1.27886e+07	17723595	11735680	17315610	24352280	10942477	10437020	23802290	21493050	15656340	12981910
Q9DCW4	Electron transfer flavoprotein subunit beta (Beta-ETF)	Etfb	531171296	565929792	5.00161e+08	430026400	624952384	4.58772e+08	7.37283e+08	8.12831e+08	632404192	832307776	514879296	6.50256e+08
Q9R0L6	Pericentriolar material 1 protein (PCM-1) (mPCM-1)	Pcm1	14730985	20119620	24766840	28357150	12595700	15834395	15120090	8525261	63904260	9372373	38895328	11036336
Q9R111	Guanine deaminase (Guanase) (Guanine aminase) (EC 3.5.4.3) (Guanine aminohydrolase) (GAH)	Gda	6497518	8.07249e+06	9411149	6.26388e+06	11533679	1.34419e+07	7944907	18097870	17660740	17605810	7670037	12255060
B2RXS4	Plexin-B2	Plxnb2	2668945	4.69834e+06	5343366	5787296	4.869e+06	4.41961e+06	45727768	1845097	5.66689e+06	8525638	22318430	6.23965e+06
O08553	Dihydropyrimidinase-related protein 2 (DRP-2) (Unc-33-like phosphoprotein 2) (ULIP-2)	Dpysl2	13179770	16168290	12848690	24027900	19667210	21697650	3.47625e+07	21465055	25991240	21489579	32775840	21677080
O35459	Delta(3,5)-Delta(2,4)-dienoyl-CoA isomerase, mitochondrial (EC 5.3.3.-)	Ech1	22841505	32903875	53108680	78492214	70370108	88629240	110273600	109776903	103092304	104735741	81152320	9.32673e+07
O54988	STE20-like serine/threonine-protein kinase (STE20-like kinase) (mSLK) (EC 2.7.11.1) (Etk4) (STE20-related kinase SMAK) (STE20-related serine/threonine-protein kinase) (STE20-related kinase) (Serine/threonine-protein kinase 2)	Slk	4071987	4.33237e+06	8483551	6925557	15846526	4867155	10914889	34216030	5155600	5450067	11387230	18151850
O70571	[Pyruvate dehydrogenase (acetyl-transferring)] kinase isozyme 4, mitochondrial (EC 2.7.11.2) (Pyruvate dehydrogenase kinase isoform 4)	Pdk4	31583630	26898705	13060027	29506920	31729530	53427952	41345270	69942568	17282185	28022920	55247768	37782320
P02088	Hemoglobin subunit beta-1 (Beta-1-globin) (Hemoglobin beta-1 chain) (Hemoglobin beta-major chain)	Hbb-b1	7179862	6430182	286998952	112358896	182610400	359434206	552631028	627340672	404559104	1634423712	43240412	460794912
P10107	Annexin A1 (Annexin I) (Annexin-1) (Calpactin II) (Calpactin-2) (Chromobindin-9) (Lipocortin I) (Phospholipase A2 inhibitory protein) (p35) [Cleaved into: Annexin Ac2-26]	Anxa1	7868279	7931758	16997685	23969595	20633690	18363345	9.16785e+06	23811941	48041169	42140848	12746710	9354429
P19246	Neurofilament heavy polypeptide (NF-H) (200 kDa neurofilament protein) (Neurofilament triplet H protein)	Nefh	8030434	10058260	3662251	13326975	4176202	7740439	4723174	9.62138e+06	16222630	16018430	9059855	1.04256e+07
P19324	Serpin H1 (47 kDa heat shock protein) (Collagen-binding protein) (Colligin) (Serine protease inhibitor J6)	Serpinh1	9216089	11942190	38506740	29887270	33053925	21396330	41032312	33687545	41108924	30051035	21043790	24655430
P42859	Huntingtin (Huntington disease protein homolog) (HD protein homolog) [Cleaved into: Huntingtin, myristoylated N-terminal fragment]	Htt	14284360	8590325	6549289	12643370	6.92387e+06	7726180	14543280	7248382	11970850	12681900	7038005	4466217
P50247	Adenosylhomocysteinase (AdoHcyase) (EC 3.13.2.1) (CUBP) (Liver copper-binding protein) (S-adenosyl-L-homocysteine hydrolase)	Ahcy	12427265	19472610	17859545	13433860	21080950	1.55384e+07	18385835	17756320	24674830	20611105	1.04418e+07	8870965
P63094	Guanine nucleotide-binding protein G(s) subunit alpha isoforms short (Adenylate cyclase-stimulating G alpha protein)	Gnas	10956675	20822630	12714295	22045680	19421040	16710770	16833155	16420425	10368370	20257400	18670540	13530615
P70336	Rho-associated protein kinase 2 (EC 2.7.11.1) (Rho-associated, coiled-coil-containing protein kinase 2) (Rho-associated, coiled-coil-containing protein kinase II) (ROCK-II) (p164 ROCK-2)	Rock2	5.23096e+06	7156927	2239805	4952947	5442660	2548557	7368356	2.69273e+06	30128380	23954940	8.2782e+06	4236148
P80314	T-complex protein 1 subunit beta (TCP-1-beta) (CCT-beta)	Cct2	20572130	18510005	19433340	13706350	18378370	13350290	26344725	28087180	25233905	22647990	16168230	16099910
P80317	T-complex protein 1 subunit zeta (TCP-1-zeta) (CCT-zeta-1)	Cct6a	12122890	17567965	21652935	23588310	17207845	18994160	26286830	17722975	1.58945e+07	9342892	9.07985e+06	9.0904e+06
Q02819	Nucleobindin-1 (CALNUC)	Nucb1	8.98288e+06	5782971	4710017	1.55268e+06	9342281	11459970	6626578	6264034	6270810	9609249	10693390	8.05464e+06
Q04690	Neurofibromin (Neurofibromatosis-related protein NF-1)	Nf1	30954095	6.858e+06	3.16386e+07	1.02666e+07	12510820	17105970	29367560	18010410	28068920	34183880	6.36095e+06	13645715
Q04750	DNA topoisomerase 1 (EC 5.6.2.1) (DNA topoisomerase I)	Top1	3380907	2319866	5774140	3.84577e+06	8372818	2362211	19814257	5219185	4164769	16875080	8280137	6.95374e+06
Q3UQ28	Peroxidasin homolog (EC 1.11.2.-) [Cleaved into: PXDN active fragment]	Pxdn	1431012	5904042	4616263	5405672	13429610	9476100	6800702	9803781	10160560	9630269	8.36115e+06	8.78306e+06
Q61136	Serine/threonine-protein kinase PRP4 homolog (EC 2.7.11.1) (PRP4 pre-mRNA-processing factor 4 homolog) (Pre-mRNA protein kinase)	Prpf4b	18622590	10774315	4323533	1.64425e+06	2409795	825538	9846888	9320306	9753263	11367090	5006268	11911610
Q64511	DNA topoisomerase 2-beta (EC 5.6.2.2) (DNA topoisomerase II, beta isozyme)	Top2b	6635417	5968635	3678906	7.69668e+06	21145510	3592454	7.49217e+06	3138269	31228878	1.95805e+06	2330921	10848690
Q6A065	Centrosomal protein of 170 kDa (Cep170)	Cep170	13465480	46520485	1828155	5265234	6566298	9337260	3928316	5586096	4038728	5.18004e+06	7.30765e+06	1560409
Q6NVD0	FRAS1-related extracellular matrix protein 2 (ECM3 homolog) (NV domain-containing protein 1)	Frem2	6433767	8777511	10365440	15269198	6144719	3449848	21248710	8566356	8.65361e+06	38410280	6230418	4783248
Q6P9K8	Caskin-1 (CASK-interacting protein 1)	Caskin1	10488030	4259131	4715665	7857248	1.18485e+06	1720213	4268006	34741250	13572580	1.06144e+06	14751635	10593100
Q6PGL7	WASH complex subunit 2	Washc2	5782488	3321111	9263628	14452070	25261570	5900654	3.40519e+06	6.38454e+06	2686930	2300143	8615618	3786990
Q7TPV4	Myb-binding protein 1A (Myb-binding protein of 160 kDa)	Mybbp1a	0	5500058	6479321	3154289	7.21604e+06	33682020	4643906	55489860	13180912	3.75091e+07	4191007	5043978
Q7TSJ2	Microtubule-associated protein 6 (MAP-6) (Stable tubule-only polypeptide) (STOP)	Map6	4.43194e+07	16915780	11685800	32081610	13371390	9861689	3187995	1650005	7609397	10723020	4068143	2359320
Q8JZQ9	Eukaryotic translation initiation factor 3 subunit B (eIF3b) (Eukaryotic translation initiation factor 3 subunit 9) (eIF-3-eta) (eIF3 p116)	Eif3b	2444621	1.88341e+07	3988830	3576908	3137287	7687676	3993621	10973023	3623813	4399139	6338893	2620909
Q8R0S2	IQ motif and SEC7 domain-containing protein 1	Iqsec1	10981560	6420782	18542660	22922300	10973015	1.0169e+07	4476186	9.26356e+06	17210960	18204085	7.91067e+06	11962855
Q8R4N0	Citramalyl-CoA lyase, mitochondrial (EC 4.1.3.25) ((3S)-malyl-CoA thioesterase) (EC 3.1.2.30) (Beta-methylmalate synthase) (EC 2.3.3.-) (Citrate lyase subunit beta-like protein, mitochondrial) (Citrate lyase beta-like) (Malate synthase) (EC 2.3.3.9)	Clybl	15351310	6.19469e+07	90110648	39142080	7.78819e+07	90167050	43601712	119469000	101504654	1.36895e+08	59192820	43487230
Q8VDF2	E3 ubiquitin-protein ligase UHRF1 (EC 2.3.2.27) (Nuclear protein 95) (Nuclear zinc finger protein Np95) (RING-type E3 ubiquitin transferase UHRF1) (Ubiquitin-like PHD and RING finger domain-containing protein 1) (mUhrf1) (Ubiquitin-like-containing PHD and RING finger domains protein 1)	Uhrf1	3.62198e+06	1.66881e+07	3984636	6248254	57627800	20671140	12414700	11265780	7354082	1.06172e+07	10557460	5126313
Q922B2	Aspartate--tRNA ligase, cytoplasmic (EC 6.1.1.12) (Aspartyl-tRNA synthetase) (AspRS)	Dars1	11150370	9205643	15564990	8036827	24838290	16314740	17217810	25329585	9033604	38014140	10233815	11950632
Q922D8	C-1-tetrahydrofolate synthase, cytoplasmic (C1-THF synthase) [Cleaved into: C-1-tetrahydrofolate synthase, cytoplasmic, N-terminally processed] [Includes: Methylenetetrahydrofolate dehydrogenase (EC 1.5.1.5); Methenyltetrahydrofolate cyclohydrolase (EC 3.5.4.9); Formyltetrahydrofolate synthetase (EC 6.3.4.3)]	Mthfd1	8225153	7394588	6.0068e+06	5377384	15875830	9147762	8.45421e+06	15256980	9606083	6072999	4938423	2147873
Q9CXJ4	Mitochondrial potassium channel ATP-binding subunit (ATP-binding cassette sub-family B member 8, mitochondrial) (ABCB8) (Mitochondrial sulfonylurea-receptor) (MITOSUR)	Abcb8	42084740	31220545	9974057	11501790	7913177	8.71712e+06	6.81841e+06	8707775	9958145	8055296	5187958	7.58161e+06
Q9DBL1	Short/branched chain specific acyl-CoA dehydrogenase, mitochondrial (SBCAD) (EC 1.3.8.5) (2-methyl branched chain acyl-CoA dehydrogenase) (2-MEBCAD) (2-methylbutyryl-coenzyme A dehydrogenase) (2-methylbutyryl-CoA dehydrogenase)	Acadsb	8.34219e+06	13911340	1.60239e+07	14234285	27903985	15813010	41781989	43523160	41885160	13003860	27205810	24141780
Q9ESE1	Lipopolysaccharide-responsive and beige-like anchor protein (Beige-like protein)	Lrba	11848570	20385660	5768973	8.46228e+06	9.15479e+06	6998889	9161819	30401190	8902177	7990133	5548338	9258903
Q9JIF7	Coatomer subunit beta (Beta-coat protein) (Beta-COP)	Copb1	5556917	5752487	6702385	13336380	4777780	13179140	14336800	15249650	12707170	7514630	5.84122e+06	10032650
Q9QX47	Protein SON (Negative regulatory element-binding protein) (NRE-binding protein)	Son	11413240	3988699	2.8091e+06	5677214	3379103	6198985	5139194	5.44763e+06	3.56333e+06	23429360	26327880	2316755
Q9Z0R4	Intersectin-1 (EH and SH3 domains protein 1)	Itsn1	13027380	8632185	21089815	10683530	7062440	33606010	12663300	1557771	23190099	1743409	24295080	13136350
Q9Z1Q9	Valine--tRNA ligase (EC 6.1.1.9) (Protein G7a) (Valyl-tRNA synthetase) (ValRS)	Vars1	8823955	7075625	8169479	2.94466e+07	4.09035e+06	9.07604e+06	7063576	2.41145e+06	5286877	20488690	3437120	7386971
A2AWA9	Rab GTPase-activating protein 1 (GAP and centrosome-associated protein) (Rab6 GTPase-activating protein GAPCenA)	Rabgap1	7.66536e+06	8599433	3165742	9535610	16446850	11706330	10457128	25798090	17483220	12565720	8902580	4850152
O35286	ATP-dependent RNA helicase DHX15 (EC 3.6.4.13) (DEAH box protein 15)	Dhx15	5.34478e+06	7956928	2195633	14613670	1.09781e+07	1.61747e+07	5548161	8.23069e+06	6450222	11404930	10682410	8.0667e+06
O70133	ATP-dependent RNA helicase A (EC 3.6.4.13) (DEAH box protein 9) (mHEL-5) (Nuclear DNA helicase II) (NDH II) (RNA helicase A) (RHA)	Dhx9	4.49424e+06	11686420	6931351	8186214	6.40153e+06	10098250	3544645	9117550	2066638	48591226	9.62395e+07	34247200
O70362	Phosphatidylinositol-glycan-specific phospholipase D (PI-G PLD) (EC 3.1.4.50) (Glycoprotein phospholipase D) (Glycosyl-phosphatidylinositol-specific phospholipase D) (GPI-PLD) (GPI-specific phospholipase D)	Gpld1	11049773	1.1679e+07	9.13501e+06	5915875	6774983	2245494	9090032	12861150	5238943	6181440	26911590	7174641
O88492	Perilipin-4 (Adipocyte protein S3-12)	Plin4	6028565	8177769	21401000	9618047	11125190	13834460	10989080	8496655	6732958	9.94101e+06	1.38158e+07	9.17126e+06
O88987	A-kinase anchor protein 3 (AKAP-3) (A-kinase anchor protein 110 kDa) (AKAP 110) (Protein kinase A-anchoring protein 3) (PRKA3)	Akap3	23554790	7756910	6366504	8910657	6475810	3075794	1.54969e+07	8.87074e+06	1.01739e+07	8.63067e+06	6798923	9.46127e+06
P04919	Band 3 anion transport protein (Anion exchange protein 1) (AE 1) (Anion exchanger 1) (MEB3) (Solute carrier family 4 member 1) (CD antigen CD233)	Slc4a1	15458050	19150300	29299200	30138880	18727450	14595730	33110580	23201900	19691305	21090050	22954821	16799760
P14148	Large ribosomal subunit protein uL30 (60S ribosomal protein L7)	Rpl7	3101881	5659899	19389640	9086776	32336586	15272288	19443360	9270664	15859640	19781280	14787300	7353320
P21619	Lamin-B2	Lmnb2	4.44126e+06	7199124	9055178	9.16549e+06	3600234	6640402	4.39069e+06	10935360	8773225	12720354	3997200	887134
P26231	Catenin alpha-1 (102 kDa cadherin-associated protein) (CAP102) (Alpha E-catenin)	Ctnna1	9471548	8.12059e+06	4000018	8.89856e+06	12691600	6136251	16710780	10488977	11427665	1.02466e+07	2.42655e+06	11565670
P40124	Adenylyl cyclase-associated protein 1 (CAP 1)	Cap1	7071457	3485524	9.49669e+06	4508515	5.30833e+06	12036420	16581670	13369440	13412360	17003380	6.10479e+06	10267727
P62814	V-type proton ATPase subunit B, brain isoform (V-ATPase subunit B 2) (Endomembrane proton pump 58 kDa subunit) (Vacuolar proton pump subunit B 2)	Atp6v1b2	17260715	12369995	17638040	25164190	9744343	19459450	28897340	21054870	24173460	29719980	12874800	21704770
P97429	Annexin A4 (Annexin IV) (Annexin-4)	Anxa4	8356703	11366780	18246200	13181925	25622240	14002360	19074390	20377470	19578785	23960245	7004394	11334010
Q01097	Glutamate receptor ionotropic, NMDA 2B (GluN2B) (Glutamate [NMDA] receptor subunit epsilon-2) (N-methyl D-aspartate receptor subtype 2B) (NMDAR2B) (NR2B)	Grin2b	6497123	8.59131e+06	2509947	2798341	1.2298e+07	3.78323e+06	9.11309e+06	5056227	6500994	8830264	3644391	19737200
Q3UHQ6	Protein dopey-2	Dop1b	11250180	7.8412e+06	11833083	11442450	5509274	5.99585e+06	6612298	7082734	6938354	6803729	6684732	3441056
Q3URU2	Paternally-expressed gene 3 protein (ASF-1)	Peg3	10195730	8.94033e+06	7.02762e+06	11916660	8055221	14017630	3056754	5305689	11278350	8446868	2433747	6559395
Q52KR3	Protein prune homolog 2 (BNIP2 motif-containing molecule at the C-terminal region 1)	Prune2	16245470	6229770	21502610	12092600	4342759	5132481	20151530	10127010	30451110	7665092	21164260	36156934
Q60662	A-kinase anchor protein 4 (AKAP-4) (A-kinase anchor protein 82 kDa) (AKAP 82) (mAKAP82) (FSC1) (Major sperm fibrous sheath protein) (Protein kinase A-anchoring protein 4) (PRKA4) (p82)	Akap4	6.0728e+06	5.48953e+06	3177965	2414878	3.55373e+06	5131558	6189844	5.07231e+06	8463803	12589120	6.45135e+06	2862257
Q61466	SWI/SNF-related matrix-associated actin-dependent regulator of chromatin subfamily D member 1 (60 kDa BRG-1/Brm-associated factor subunit A) (BRG1-associated factor 60A) (BAF60A) (Protein D15KZ1) (SWI/SNF complex 60 kDa subunit)	Smarcd1	5.46191e+06	6666777	6475224	1.36147e+07	8.84408e+06	1.18561e+07	27043020	15316540	13462535	21657770	17723520	14989830
Q61656	Probable ATP-dependent RNA helicase DDX5 (EC 3.6.4.13) (DEAD box RNA helicase DEAD1) (mDEAD1) (DEAD box protein 5) (RNA helicase p68)	Ddx5	6652678	6743811	7655319	15758910	10517950	8.35591e+06	12092100	11298420	14967495	7528714	12919272	9922705
Q8BH61	Coagulation factor XIII A chain (Coagulation factor XIIIa) (EC 2.3.2.13) (Protein-glutamine gamma-glutamyltransferase A chain) (Transglutaminase A chain)	F13a1	3980861	5.11524e+06	8.86551e+06	5423750	5023062	5081995	13358220	8.61005e+06	7300651	8755765	9627219	4936057
Q8C7R4	Ubiquitin-like modifier-activating enzyme 6 (Ubiquitin-activating enzyme 6) (EC 6.2.1.45) (Ubiquitin-activating enzyme E1-like protein 2) (E1-L2)	Uba6	6.43665e+06	18106090	15877255	7287707	3162815	3.89217e+06	9.92779e+06	10425868	22903030	4421409	17897670	5867869
Q8K1M6	Dynamin-1-like protein (EC 3.6.5.5) (Dynamin family member proline-rich carboxyl-terminal domain less) (Dymple) (Dynamin-related protein 1)	Dnm1l	1.04446e+07	5179901	10111331	11166060	11231645	10728740	12659606	16308470	13951760	13473690	10533660	11989025
Q8K3V4	Protein-arginine deiminase type-6 (EC 3.5.3.15) (Arginine deiminase-like protein) (Egg and embryo abundant PAD) (ePAD) (P75) (Peptidylarginine deiminase VI) (Protein-arginine deiminase type VI)	Padi6	5242270	2870908	20434650	9867163	14488390	116868300	17683900	3972146	1915839	9109690	7907482	4535933
Q8R1A4	Dedicator of cytokinesis protein 7 (Protein moonlight)	Dock7	8.27869e+06	9.3072e+06	21018860	6862249	5827549	4586534	5.8962e+06	1.20377e+07	11752050	4363952	1672860	7.79164e+06
Q8R418	Endoribonuclease Dicer (EC 3.1.26.3) (Double-strand-specific ribonuclease mDCR-1)	Dicer1	9095386	1.06909e+07	69098768	6730839	2534756	5990561	4963393	11714720	10307890	1.73287e+07	2074932	11147190
Q8VDD9	PH-interacting protein (PHIP) (IRS-1 PH domain-binding protein) (Neuronal differentiation-related protein) (NDRP) (WD repeat-containing protein 11)	Phip	17927755	11805120	30189520	41858900	22022370	19865210	33024610	32941064	23203170	29328900	32430970	35476548
Q920B9	FACT complex subunit SPT16 (Chromatin-specific transcription elongation factor 140 kDa subunit) (FACT 140 kDa subunit) (FACTp140) (Facilitates chromatin transcription complex subunit SPT16)	Supt16h	3965211	929041	1589377	5204148	1.52628e+06	1180660	1632441	4.61647e+06	3015729	6863826	6357872	11975880
Q924L1	LETM1 domain-containing protein 1 (Cervical cancer receptor) (MCC-32)	Letmd1	38914291	49527768	7.10123e+07	80064496	77603400	48116768	51085966	79892622	57890680	81411844	73418152	69010032
Q99K67	Alpha-aminoadipic semialdehyde synthase, mitochondrial (LKR/SDH) [Includes: Lysine ketoglutarate reductase (LKR) (LOR) (EC 1.5.1.8); Saccharopine dehydrogenase (SDH) (EC 1.5.1.9)]	Aass	5.85307e+06	4805203	2.95195e+06	2891674	5154438	7351624	86121332	15084335	20302020	11053780	24995390	1.85869e+07
Q99KQ4	Nicotinamide phosphoribosyltransferase (NAmPRTase) (Nampt) (EC 2.4.2.12) (Pre-B-cell colony-enhancing factor 1 homolog) (PBEF) (Visfatin)	Nampt	28631185	19449520	18255855	20903210	19375920	18971145	17398935	14046090	23381595	22150640	16241365	17602980
Q9CZD3	Glycine--tRNA ligase (EC 6.1.1.14) (Diadenosine tetraphosphate synthetase) (Ap4A synthetase) (EC 2.7.7.-) (Glycyl-tRNA synthetase 1) (GlyRS)	Gars1	13688570	5005496	9.36279e+06	7081689	5783564	12790685	16834930	14917315	9308330	17870980	4793842	8555759
Q9D0K2	Succinyl-CoA:3-ketoacid coenzyme A transferase 1, mitochondrial (SCOT) (EC 2.8.3.5) (3-oxoacid CoA-transferase 1) (Somatic-type succinyl-CoA:3-oxoacid CoA-transferase) (SCOT-s) (Succinyl-CoA:3-oxoacid CoA transferase)	Oxct1	14734740	1.19124e+07	16626454	25336860	27286440	32144265	3.72821e+07	38347312	40309928	48460740	32150840	41553159
Q9D2G2	Dihydrolipoyllysine-residue succinyltransferase component of 2-oxoglutarate dehydrogenase complex, mitochondrial (EC 2.3.1.61) (2-oxoglutarate dehydrogenase complex component E2) (OGDC-E2) (Dihydrolipoamide succinyltransferase component of 2-oxoglutarate dehydrogenase complex) (E2K)	Dlst	37685608	68718160	193510892	307786600	278461808	269196608	203956226	365579872	187289840	321574294	129800110	153922952
Q9D379	Epoxide hydrolase 1 (EC 3.3.2.9) (Epoxide hydratase) (Microsomal epoxide hydrolase) (mEH)	Ephx1	13845380	11527100	20411100	17116915	8725771	31055100	11212468	10976700	1.04626e+07	5588888	9.71412e+06	12393219
Q9D6Y9	1,4-alpha-glucan-branching enzyme (EC 2.4.1.18) (Brancher enzyme) (Glycogen-branching enzyme)	Gbe1	21703205	9.16041e+06	32012050	31492320	28845635	21617065	18101350	14613630	21520100	15713000	14072815	24811310
Q9DC61	Mitochondrial-processing peptidase subunit alpha (Alpha-MPP) (Inactive zinc metalloprotease alpha) (P-55)	Pmpca	13161806	21411460	23673150	23856280	14364190	19289650	21259960	25451370	29667625	24043870	13175998	12503620
Q9R1M5	NACHT, LRR and PYD domains-containing protein 5 (Maternal antigen that embryos require) (Mater protein) (Ooplasm-specific protein 1) (OP1)	Nlrp5	6.60297e+06	5030624	7276661	3744886	4060609	3568628	15721595	7026628	7055596	9608958	12414977	10054190
A2AR02	Peptidyl-prolyl cis-trans isomerase G (PPIase G) (Peptidyl-prolyl isomerase G) (EC 5.2.1.8) (Cyclophilin G) (Rotamase G)	Ppig	10492530	3.55318e+06	32457010	8264787	3062012	7711269	6558468	2800944	13839130	11607740	6922974	7114129
G5E870	E3 ubiquitin-protein ligase TRIP12 (EC 2.3.2.26) (HECT-type E3 ubiquitin transferase TRIP12) (Thyroid receptor-interacting protein 12) (TR-interacting protein 12) (TRIP-12)	Trip12	6.8776e+06	11272980	738626	21744910	2814712	1.23813e+06	3545460	8.98722e+06	8.91124e+06	14654680	1.35617e+07	18463975
O08529	Calpain-2 catalytic subunit (EC 3.4.22.53) (80 kDa M-calpain subunit) (CALP80) (Calcium-activated neutral proteinase 2) (CANP 2) (Calpain M-type) (Calpain-2 large subunit) (Millimolar-calpain) (M-calpain)	Capn2	13543310	5453778	2.16289e+07	23921740	11494297	10941920	11065930	12821460	13601750	14275930	10667210	14415630
O35488	Long-chain fatty acid transport protein 2 (Arachidonate--CoA ligase) (EC 6.2.1.15) (Fatty acid transport protein 2) (FATP-2) (Fatty-acid-coenzyme A ligase, very long-chain 1) (Long-chain-fatty-acid--CoA ligase) (EC 6.2.1.3) (Phytanate--CoA ligase) (EC 6.2.1.24) (Solute carrier family 27 member 2) (Slc27a2) (THCA-CoA ligase) (EC 6.2.1.7) (Very long-chain acyl-CoA synthetase) (VLACS) (VLCS) (EC 6.2…	Slc27a2	11197100	6815635	5606352	1.13566e+07	12123095	16945880	22615750	26237200	2.05326e+07	25124402	6127252	9857897
O54724	Caveolae-associated protein 1 (Cav-p60) (Cavin-1) (Polymerase I and transcript release factor)	Cavin1	29944570	35113819	7.31604e+07	50807929	68161350	102129600	86768806	108040702	114775490	100621270	84122656	64200979
O88207	Collagen alpha-1(V) chain	Col5a1	118311000	1.21762e+07	26447330	17379010	393268	5712579	7.34506e+06	9060791	44964633	32601020	16046728	8.67885e+06
O88935	Synapsin-1 (Synapsin I)	Syn1	6927840	1.14022e+06	3940882	9.29055e+06	4.69967e+06	7.7152e+06	6.84965e+06	35988008	1965406	39797300	17679020	3330688
P09470	Angiotensin-converting enzyme (ACE) (EC 3.4.15.1) (Dipeptidyl carboxypeptidase I) (Kininase II) (CD antigen CD143) [Cleaved into: Angiotensin-converting enzyme, soluble form]	Ace	4383913	9829877	6771962	5.50645e+06	1.02245e+07	9144088	8703192	2505481	7.10227e+06	8.45647e+06	5.42629e+06	5251655
P14152	Malate dehydrogenase, cytoplasmic (EC 1.1.1.37) (Aromatic alpha-keto acid reductase) (KAR) (EC 1.1.1.96) (Cytosolic malate dehydrogenase)	Mdh1	2.56517e+07	27411430	68860477	100258600	98549208	104187000	96084625	171579320	115781296	113093800	71419143	3.75333e+07
P14206	Small ribosomal subunit protein uS2 (37 kDa laminin receptor precursor) (37LRP) (37 kDa oncofetal antigen) (37/67 kDa laminin receptor) (LRP/LR) (40S ribosomal protein SA) (67 kDa laminin receptor) (67LR) (Laminin receptor 1) (LamR) (Laminin-binding protein precursor p40) (LBP/p40) (OFA/iLRP)	Rpsa	27159830	29919925	14424880	56725312	58462472	19852180	29013430	32899340	26672870	46320829	49453752	61547480
P15105	Glutamine synthetase (GS) (EC 6.3.1.2) (Glutamate--ammonia ligase) (Palmitoyltransferase GLUL) (EC 2.3.1.225)	Glul	25847645	15813820	24788620	20319460	26674690	15358370	24835640	18452450	10977150	17218760	4827779	11124170
P16125	L-lactate dehydrogenase B chain (LDH-B) (EC 1.1.1.27) (LDH heart subunit) (LDH-H)	Ldhb	28834030	45792115	83900532	120722000	188081104	173505504	200392496	218807104	208469752	70792200	120508362	182037544
P16858	Glyceraldehyde-3-phosphate dehydrogenase (GAPDH) (EC 1.2.1.12) (Peptidyl-cysteine S-nitrosylase GAPDH) (EC 2.6.99.-)	Gapdh	5.73219e+07	17556471	125945296	68306349	213889498	169245200	86182958	151746220	169734802	242760163	199650051	139476302
P23953	Carboxylesterase 1C (EC 3.1.1.1) (Liver carboxylesterase N) (Lung surfactant convertase) (PES-N)	Ces1c	16807070	11420180	19511860	15328395	26109070	25001620	27539041	33857026	23947160	19949770	24486445	28315335
P50136	2-oxoisovalerate dehydrogenase subunit alpha, mitochondrial (EC 1.2.4.4) (Branched-chain alpha-keto acid dehydrogenase E1 component alpha chain) (BCKDE1A) (BCKDH E1-alpha)	Bckdha	32962550	20541930	18406760	15692680	26661430	22657570	69311820	3.60551e+07	55613080	39241749	1.63651e+07	14137250
P56593	Cytochrome P450 2A12 (EC 1.14.14.1) (CYPIIA12) (Steroid hormones 7-alpha-hydroxylase) (Testosterone 7-alpha-hydroxylase)	Cyp2a12	6725593	7980791	3044498	6.52312e+06	3104316	1.3257e+06	1699809	6414183	35873527	6677181	4347089	2273248
Q01320	DNA topoisomerase 2-alpha (EC 5.6.2.2) (DNA topoisomerase II, alpha isozyme)	Top2a	2.0089e+06	6.37409e+06	6636237	8831688	12371770	8247183	10871020	1703057	11960805	8470489	4.01233e+07	57588800
Q02788	Collagen alpha-2(VI) chain	Col6a2	1.32251e+07	7.25348e+06	8509879	24565405	9411118	11406830	28765970	8096539	7965459	1.76412e+07	4.90746e+06	10210760
Q14DH7	Acyl-CoA synthetase short-chain family member 3, mitochondrial (EC 6.2.1.1) (Acetate--CoA ligase 3) (Propionate--CoA ligase) (EC 6.2.1.17)	Acss3	15462050	5381077	23303470	11896800	10934230	9.70965e+06	8.92212e+06	6942256	9435397	16382230	11014310	11887620
Q3ULF4	Mitochondrial inner membrane m-AAA protease component paraplegin (EC 3.4.24.-) (EC 3.6.-.-) (Paraplegin) (Spastic paraplegia 7 protein)	Spg7	3938791	4850840	5085380	1.04029e+07	23077810	17808730	17296670	19083710	11349260	8.23806e+06	7145114	1.62371e+07
Q3URE1	Malonate--CoA ligase ACSF3, mitochondrial (EC 6.2.1.76) (Acyl-CoA synthetase family member 3)	Acsf3	18871570	35460549	20119590	16070170	13053170	12614480	16709630	17304790	15316410	14324760	13589875	11888970
Q60854	Serpin B6 (Placental thrombin inhibitor) (Proteinase inhibitor 6) (PI-6)	Serpinb6	6945385	9663048	11162970	13895390	12719705	12477980	11012850	13801380	12692265	11285455	9.26739e+06	10331495
Q60932	Voltage-dependent anion-selective channel protein 1 (VDAC-1) (mVDAC1) (Outer mitochondrial membrane protein porin 1) (Plasmalemmal porin) (Voltage-dependent anion-selective channel protein 5) (VDAC-5) (mVDAC5)	Vdac1	24597660	28664220	36369649	47378348	56852472	75563316	57082680	46047200	78216658	88255760	8.33516e+07	38941055
Q60936	Atypical kinase COQ8A, mitochondrial (EC 2.7.-.-) (Chaperone activity of bc1 complex-like) (Chaperone-ABC1-like) (Coenzyme Q protein 8A) (aarF domain-containing protein kinase 3)	Coq8a	27533365	22241960	48004520	18723690	44921895	31087784	32556950	36951112	35160408	31855840	26754020	33871840
Q61508	Extracellular matrix protein 1 (Secretory component p85)	Ecm1	4456776	1.17386e+07	8555471	5968737	5353451	5.47388e+06	1192844	3166504	6158829	4466097	4626149	9442545
Q61646	Haptoglobin [Cleaved into: Haptoglobin alpha chain; Haptoglobin beta chain]	Hp	12849330	28856250	16772875	15578210	7502325	15539875	4773387	51730704	1.5116e+07	34924680	25172145	1.06107e+07
Q63918	Caveolae-associated protein 2 (Cavin-2) (Phosphatidylserine-binding protein) (Serum deprivation-response protein)	Cavin2	19430990	19496060	37286486	29351200	33693688	33377195	4.41499e+07	54748031	66365680	47951667	32947016	23843740
Q64514	Tripeptidyl-peptidase 2 (TPP-2) (EC 3.4.14.10) (Tripeptidyl aminopeptidase) (Tripeptidyl-peptidase II) (TPP-II)	Tpp2	8.08572e+06	4922571	9.22728e+06	8328378	11716278	4661156	7.96147e+06	1.7305e+06	5290475	5768909	885979	7.93072e+06
Q69ZR2	E3 ubiquitin-protein ligase HECTD1 (EC 2.3.2.26) (HECT domain-containing protein 1) (HECT-type E3 ubiquitin transferase HECTD1) (Protein open mind)	Hectd1	10314300	1.23923e+07	1.10407e+07	4608751	29630015	21391860	7917416	34908340	5.9849e+06	29197044	7275482	8.852e+06
Q6P5D4	Centrosomal protein of 135 kDa (Cep135) (Centrosomal protein 4)	Cep135	8423087	12117295	32082414	10764525	2.66274e+06	12317300	6380599	2759607	5691801	8134615	6685409	7908817
Q6ZPF3	Rho guanine nucleotide exchange factor TIAM2 (SIF and TIAM1-like exchange factor) (T-lymphoma invasion and metastasis-inducing protein 2) (TIAM-2)	Tiam2	5750581	3282311	1867074	1812893	14663555	5464449	5488359	6561265	3304401	13996550	13094620	22760650
Q811P8	Rho GTPase-activating protein 32 (Brain-specific Rho GTPase-activating protein) (GAB-associated Cdc42/Rac GTPase-activating protein) (GC-GAP) (Rho-type GTPase-activating protein 32) (Rho/Cdc42/Rac GTPase-activating protein RICS) (RhoGAP involved in the beta-catenin-N-cadherin and NMDA receptor signaling) (p200RhoGAP) (p250GAP)	Arhgap32	1.67837e+07	14004580	7699211	26902830	12835128	13201423	5.2907e+06	2.89914e+07	6208022	4381456	12923120	1.41673e+07
Q8BG05	Heterogeneous nuclear ribonucleoprotein A3 (hnRNP A3)	Hnrnpa3	8.65161e+06	9.43814e+06	7556117	15917765	4485714	11295790	10851600	14343500	7175663	14797045	13782550	9685578
Q8BGH2	Sorting and assembly machinery component 50 homolog	Samm50	21577770	30010320	19454890	20807260	17078160	18070530	30312130	23344895	21557460	21896290	22080160	18081330
Q8BI84	Transport and Golgi organization protein 1 homolog (TANGO1) (Melanoma inhibitory activity protein 3)	Mia3	3.04335e+06	5.58309e+06	23507240	7345652	20148430	7.5501e+06	7739944	18559847	66174400	8295486	6042056	7.81204e+06
Q8BMG7	Rab3 GTPase-activating protein non-catalytic subunit (Rab3 GTPase-activating protein 150 kDa subunit) (Rab3-GAP p150) (Rab3-GAP150) (Rab3-GAP regulatory subunit)	Rab3gap2	1866211	89481952	43959768	12094590	6076705	11125243	21152200	3524389	11384437	13524415	6350074	15293360
Q8BZ05	Arf-GAP with Rho-GAP domain, ANK repeat and PH domain-containing protein 2 (Centaurin-delta-1) (Cnt-d1)	Arap2	9516150	7738510	17168000	15079400	9.58606e+06	10722748	13333910	12135060	8.62894e+06	9063943	21524670	27161030
Q8CH18	Cell division cycle and apoptosis regulator protein 1 (Cell cycle and apoptosis regulatory protein 1) (CARP-1)	Ccar1	21617560	17122050	27193620	1.15032e+07	15083935	11890455	9.55539e+06	1.24968e+07	3286512	114158616	14264460	16840955
Q8K182	Complement component C8 alpha chain (Complement component 8 subunit alpha)	C8a	6.03231e+06	3863426	15564465	3.02505e+06	567731	5470051	1.29022e+06	7136501	4.09051e+07	9465691	5397776	5607701
Q8VDC1	FYVE and coiled-coil domain-containing protein 1	Fyco1	7551747	22246630	9.25437e+06	8448039	7.74685e+06	11061990	11412280	5480422	8358978	4843977	17683470	6574567
Q8VDN2	Sodium/potassium-transporting ATPase subunit alpha-1 (Na(+)/K(+) ATPase alpha-1 subunit) (EC 7.2.2.13) (Sodium pump subunit alpha-1)	Atp1a1	8837374	5578229	11520045	15729910	16039155	13882110	18172555	14957670	25419310	20721550	1.15849e+07	7795341
Q91XM9	Disks large homolog 2 (Channel-associated protein of synapse-110) (Chapsyn-110) (Postsynaptic density protein PSD-93)	Dlg2	6.09324e+06	5.00309e+06	4.92641e+08	15070010	10310583	10702040	19070700	9644531	11887207	740521	1.67786e+07	3159288
Q91YQ5	Dolichyl-diphosphooligosaccharide--protein glycosyltransferase subunit 1 (Dolichyl-diphosphooligosaccharide--protein glycosyltransferase 67 kDa subunit) (Ribophorin I) (RPN-I) (Ribophorin-1)	Rpn1	9.00559e+06	9.40126e+06	15705910	9588531	14705650	12285800	9583188	8262169	19719310	20778700	9977435	1.24611e+07
Q99NH0	Ankyrin repeat domain-containing protein 17 (Ankyrin repeat domain-containing protein FOE) (Gene trap ankyrin repeat protein)	Ankrd17	7670157	6.93424e+06	14385905	16960865	5.04472e+06	7737752	7659172	12511862	20410135	16786115	5447690	1.48578e+07
Q9CW03	Structural maintenance of chromosomes protein 3 (SMC protein 3) (SMC-3) (Basement membrane-associated chondroitin proteoglycan) (Bamacan) (Chondroitin sulfate proteoglycan 6) (Chromosome segregation protein SmcD) (Mad member-interacting protein 1)	Smc3	11210210	9391219	10220040	6.20306e+06	8.00726e+06	24997199	15687220	16478450	21547105	61395040	38579408	12136015
Q9CWJ9	Bifunctional purine biosynthesis protein ATIC (AICAR transformylase/inosine monophosphate cyclohydrolase) (ATIC) [Includes: Phosphoribosylaminoimidazolecarboxamide formyltransferase (EC 2.1.2.3) (5-aminoimidazole-4-carboxamide ribonucleotide formyltransferase) (AICAR formyltransferase) (AICAR transformylase); Inosine 5'-monophosphate cyclohydrolase (IMP cyclohydrolase) (EC 3.5.4.10) (IMP synthase…	Atic	11794110	9020141	20159060	6.08812e+06	7692647	11876830	20904325	17885500	12783520	7152710	4318279	11969390
Q9CZW5	Mitochondrial import receptor subunit TOM70 (Mitochondrial precursor proteins import receptor) (Translocase of outer membrane 70 kDa subunit) (Translocase of outer mitochondrial membrane protein 70)	Tomm70	7819611	7539668	6178944	1812377	2.22733e+07	8579548	6307483	22398910	12934470	6311178	3193741	1.07856e+07
Q9D0E1	Heterogeneous nuclear ribonucleoprotein M (hnRNP M)	Hnrnpm	22149185	11164140	8.75928e+06	22479910	5584456	9948225	13577360	1.05949e+07	13144245	17317655	7047309	8067383
Q9D819	Inorganic pyrophosphatase (EC 3.6.1.1) (Pyrophosphate phospho-hydrolase) (PPase)	Ppa1	10123990	16467050	31566780	16456336	21317850	16879844	72725008	38122832	43231185	29883726	16898060	15870075
Q9DBT9	Dimethylglycine dehydrogenase, mitochondrial (EC 1.5.8.4) (ME2GLYDH)	Dmgdh	1.80106e+06	2.24341e+07	1.79768e+07	1.57513e+06	3446013	22246920	1181234	3984516	6083818	7881413	2.4377e+06	6.97513e+06
O88343	Electrogenic sodium bicarbonate cotransporter 1 (Sodium bicarbonate cotransporter) (Na(+)/HCO3(-) cotransporter) (Solute carrier family 4 member 4)	Slc4a4	1.9781e+07	3958188	4721502	25323150	6258135	10755880	16547530	13028580	10814333	12677860	6523624	10744500
O89020	Afamin (Alpha-albumin) (Alpha-Alb)	Afm	1612776	4665154	3164518	2.07947e+06	8527418	7.34534e+06	3.8064e+06	2058609	1133733	9847414	2680413	2410761
P00920	Carbonic anhydrase 2 (EC 4.2.1.1) (Carbonate dehydratase II) (Carbonic anhydrase II) (CA-II) (Cyanamide hydratase CA2) (EC 4.2.1.69)	Ca2	26723740	13183710	84682308	74587433	6.98851e+07	34594185	111760409	110245268	44766456	68118506	6.41728e+07	30477085
P02463	Collagen alpha-1(IV) chain [Cleaved into: Arresten]	Col4a1	5053968	12683580	6365054	11934260	8302170	4351977	7.33925e+06	11074535	13328620	7435275	12668710	15051710
P16015	Carbonic anhydrase 3 (EC 4.2.1.1) (Carbonate dehydratase III) (Carbonic anhydrase III) (CA-III)	Ca3	200953104	92422048	217111296	167673405	473275296	447750016	242225352	239505096	286510352	223663296	203117408	197073408
P30416	Peptidyl-prolyl cis-trans isomerase FKBP4 (PPIase FKBP4) (EC 5.2.1.8) (52 kDa FK506-binding protein) (52 kDa FKBP) (FKBP-52) (59 kDa immunophilin) (p59) (FK506-binding protein 4) (FKBP-4) (FKBP59) (HSP-binding immunophilin) (HBI) (Immunophilin FKBP52) (Rotamase) [Cleaved into: Peptidyl-prolyl cis-trans isomerase FKBP4, N-terminally processed]	Fkbp4	9085001	7.92577e+06	12712220	5094822	9.77918e+06	4759620	14675190	13764520	8.09231e+06	12126800	1.01816e+07	9.43397e+06
P35436	Glutamate receptor ionotropic, NMDA 2A (GluN2A) (Glutamate [NMDA] receptor subunit epsilon-1) (N-methyl D-aspartate receptor subtype 2A) (NMDAR2A) (NR2A)	Grin2a	6529648	2583174	17568130	1939618	8955325	7994091	22273620	15057090	19547714	6.44047e+06	56053880	4.35761e+06
P35700	Peroxiredoxin-1 (EC 1.11.1.24) (Macrophage 23 kDa stress protein) (Osteoblast-specific factor 3) (OSF-3) (Thioredoxin peroxidase 2) (Thioredoxin-dependent peroxide reductase 2) (Thioredoxin-dependent peroxiredoxin 1)	Prdx1	7.36639e+07	12605125	104389332	66914670	100179904	101052096	166379600	167216400	182608600	191056800	122775400	188432896
P58774	Tropomyosin beta chain (Beta-tropomyosin) (Tropomyosin-2)	Tpm2	2.08469e+07	46641295	19336195	15406760	27720250	32951234	36005168	17938745	43674020	34208540	24575630	20322815
Q01149	Collagen alpha-2(I) chain (Alpha-2 type I collagen)	Col1a2	2878846	26086330	7033651	8853108	9662130	11024720	9130668	29682710	13992317	17856450	15717855	3.18018e+06
Q01279	Epidermal growth factor receptor (EC 2.7.10.1)	Egfr	9318502	3479037	4877981	2648640	4305066	3068149	17139015	8622686	29342254	12818920	3378355	7053670
Q01339	Beta-2-glycoprotein 1 (APC inhibitor) (Activated protein C-binding protein) (Apolipoprotein H) (Apo-H) (Beta-2-glycoprotein I) (B2GPI) (Beta(2)GPI)	Apoh	27777320	5888620	7932564	17613210	9590315	1.77708e+07	5253148	5580123	10301740	6.7402e+06	3160359	10335760
Q04857	Collagen alpha-1(VI) chain	Col6a1	7.99205e+06	5245599	17753910	10180730	12143060	10126120	4082485	16634460	11533125	10187350	12023756	8.09347e+06
Q0VGY8	Protein TANC1 (Tetratricopeptide repeat, ankyrin repeat and coiled-coil domain-containing protein 1)	Tanc1	12041620	9.22381e+06	7710613	12829180	4404842	20802780	29434060	24486030	29189424	25178100	12619005	23412220
Q3TKR3	NACHT, LRR and PYD domains-containing protein 4C (NALP-alpha)	Nlrp4c	29664721	6.85151e+06	5153634	3730974	1.02541e+07	12572980	12833995	12164310	20379405	11339700	8.76545e+06	6601073
Q3UJU9	Regulator of microtubule dynamics protein 3 (RMD-3) (mRMD-3) (Protein FAM82A2) (Protein FAM82C)	Rmdn3	19745090	20318930	19640750	15224178	13908175	29735765	44403335	20302185	36570611	23849500	17551880	23648300
Q3V1M1	Immunoglobulin superfamily member 10 (IgSF10)	Igsf10	9295826	9.19985e+06	1.27188e+07	7840431	1459980	1762864	12389555	12460490	13655440	9272943	8.42496e+06	10600252
Q3V3R1	Monofunctional C1-tetrahydrofolate synthase, mitochondrial (EC 6.3.4.3) (Formyltetrahydrofolate synthetase)	Mthfd1l	4851175	11681917	25189890	13518690	41436660	1.01881e+06	4343089	17217560	9073771	1.72741e+07	18877660	4508138
Q571H0	Nucleolar pre-ribosomal-associated protein 1 (URB1 ribosome biogenesis 1 homolog)	Urb1	13523715	70898392	16970280	11437060	7133048	8046923	16013950	5790657	10451287	16922540	11601290	6814463
Q61768	Kinesin-1 heavy chain (Conventional kinesin heavy chain) (Ubiquitous kinesin heavy chain) (UKHC)	Kif5b	3392887	6798701	7048246	1526060	12570476	4848461	4672435	9.8793e+06	8289845	6807494	2625130	4953288
Q62448	Eukaryotic translation initiation factor 4 gamma 2 (eIF-4-gamma 2) (eIF-4G 2) (eIF4G 2) (Novel APOBEC-1 target 1) (Translation repressor NAT1) (p97)	Eif4g2	4.35457e+06	2914630	3293190	13692515	5941919	4855887	10202380	6020743	6622418	5.85995e+06	7760329	13031840
Q64739	Collagen alpha-2(XI) chain	Col11a2	12642745	21188020	5393738	2994450	3933360	11221863	2480695	13963295	8.49808e+06	11678410	2.03038e+06	6901553
Q66X05	NACHT, LRR and PYD domains-containing protein 4F (NALP-kappa)	Nlrp4f	1.11065e+07	3245587	20694010	6665661	12368650	10601320	11959950	7.18117e+06	29111814	16024645	1.63942e+07	18925810
Q6GQT1	Alpha-2-macroglobulin-P (Alpha-2-macroglobulin)	A2m	1.88956e+06	3391715	6223912	5194195	2769757	1.1004e+07	20804225	7862266	8.00019e+06	1149284	6565847	15731363
Q6P5F9	Exportin-1 (Exp1) (Chromosome region maintenance 1 protein homolog)	Xpo1	6669426	19556707	7.43197e+06	11608070	7219605	8596106	7.48828e+06	35040060	19078450	5.81427e+06	15953402	1684398
Q6Q477	Plasma membrane calcium-transporting ATPase 4 (PMCA4) (EC 7.2.2.10)	Atp2b4	10496110	1.1094e+07	25452050	7.16757e+06	7115080	8535824	8310487	7070822	9113561	12148120	7368202	8154957
Q70IV5	Synemin (Desmuslin)	Synm	134710800	2.21637e+06	8.18032e+06	7.38142e+06	5795084	7032335	13260763	3841559	4.52243e+06	2.0855e+06	2708377	4.05766e+06
Q7TMK9	Heterogeneous nuclear ribonucleoprotein Q (hnRNP Q) (Glycine- and tyrosine-rich RNA-binding protein) (GRY-RBP) (NS1-associated protein 1) (Synaptotagmin-binding, cytoplasmic RNA-interacting protein) (pp68)	Syncrip	12827580	4.1817e+06	2.223e+07	9721553	18217060	20540270	22090070	23958060	17148740	23837630	14880155	8466373
Q8BH95	Enoyl-CoA hydratase, mitochondrial (mECH) (mECH1) (EC 4.2.1.17) (EC 5.3.3.8) (Enoyl-CoA hydratase 1) (ECHS1) (Short-chain enoyl-CoA hydratase) (SCEH)	Echs1	73212608	56377168	164017200	141684082	188303792	156874896	215809296	251031200	218968152	169860945	116902704	113652200
Q8BJ64	Choline dehydrogenase, mitochondrial (CDH) (CHD) (EC 1.1.99.1)	Chdh	6896675	16651875	17622870	15125360	13717720	14547535	13967690	12042950	21450345	10044640	10228690	9398383
Q8BMJ2	Leucine--tRNA ligase, cytoplasmic (EC 6.1.1.4) (Leucyl-tRNA synthetase) (LeuRS)	Lars1	8843873	6278716	86965632	14337010	6833793	6987125	4286572	6571076	4.91174e+07	3.55804e+07	28728413	23809100
Q8BU30	Isoleucine--tRNA ligase, cytoplasmic (EC 6.1.1.5) (Isoleucyl-tRNA synthetase) (IRS) (IleRS)	Iars1	3743782	7118001	6166094	15236801	7377826	1.94458e+06	11058120	12146178	3393345	5.11675e+06	10005410	4057755
Q8BWF0	Succinate-semialdehyde dehydrogenase, mitochondrial (EC 1.2.1.24) (Aldehyde dehydrogenase family 5 member A1) (NAD(+)-dependent succinic semialdehyde dehydrogenase)	Aldh5a1	15545810	13504280	6.53611e+06	11122083	8616331	7845061	19674545	12701710	20107585	15328990	15002340	13974345
Q8C033	Rho guanine nucleotide exchange factor 10	Arhgef10	4.97355e+06	5077381	11319230	29635024	12136355	22640050	12859000	8757820	6.56557e+06	19089020	5211545	19386405
Q8C5N3	Pre-mRNA-splicing factor CWC22 homolog (Nucampholin homolog)	Cwc22	39886454	11629330	18614675	20294380	11626870	16191740	8.63971e+06	15124010	11305760	1.04117e+07	9.7954e+06	8770781
Q8CCJ3	E3 UFM1-protein ligase 1 (EC 2.3.2.-) (E3 UFM1-protein transferase 1) (Multiple alpha-helix protein located at ER) (Regulator of C53/LZAP and DDRGK1)	Ufl1	4.95905e+06	2.02773e+06	4682997	2872888	28568479	4.08343e+06	40697736	1150136	3324300	2.30169e+06	1.29888e+07	2129807
Q8CG14	Complement C1s-1 subcomponent (EC 3.4.21.42) (C1 esterase) (Complement C1s-A subcomponent) (Complement component 1 subcomponent s-A) (Complement component 1, S subcomponent 1) [Cleaved into: Complement C1s-A subcomponent heavy chain; Complement C1s-A subcomponent light chain]	C1s1	7125543	12367852	4076535	1764238	10665660	3431326	12368550	3350616	2420669	4.94056e+06	4.18909e+06	2844674
Q8K310	Matrin-3	Matr3	6.81267e+06	9490214	7.88061e+06	7888209	13005210	15267750	11932075	16388100	8563452	12004650	16454375	7110095
Q91VR5	ATP-dependent RNA helicase DDX1 (EC 3.6.4.13) (DEAD box protein 1)	Ddx1	21704375	9114200	21775440	7710196	6800260	8291269	18342640	18771910	12118980	8462751	1.08506e+07	16703450
Q91W43	Glycine dehydrogenase (decarboxylating), mitochondrial (EC 1.4.4.2) (Glycine cleavage system P protein) (Glycine decarboxylase) (Glycine dehydrogenase (aminomethyl-transferring))	Gldc	8.88844e+06	6085629	35535124	1.50556e+07	10807000	10889935	20047260	7004531	11193537	9.85048e+06	7065416	8688750
Q99JF8	PC4 and SFRS1-interacting protein (Lens epithelium-derived growth factor) (mLEDGF)	Psip1	6816385	4.91339e+06	20006870	18387290	12596925	7.10849e+06	4589684	1.18852e+07	3847765	4618272	2.44775e+06	2.17447e+06
Q9D180	Cilia- and flagella-associated protein 57 (WD repeat-containing protein 65)	Cfap57	8.5421e+06	15875235	18557710	3560339	8.64755e+06	4481517	6950073	8522789	6799211	3410355	6900513	5840561
Q9D1A2	Cytosolic non-specific dipeptidase (EC 3.4.13.18) (CNDP dipeptidase 2) (Glutamate carboxypeptidase-like protein 1) (Threonyl dipeptidase)	Cndp2	25628710	16820520	30157260	20463660	27463210	24157895	68704600	24767970	27307030	32645290	23203485	23934950
Q9D855	Cytochrome b-c1 complex subunit 7 (Complex III subunit 7) (Complex III subunit VII) (Ubiquinol-cytochrome c reductase complex 14 kDa protein)	Uqcrb	59344400	19343569	93946328	74680592	138290496	76815604	58284105	50585940	122079049	102408048	39867880	65391488
Q9D8N0	Elongation factor 1-gamma (EF-1-gamma) (eEF-1B gamma)	Eef1g	1.3728e+07	13746190	17544690	24944930	22394940	21305100	20255760	23615440	19117785	27559680	27118530	16824680
Q9DBB4	N-alpha-acetyltransferase 16, NatA auxiliary subunit (NMDA receptor-regulated 1-like protein) (NARG1-like protein)	Naa16	9.89571e+06	6023450	3238431	9369002	3631705	11134350	15221850	9465870	12111643	18451780	18399865	15031530
Q9DCT2	NADH dehydrogenase [ubiquinone] iron-sulfur protein 3, mitochondrial (EC 7.1.1.2) (Complex I-30kD) (CI-30kD) (NADH-ubiquinone oxidoreductase 30 kDa subunit)	Ndufs3	18362480	12539325	132121048	93888552	156967640	172956114	325503392	299857392	263077000	208940056	147865884	205392391
Q9Z1E4	Glycogen [starch] synthase, muscle (EC 2.4.1.11) (Glycogen synthase 1)	Gys1	8959566	10862950	6957861	8.28538e+06	8.83826e+06	10420420	5156155	9276960	11242880	10540560	9.12408e+06	9272591
Q9Z2Z6	Mitochondrial carnitine/acylcarnitine carrier protein (Carnitine/acylcarnitine translocase) (CAC) (CACT) (mCAC) (Solute carrier family 25 member 20)	Slc25a20	39508260	28633350	35614071	63029312	49868883	40412120	48514488	51596780	86051380	130236800	2.71949e+07	40308440
O08810	116 kDa U5 small nuclear ribonucleoprotein component (Elongation factor Tu GTP-binding domain-containing protein 2) (U5 snRNP-specific protein, 116 kDa) (U5-116 kDa)	Eftud2	5571815	6914266	10484440	12331400	14792420	2995875	5255510	6582981	6610218	11906240	6.5798e+06	11011210
O09165	Calsequestrin-1 (Calmitine) (Calsequestrin, skeletal muscle isoform)	Casq1	18922170	1.36481e+07	11485170	16695720	5.35867e+07	73345778	13713550	14926610	45347460	74615048	25147211	63530000
O88322	Nidogen-2 (NID-2) (Entactin-2)	Nid2	12064250	9582566	17786645	18097000	18551930	26126753	16836035	11113395	24071960	8817714	7749667	17400980
P11103	Poly [ADP-ribose] polymerase 1 (PARP-1) (EC 2.4.2.30) (ADP-ribosyltransferase diphtheria toxin-like 1) (ARTD1) (DNA ADP-ribosyltransferase PARP1) (EC 2.4.2.-) (NAD(+) ADP-ribosyltransferase 1) (ADPRT 1) (Poly[ADP-ribose] synthase 1) (msPARP) (Protein poly-ADP-ribosyltransferase PARP1) (EC 2.4.2.-) [Cleaved into: Poly [ADP-ribose] polymerase 1, processed C-terminus (Poly [ADP-ribose] polymerase 1,…	Parp1	5387264	9474770	28544090	4.33222e+06	3250455	1243648	7140535	4.81795e+06	4.56858e+06	16063494	16522130	3701435
P11983	T-complex protein 1 subunit alpha (TCP-1-alpha) (CCT-alpha) (Tailless complex polypeptide 1A) (TCP-1-A) (Tailless complex polypeptide 1B) (TCP-1-B)	Tcp1	7.79719e+06	9042341	15321885	6317160	9.13745e+06	13159795	24079180	20258680	21225880	15701490	10818993	17320105
P35235	Tyrosine-protein phosphatase non-receptor type 11 (EC 3.1.3.48) (Protein-tyrosine phosphatase SYP) (SH-PTP2) (SHP-2) (Shp2)	Ptpn11	15220100	23509140	8.89453e+06	9.69262e+06	7091376	25869045	15127700	6875274	18094945	8999895	6808014	27959090
P42208	Septin-2 (Neural precursor cell expressed developmentally down-regulated protein 5) (NEDD-5)	Septin2	15620580	12050640	21258560	14534870	25502835	20316740	20281421	1.60602e+07	21470290	26068440	14929814	12299800
P60229	Eukaryotic translation initiation factor 3 subunit E (eIF3e) (Eukaryotic translation initiation factor 3 subunit 6) (MMTV integration site 6) (Mammary tumor-associated protein INT-6) (Viral integration site protein INT-6) (eIF-3 p48)	Eif3e	5212342	4262896	12830830	11881760	10195099	7353706	9287656	10027634	9498068	9476153	9067767	7294414
P80316	T-complex protein 1 subunit epsilon (TCP-1-epsilon) (CCT-epsilon)	Cct5	5.54408e+06	11531460	13711250	13973590	10682720	18806160	15212350	19278580	21549315	24071189	1.77208e+07	13425660
Q5XG71	Small subunit processome component 20 homolog (Down-regulated in metastasis protein)	Utp20	13716975	5605431	10649950	25286770	17086945	9886613	3.00108e+07	35646580	13845210	5.15217e+06	4420592	6124592
Q61129	Complement factor I (EC 3.4.21.45) (C3B/C4B inactivator) [Cleaved into: Complement factor I heavy chain; Complement factor I light chain]	Cfi	1.22912e+07	9702104	48207552	1.3133e+06	9960141	7121349	2169898	3127352	18454850	11084480	750658	6042520
Q61245	Collagen alpha-1(XI) chain	Col11a1	8569978	9568600	8.44349e+06	4745065	1.02987e+07	9979601	4.50473e+06	1.15698e+07	23102390	15532913	6385649	1.123e+07
Q61290	Voltage-dependent R-type calcium channel subunit alpha-1E (Brain calcium channel II) (BII) (Calcium channel, L type, alpha-1 polypeptide, isoform 6) (Voltage-gated calcium channel subunit alpha Cav2.3)	Cacna1e	11233740	5591896	35909720	20093330	3963437	28609240	19093540	15080080	5561097	7363356	9.86603e+06	7898227
Q61586	Glycerol-3-phosphate acyltransferase 1, mitochondrial (GPAT-1) (EC 2.3.1.15) (P90)	Gpam	5922092	7.39834e+06	6855106	8.58811e+06	6842977	3.77032e+06	20001560	9129261	9061858	7772717	17013954	20123920
Q6A026	Sister chromatid cohesion protein PDS5 homolog A	Pds5a	9.3034e+06	10710420	25020760	15313650	3.23514e+07	12743350	12148065	96732560	10776710	18829530	9322048	146496304
Q6P9K9	Neurexin-3 (Neurexin III-alpha) (Neurexin-3-alpha)	Nrxn3	11322511	15126900	1.64936e+07	13601898	24659770	23362669	1.23114e+07	8.62684e+06	6693277	1.80217e+07	10436202	29656951
Q6PB44	Tyrosine-protein phosphatase non-receptor type 23 (EC 3.1.3.48)	Ptpn23	13204629	12153250	3239153	7853029	14957280	15741650	15019316	12836980	4816338	14610430	5493354	19042290
Q6ZPZ3	Zinc finger CCCH domain-containing protein 4	Zc3h4	22556595	19732420	8.79229e+06	13928170	1.26976e+07	6550357	4304823	1.18818e+06	3671704	996124	2.14558e+06	26378245
Q6ZQ08	CCR4-NOT transcription complex subunit 1 (CCR4-associated factor 1)	Cnot1	7185472	1803247	1.40169e+06	5.42034e+06	5807681	1.51381e+07	12406950	14512250	12683190	10728482	4.08208e+06	1.06299e+07
Q8BG87	Methylcytosine dioxygenase TET3 (EC 1.14.11.80)	Tet3	45510450	14465890	7.3453e+06	8682005	1650160	9990553	14297410	8416589	13528255	4.37884e+06	1472072	4686684
Q8BUK6	Protein Hook homolog 3 (mHK3)	Hook3	5.9505e+06	5416801	7704260	1.46059e+07	3.84397e+06	10327280	6917964	5028933	3372647	4246574	5068756	5522490
Q8C1A5	Thimet oligopeptidase (EC 3.4.24.15)	Thop1	1.10524e+06	3.53631e+06	6.20326e+06	1.80934e+06	15900275	2.73084e+06	1.22019e+06	3669521	25830850	3.91139e+06	2341649	38756592
Q8CIH5	1-phosphatidylinositol 4,5-bisphosphate phosphodiesterase gamma-2 (EC 3.1.4.11) (Phosphoinositide phospholipase C-gamma-2) (Phospholipase C-gamma-2) (PLC-gamma-2)	Plcg2	21047830	12511000	21661970	41521925	1.03409e+07	9407099	13027020	3386494	13408200	13901390	39078006	13508910
Q91ZP3	Phosphatidate phosphatase LPIN1 (EC 3.1.3.4) (Fatty liver dystrophy protein) (Lipin-1)	Lpin1	28529140	1.78611e+07	17908580	20611700	16129980	27637720	10381172	15350770	18344140	18562910	16551310	12570042
Q99J39	Malonyl-CoA decarboxylase, mitochondrial (MCD) (EC 4.1.1.9)	Mlycd	8082501	11309530	10946980	11673910	13003510	10329380	25300720	25677710	24104240	37676939	20703040	32622680
Q9CSN1	SNW domain-containing protein 1 (Nuclear protein SkiP) (Ski-interacting protein)	Snw1	17295630	29955600	1.366e+07	4824605	11435560	12363950	27999980	69744625	30266420	13573160	16340960	1.3349e+07
Q9D0I9	Arginine--tRNA ligase, cytoplasmic (EC 6.1.1.19) (Arginyl-tRNA synthetase) (ArgRS)	Rars1	6270341	11933190	20530720	7.90665e+06	8733693	9518279	8595158	4.72588e+06	11003000	6547869	17868255	1.10604e+07
Q9D0R2	Threonine--tRNA ligase 1, cytoplasmic (EC 6.1.1.3) (Threonine--tRNA ligase, cytoplasmic) (Threonyl-tRNA synthetase) (ThrRS) (Threonyl-tRNA synthetase 1)	Tars1	5472233	9910067	12469440	11545715	21435510	6568367	835036	3890498	4578187	7.01285e+06	5.4848e+06	15669250
Q9DCN2	NADH-cytochrome b5 reductase 3 (B5R) (Cytochrome b5 reductase) (EC 1.6.2.2) (Diaphorase-1)	Cyb5r3	9900479	18076140	31686860	42484664	41528086	43942040	44863440	43018768	28358075	51042340	19365875	21145530
Q9DCS3	Enoyl-[acyl-carrier-protein] reductase, mitochondrial (EC 1.3.1.104) (2-enoyl thioester reductase) (Nuclear receptor-binding factor 1) (NRBF-1)	Mecr	14450230	50354072	67184092	46265688	4.59494e+07	51670688	76203022	107005912	105507629	111404030	9.89397e+07	74336342
Q9EPX2	Papilin	Papln	22747300	194380192	5190750	16174560	12208480	125514035	13940320	25543760	23744270	28624855	10637834	10072270
Q9JKS4	LIM domain-binding protein 3 (Protein cypher) (Protein oracle) (Z-band alternatively spliced PDZ-motif protein)	Ldb3	16002440	10330070	8390491	3.90631e+06	39176406	46142379	10975420	2702549	16055320	24707630	1.93813e+07	24702360
Q9QXL2	Kinesin-like protein KIF21A	Kif21a	19478150	11782200	13189515	7156557	18767165	22034540	3889206	3407577	4161515	5406110	25466490	14768050
Q9R0K7	Plasma membrane calcium-transporting ATPase 2 (PMCA2) (EC 7.2.2.10) (Plasma membrane calcium ATPase isoform 2) (Plasma membrane calcium pump isoform 2)	Atp2b2	2.87229e+06	5620297	6.69674e+06	17828121	39727220	1.1944e+07	43784437	8183306	5414309	4.7532e+07	8307121	12349780
Q9WUM5	Succinate--CoA ligase [ADP/GDP-forming] subunit alpha, mitochondrial (EC 6.2.1.4) (EC 6.2.1.5) (Succinyl-CoA synthetase subunit alpha) (SCS-alpha)	Suclg1	119337740	103671187	88082493	141487817	134516496	147051256	154267392	153581048	184874592	110055331	126406535	133436411
Q9Z0R6	Intersectin-2 (EH domain and SH3 domain regulator of endocytosis 2) (EH and SH3 domains protein 2) (SH3 domain-containing protein 1B)	Itsn2	1.14178e+07	5134600	6254016	27199150	9137994	1.57518e+07	24047523	15518210	17250400	7138711	11665760	4377478
A2ALV5	Protein shortage in chiasmata 1 ortholog (EC 3.6.-.-) (Protein ZIP2 homolog) (MZip2)	Shoc1	1.67447e+07	9337429	4.75985e+06	3779600	19341640	11332910	43671912	14946310	7.0434e+06	15238875	3643495	3042954
A2BH40	AT-rich interactive domain-containing protein 1A (ARID domain-containing protein 1A) (BRG1-associated factor 250) (BAF250) (BRG1-associated factor 250a) (BAF250A) (Osa homolog 1) (SWI-like protein) (SWI/SNF complex protein p270) (SWI/SNF-related, matrix-associated, actin-dependent regulator of chromatin subfamily F member 1)	Arid1a	6300282	6075094	8601165	1188384	5146003	25723510	7075408	12852310	1.10653e+07	1.02242e+07	9138954	7724624
O35887	Calumenin (Crocalbin)	Calu	7.85249e+06	12373810	23966330	12122925	8399983	15562363	28871075	21549780	23703905	24290865	8471340	26399850
O88569	Heterogeneous nuclear ribonucleoproteins A2/B1 (hnRNP A2/B1)	Hnrnpa2b1	11879020	29788170	25683834	25870383	38928084	38806830	63115440	77638712	55478800	37125880	49891156	41315472
O89001	Carboxypeptidase D (EC 3.4.17.22) (Metallocarboxypeptidase D) (gp180)	Cpd	2.96479e+07	8.11792e+06	10437550	69155592	14525568	5189977	13153920	5663290	52814684	44629604	19843900	1.5478e+07
P08551	Neurofilament light polypeptide (NF-L) (68 kDa neurofilament protein) (Neurofilament triplet L protein)	Nefl	235195952	9.63393e+06	8.56159e+06	1.02281e+07	1.80758e+07	3900001	7.59161e+06	12330330	16492152	11479020	1.56562e+07	3.78375e+06
P17751	Triosephosphate isomerase (TIM) (EC 5.3.1.1) (Methylglyoxal synthase) (EC 4.2.3.3) (Triose-phosphate isomerase)	Tpi1	30304960	63914580	98648862	64727120	7.95386e+07	115108400	156360692	80927904	91913060	1.42573e+08	95943184	76511836
P24369	Peptidyl-prolyl cis-trans isomerase B (PPIase B) (EC 5.2.1.8) (CYP-S1) (Cyclophilin B) (Rotamase B) (S-cyclophilin) (SCYLP)	Ppib	17226490	16977250	6541162	16976800	16882070	20818115	19090677	29588080	14724690	8657332	22540880	20757540
P26043	Radixin (ESP10)	Rdx	4593194	17483440	12727365	7446715	4920082	5432721	17561205	13956010	20499370	17104530	14766370	13313130
P28738	Kinesin heavy chain isoform 5C (EC 3.6.4.-) (Kinesin heavy chain neuron-specific 2) (Kinesin-1)	Kif5c	7341160	6087073	2181811	2.54312e+06	12746400	3019876	3033412	11401490	8731469	9217983	18923035	17058205
P31324	cAMP-dependent protein kinase type II-beta regulatory subunit	Prkar2b	26099310	26004471	41332552	19002260	39252808	48340832	50106546	50161104	13527000	47271272	38674480	9.01481e+06
P39061	Collagen alpha-1(XVIII) chain [Cleaved into: Endostatin; Non-collagenous domain 1 (NC1)]	Col18a1	1601649	1817998	6.64224e+06	7382230	10293550	8937479	7295436	9.96141e+06	8.98858e+06	8935196	9.31919e+06	7555345
P48758	Carbonyl reductase [NADPH] 1 (EC 1.1.1.184) (15-hydroxyprostaglandin dehydrogenase [NADP(+)]) (EC 1.1.1.196, EC 1.1.1.197) (20-beta-hydroxysteroid dehydrogenase) (Alcohol dehydrogenase [NAD(P)+] CBR1) (EC 1.1.1.71) (NADPH-dependent carbonyl reductase 1) (Prostaglandin 9-ketoreductase) (PG-9-KR) (Prostaglandin-E(2) 9-reductase) (EC 1.1.1.189)	Cbr1	10645060	8.41636e+06	17724997	14693390	24979765	23669430	2.8082e+07	29029540	27043723	28371660	29707249	32107860
P58871	182 kDa tankyrase-1-binding protein	Tnks1bp1	5113026	6083850	10952790	1.08321e+07	8203556	3697719	4391825	4046670	5181240	8.97174e+06	2300850	8.61069e+06
P59242	Cingulin	Cgn	15731420	20207700	12523815	21185160	9426352	15797680	9399048	1.19233e+07	6907327	13432995	2216726	12370760
P63101	14-3-3 protein zeta/delta (Protein kinase C inhibitor protein 1) (KCIP-1) (SEZ-2)	Ywhaz	17850990	26070980	25950150	16376640	15370380	29305040	66532556	13961550	12390840	1.83047e+07	15221195	16715790
P97447	Four and a half LIM domains protein 1 (FHL-1) (KyoT) (RBP-associated molecule 14-1) (RAM14-1) (Skeletal muscle LIM-protein 1) (SLIM) (SLIM-1)	Fhl1	35734444	2.14757e+07	42695456	48434928	27488400	49573152	26230560	24803694	94667020	65346600	78084080	17489971
Q02566	Myosin-6 (Myosin heavy chain 6) (Myosin heavy chain, cardiac muscle alpha isoform) (MyHC-alpha)	Myh6	7292270	5.83692e+06	7264311	9.25593e+06	4.14177e+06	6.70048e+06	5639832	4983496	4186388	2.38683e+06	2770034	1861001
Q14C51	Small ribosomal subunit protein mS39 (28S ribosomal protein S39, mitochondrial) (MRP-S39) (Pentatricopeptide repeat domain-containing protein 3, mitochondrial)	Ptcd3	5074851	14409630	9457787	1.20919e+07	3767700	9177121	13508505	19917085	25717330	14128730	10742140	9029042
Q3UMB9	WASH complex subunit 4 (WASH complex subunit SWIP)	Washc4	41469020	38573600	34156281	17976300	3434051	1.02988e+07	15049815	1.41646e+07	6848932	7604751	3.38201e+07	1.18712e+07
Q58A65	C-Jun-amino-terminal kinase-interacting protein 4 (JIP-4) (JNK-interacting protein 4) (JNK-associated leucine-zipper protein) (JLP) (JNK/SAPK-associated protein 2) (JSAP2) (Mitogen-activated protein kinase 8-interacting protein 4) (Sperm-associated antigen 9)	Spag9	7884178	7289485	5.34333e+06	11474450	19863062	8.96454e+06	28308521	8.11126e+06	13282575	37368440	6145497	22703030
Q61704	Inter-alpha-trypsin inhibitor heavy chain H3 (ITI heavy chain H3) (ITI-HC3) (Inter-alpha-inhibitor heavy chain 3)	Itih3	3.81898e+06	3758296	12650515	7273982	7.50015e+06	5.13964e+06	6680691	15935690	10535122	2103946	1.04945e+07	6758618
Q61941	NAD(P) transhydrogenase, mitochondrial (EC 7.1.1.1) (Nicotinamide nucleotide transhydrogenase) (Pyridine nucleotide transhydrogenase)	Nnt	4017079	1.2316e+06	3190237	7877113	10125420	3139452	2583467	1264761	2462730	5298928	7.11209e+07	17605099
Q62318	Transcription intermediary factor 1-beta (TIF1-beta) (E3 SUMO-protein ligase TRIM28) (EC 2.3.2.27) (KRAB-A-interacting protein) (KRIP-1) (RING-type E3 ubiquitin transferase TIF1-beta) (Tripartite motif-containing protein 28)	Trim28	13421710	10400240	1.06099e+07	13042550	5.82185e+06	14472650	7050143	2715559	9234897	4006982	4949901	9020763
Q6PAM1	Alpha-taxilin	Txlna	11709000	15608480	18378730	9324069	10511983	104372256	3943713	8.24676e+06	3790182	32849820	53063186	5857731
Q7M6Y6	Maestro heat-like repeat-containing protein family member 2B (HEAT repeat-containing protein 7B2) (Sperm PKA-interacting factor) (SPIF)	Mroh2b	5.55882e+06	7409548	11128420	1.00269e+07	9.71061e+06	1431419	6345851	4571324	4750554	10315380	6872083	1836349
Q7TPR4	Alpha-actinin-1 (Alpha-actinin cytoskeletal isoform) (F-actin cross-linking protein) (Non-muscle alpha-actinin-1)	Actn1	12194515	10562642	8824012	4571327	9084571	7827585	14716070	5434003	6730443	17126390	10790880	7.7825e+06
Q80UG2	Plexin-A4	Plxna4	3844295	23537330	7154276	1.40252e+07	12930330	4594384	23055205	10536717	10836110	12852020	1.17392e+07	12791580
Q80XI3	Eukaryotic translation initiation factor 4 gamma 3 (eIF-4-gamma 3) (eIF-4G 3) (eIF4G 3) (eIF-4-gamma II) (eIF4GII)	Eif4g3	13438828	1.61034e+07	9.53976e+06	13691045	7389343	15743725	15431060	1.53373e+07	7409656	1.0361e+07	11844530	2.08934e+07
Q80Z19	Mucin-2 (MUC-2) (Colonic mucin) (MCM) (Secreted gel-forming mucin)	Muc2	4.20778e+06	2074799	8671975	1928617	28888415	7.63678e+06	3621995	3351772	1.62904e+07	16840260	5335565	30572280
Q8BML9	Glutamine--tRNA ligase (EC 6.1.1.18) (Glutaminyl-tRNA synthetase) (GlnRS)	Qars1	15750275	16542840	7.96058e+07	36445916	71823176	1.31654e+07	7091486	10005710	8433271	16819440	4.83648e+07	108808412
Q8BSY0	Aspartyl/asparaginyl beta-hydroxylase (EC 1.14.11.16) (Aspartate beta-hydroxylase) (ASP beta-hydroxylase) (Peptide-aspartate beta-dioxygenase)	Asph	3.81542e+06	5.71077e+06	6.57744e+06	7543335	4593026	6.11624e+06	10385320	3312405	16647540	11010840	9802189	5.2934e+06
Q8CDG3	Deubiquitinating protein VCPIP1 (EC 3.4.19.12) (Valosin-containing protein p97/p47 complex-interacting protein 1) (Valosin-containing protein p97/p47 complex-interacting protein p135) (VCP/p47 complex-interacting 135-kDa protein)	Vcpip1	11898861	7.68708e+06	12938880	4574254	18937030	5.52738e+06	14882940	30030910	14801730	13628600	46831981	11609240
Q8VD75	Huntingtin-interacting protein 1 (HIP-1) (Huntingtin-interacting protein I) (HIP-I)	Hip1	17119960	12939055	13807590	93492596	25088090	5191039	27528726	15814580	24239120	15746783	7603337	12208310
Q8VDQ9	Protein KRI1 homolog	Kri1	15465835	15531549	4795670	6092704	28698425	3460220	17931510	14962110	10312381	3656213	1.0237e+07	17108933
Q99JB2	Stomatin-like protein 2, mitochondrial (SLP-2) (mslp2)	Stoml2	28685610	41143740	24339205	24181970	42113440	29873940	35568820	57542552	30673095	35866630	36214770	23979255
Q99L13	3-hydroxyisobutyrate dehydrogenase, mitochondrial (HIBADH) (EC 1.1.1.31)	Hibadh	12498014	26939197	3.87071e+07	37482700	64357900	77958236	142673206	34953620	87887360	63360408	67271728	46641740
Q99MN1	Lysine--tRNA ligase (EC 2.7.7.-) (EC 6.1.1.6) (Lysyl-tRNA synthetase) (LysRS)	Kars1	15113915	37786234	5849222	35467355	13458450	4237592	6640830	8867603	32945060	3849327	15798260	10780060
Q9CQQ7	ATP synthase F(0) complex subunit B1, mitochondrial (ATP synthase peripheral stalk-membrane subunit b) (ATP synthase subunit b) (ATPase subunit b)	Atp5pb	14311720	11701860	15152910	46818488	2.93591e+07	21111150	20388540	13259136	19680180	15645150	11657440	20582960
Q9D517	1-acyl-sn-glycerol-3-phosphate acyltransferase gamma (EC 2.3.1.51) (1-acylglycerol-3-phosphate O-acyltransferase 3) (1-AGP acyltransferase 3) (1-AGPAT 3) (Lysophosphatidic acid acyltransferase gamma) (LPAAT-gamma)	Agpat3	9.49889e+06	10614074	11760950	20258640	17467075	20497600	11896205	19971160	23979020	22706660	16815956	11440710
Q9D7N9	Adipocyte plasma membrane-associated protein (Protein DD16)	Apmap	10094170	15244970	45077940	13755060	13785920	15874330	28266810	41346040	18475250	31505645	20586070	20935805
Q9DBN5	Lon protease homolog 2, peroxisomal (EC 3.4.21.53) (Lon protease-like protein 2) (Lon protease 2) (Peroxisomal Lon protease)	Lonp2	23242430	1081406	7775156	2285147	10757400	23778230	5.68783e+06	5509762	6448711	4670723	8763209	5131619
Q9DBR7	Protein phosphatase 1 regulatory subunit 12A (Myosin phosphatase-targeting subunit 1) (Myosin phosphatase target subunit 1)	Ppp1r12a	10758170	3096825	62512360	8309555	4.57054e+06	34659900	4000802	9.23596e+06	7492471	13850800	13187200	22610730
Q9ESZ8	General transcription factor II-I (GTFII-I) (TFII-I) (Bruton tyrosine kinase-associated protein 135) (BAP-135) (BTK-associated protein 135)	Gtf2i	1291268	7036894	8209610	13446510	1.56242e+07	6383272	8687191	33315970	25279417	16670885	13484860	49864632
Q9JLI8	Squamous cell carcinoma antigen recognized by T-cells 3 (SART-3) (mSART-3) (Tumor-rejection antigen SART3)	Sart3	1.18478e+07	22997513	7.67212e+06	883731	39706128	7.30841e+06	4581891	5.19186e+06	53390540	21545980	2827476	3556104
Q9QVP9	Protein-tyrosine kinase 2-beta (EC 2.7.10.2) (Calcium-dependent tyrosine kinase) (CADTK) (Calcium-regulated non-receptor proline-rich tyrosine kinase) (Cell adhesion kinase beta) (CAK-beta) (CAKB) (Focal adhesion kinase 2) (FADK 2) (Proline-rich tyrosine kinase 2) (Related adhesion focal tyrosine kinase) (RAFTK)	Ptk2b	4893319	13579645	6484049	5286283	4859322	9106166	4431829	17831380	21480820	914619	11956870	4207314
Q9QZ47	Troponin T, fast skeletal muscle (TnTf) (Fast skeletal muscle troponin T) (fTnT)	Tnnt3	16702210	27557190	3.47856e+06	26127190	33400050	43467050	18262515	31771960	12792160	36786040	19634700	21396430
Q9WTP6	Adenylate kinase 2, mitochondrial (AK 2) (EC 2.7.4.3) (ATP-AMP transphosphorylase 2) (ATP:AMP phosphotransferase) (Adenylate monophosphate kinase)	Ak2	25569680	46409125	6.9395e+07	31168090	25139100	26768850	40707128	42145688	26443980	46822706	14041940	16084400
Q9WTX6	Cullin-1 (CUL-1)	Cul1	17256145	9.83078e+06	15288700	7122376	7.51649e+06	9460981	6903707	8790476	15904370	4541311	15871920	3918874
A2AF47	Dedicator of cytokinesis protein 11 (Activated Cdc42-associated guanine nucleotide exchange factor) (ACG) (Zizimin-2)	Dock11	9154339	7.82504e+06	14650751	1128306	21216910	1601628	6325889	69862916	2057732	17030070	14115730	19920480
B1AZI6	THO complex subunit 2 (Tho2)	Thoc2	4706654	7.10763e+06	5.23067e+06	6647302	7.15514e+06	1.27629e+07	5263349	4.13215e+06	34394046	2625211	6.97814e+06	8954313
B9EJA2	Cortactin-binding protein 2 (CortBP2)	Cttnbp2	20780935	10341410	4834621	9337414	18165860	3786457	31373670	8661247	14325960	10287430	11165980	11896320
O35350	Calpain-1 catalytic subunit (EC 3.4.22.52) (Calcium-activated neutral proteinase 1) (CANP 1) (Calpain mu-type) (Calpain-1 large subunit) (Micromolar-calpain) (muCANP)	Capn1	9293965	8.93129e+06	9.69281e+06	5475513	3.98161e+06	2822020	3.84817e+06	8.77754e+06	7076129	2779956	4336547	6802229
O35490	Betaine--homocysteine S-methyltransferase 1 (EC 2.1.1.5)	Bhmt	7.93626e+06	9233851	6729596	10777230	31281770	7531672	16213920	9.19062e+06	5717663	1916748	32592380	3872422
O35639	Annexin A3 (35-alpha calcimedin) (Annexin III) (Annexin-3) (Lipocortin III) (Placental anticoagulant protein III) (PAP-III)	Anxa3	9942999	14494260	22443800	17161915	14098495	19246130	20476030	20190990	22797760	21212300	17265420	18430770
O35691	Pinin	Pnn	9.36078e+06	23827357	4834097	56782980	19133545	12333070	10596290	23370700	13783020	8828761	6690554	19558390
P08122	Collagen alpha-2(IV) chain [Cleaved into: Canstatin]	Col4a2	23300390	8.28206e+06	12977400	1.74427e+06	20805900	41032080	1579173	5.82242e+06	14014780	15088650	11142385	8158894
P08553	Neurofilament medium polypeptide (NF-M) (160 kDa neurofilament protein) (Neurofilament 3) (Neurofilament triplet M protein)	Nefm	45608545	11208690	3659965	3947976	5349744	3098674	1.2865e+07	10930340	1.22776e+06	11076774	5880593	17994424
P10649	Glutathione S-transferase Mu 1 (EC 2.5.1.18) (GST 1-1) (GST class-mu 1) (Glutathione S-transferase GT8.7) (pmGT10)	Gstm1	15647550	13956450	13368360	16695720	7296852	15769661	36668960	23817130	26589687	28968380	1.41567e+07	12341740
P13011	Stearoyl-CoA desaturase 2 (EC 1.14.19.1) (Acyl-CoA desaturase 2) (Delta(9)-desaturase 2) (Delta-9 desaturase 2) (Fatty acid desaturase 2)	Scd2	4663352	5520334	12581906	8780442	16093050	9909217	29659896	5071518	18280366	1418755	3027167	10923246
P14869	Large ribosomal subunit protein uL10 (60S acidic ribosomal protein P0) (60S ribosomal protein L10E)	Rplp0	6873852	6550858	15564990	22287624	16236142	32311020	19244445	27784264	1.40595e+07	43030440	39985576	17172720
P17426	AP-2 complex subunit alpha-1 (100 kDa coated vesicle protein A) (Adaptor protein complex AP-2 subunit alpha-1) (Adaptor-related protein complex 2 subunit alpha-1) (Alpha-adaptin A) (Alpha1-adaptin) (Clathrin assembly protein complex 2 alpha-A large chain) (Plasma membrane adaptor HA2/AP2 adaptin alpha A subunit)	Ap2a1	25324950	4335423	4700092	5304035	3869194	29670325	15143653	6.83578e+06	5039548	3889444	9792800	1.32751e+07
P26262	Plasma kallikrein (EC 3.4.21.34) (Fletcher factor) (Kininogenin) (Plasma prekallikrein) [Cleaved into: Plasma kallikrein heavy chain; Plasma kallikrein light chain]	Klkb1	4974555	3702481	7782228	14212453	1.88114e+06	3215197	2.33505e+07	1629342	4852798	2541103	16770300	1.50171e+07
P29758	Ornithine aminotransferase, mitochondrial (EC 2.6.1.13) (Ornithine--oxo-acid aminotransferase)	Oat	1.11444e+07	11305465	26835550	14181370	13229630	12720780	24523220	22390790	24982810	24074520	17596590	17911070
P30999	Catenin delta-1 (Cadherin-associated Src substrate) (CAS) (p120 catenin) (p120(ctn)) (p120(cas))	Ctnnd1	9531912	5838067	8.20374e+06	7300895	2388130	452429	5185889	4012138	4811304	16016618	6.51996e+06	1532810
P42225	Signal transducer and activator of transcription 1	Stat1	12878055	6.03317e+06	11443120	9747090	1.19169e+07	3408743	6.0254e+06	4.08696e+06	5296955	1.20151e+07	3.82374e+06	1.30135e+06
P46935	E3 ubiquitin-protein ligase NEDD4 (EC 2.3.2.26) (HECT-type E3 ubiquitin transferase NEDD4) (Neural precursor cell expressed developmentally down-regulated protein 4) (NEDD-4)	Nedd4	4904318	3310046	11919160	4328343	6609580	8.68859e+06	3209945	8607670	11306970	16610640	5755574	5439549
P51125	Calpastatin (Calpain inhibitor)	Cast	1.55568e+06	6337077	4.42879e+06	28783720	7969869	7367383	3746076	9.92472e+06	7727917	10640830	10615530	10329690
P62806	Histone H4	H4c1; H4c2; H4c3; H4c4; H4c6; H4c8; H4c9; H4c11; H4c12; Hist1h4m; H4c14; H4c16	95469071	28002415	48617980	288847136	66976230	231965760	63138930	28693742	183736072	51931150	12914500	16422950
P80315	T-complex protein 1 subunit delta (TCP-1-delta) (A45) (CCT-delta)	Cct4	10463330	9.13228e+06	20582960	18583135	1.70544e+07	15717150	18430535	15456945	20540580	24437280	19417225	9548194
P97351	Small ribosomal subunit protein eS1 (40S ribosomal protein S3a) (Protein TU-11)	Rps3a	20541560	15336240	6600192	6.25696e+06	7629180	23811110	10895590	29098905	11271625	14443425	7702892	13545220
P97820	Mitogen-activated protein kinase kinase kinase kinase 4 (EC 2.7.11.1) (HPK/GCK-like kinase HGK) (MAPK/ERK kinase kinase kinase 4) (MEK kinase kinase 4) (MEKKK 4) (Nck-interacting kinase)	Map4k4	14674610	3.83323e+07	3.63731e+06	3991521	2940938	13897675	1.12253e+07	48302632	2743515	8511907	11862730	7.42937e+06
Q00PI9	Heterogeneous nuclear ribonucleoprotein U-like protein 2 (MLF1-associated nuclear protein)	Hnrnpul2	7656192	7743907	552499946	10914000	4.80499e+06	1.37285e+07	0	10146060	16602240	16091400	25214990	8170515
Q07968	Coagulation factor XIII B chain (Protein-glutamine gamma-glutamyltransferase B chain) (Transglutaminase B chain)	F13b	27951050	4666741	58378605	22875950	5222537	3.63514e+06	46274608	13428280	10779510	5836720	2100278	1.82103e+06
Q08642	Protein-arginine deiminase type-2 (EC 3.5.3.15) (Peptidylarginine deiminase II) (Protein-arginine deiminase type II)	Padi2	10960480	15003090	14574430	13003710	10203960	4848372	2891339	4843961	4622640	8.32453e+06	7.17352e+06	7091579
Q2EMV9	Protein mono-ADP-ribosyltransferase PARP14 (EC 2.4.2.-) (ADP-ribosyltransferase diphtheria toxin-like 8) (ARTD8) (Collaborator of STAT6) (CoaSt6) (Poly [ADP-ribose] polymerase 14) (PARP-14)	Parp14	3.11847e+06	6836064	26569285	5495151	5052494	2.1869e+06	1.02182e+07	5.71822e+06	5304103	4907641	11377880	2858092
Q3UH60	Disco-interacting protein 2 homolog B (DIP2 homolog B)	Dip2b	12343181	17562385	18839820	9.47175e+06	9.76223e+06	4811818	1.51561e+07	15004820	6697836	3004724	51899232	34193695
Q3UH68	LIM and calponin homology domains-containing protein 1	Limch1	3331221	8580062	6959857	10774750	7068600	5679373	10792580	8700892	8974937	18306740	6889902	13426900
Q3UHB8	Coiled-coil domain-containing protein 177	Ccdc177	21306051	36774554	6648101	18209560	52548792	8997842	36047000	16424420	5717948	7713554	12662480	7.0306e+06
Q60520	Paired amphipathic helix protein Sin3a (Histone deacetylase complex subunit Sin3a) (Transcriptional corepressor Sin3a)	Sin3a	4.20517e+06	7.5142e+06	14942090	14298785	19505155	24054400	9421298	3231962	20676305	3758110	2.03999e+06	55946280
Q60865	Caprin-1 (Cytoplasmic activation- and proliferation-associated protein 1) (GPI-anchored membrane protein 1) (GPI-anchored protein p137) (GPI-p137) (p137GPI) (Membrane component chromosome 11 surface marker 1) (RNA granule protein 105)	Caprin1	22486690	9968847	13602390	4561798	8.13923e+06	4745713	9.46604e+06	14693860	11494645	17865640	3.64885e+06	10157640
Q64133	Amine oxidase [flavin-containing] A (EC 1.4.3.21) (EC 1.4.3.4) (Monoamine oxidase type A) (MAO-A)	Maoa	3220328	29861360	3212251	1.1999e+07	8828383	22411830	18313994	15798659	19834850	16195485	7767697	33998080
Q6NXI6	Regulation of nuclear pre-mRNA domain-containing protein 2	Rprd2	10890320	12346070	23752420	15254130	11484170	11057205	10731525	7838830	25893655	24295545	1.09814e+07	4644864
Q6P5D8	Structural maintenance of chromosomes flexible hinge domain-containing protein 1 (SMC hinge domain-containing protein 1) (EC 3.6.1.-)	Smchd1	8270403	10622989	42174380	1.41974e+07	3848636	13191785	28569120	1631846	7892888	13790730	10206620	14456680
Q6P8J7	Creatine kinase S-type, mitochondrial (EC 2.7.3.2) (Basic-type mitochondrial creatine kinase) (Mib-CK) (Sarcomeric mitochondrial creatine kinase) (S-MtCK)	Ckmt2	5142334	46191266	2.1757e+07	28677410	25160150	26083200	13541280	9665858	14930000	13264191	15994910	10518694
Q6ZPJ3	(E3-independent) E2 ubiquitin-conjugating enzyme UBE2O (EC 2.3.2.24) (E2/E3 hybrid ubiquitin-protein ligase UBE2O) (Ubiquitin carrier protein O) (Ubiquitin-conjugating enzyme E2 O) (Ubiquitin-conjugating enzyme E2 of 230 kDa) (Ubiquitin-conjugating enzyme E2-230K) (Ubiquitin-protein ligase O)	Ube2o	3020380	16793210	12811565	14718735	6553373	13053690	21422215	10958010	20910885	13348760	4738047	11819100
Q7TNB8	Protein strawberry notch homolog 2	Sbno2	12855250	2200508	4532012	481016	1.99708e+07	1.48209e+07	17520210	24555240	28468585	3703896	618345	10152215
Q80Y98	Phospholipase DDHD2 (EC 3.1.1.-) (DDHD domain-containing protein 2) (SAM, WWE and DDHD domain-containing protein 1)	Ddhd2	25101190	5.67639e+06	18731840	16578010	5477879	3877721	17767540	19605630	15200540	1.28427e+07	12455860	26943380
Q80Z38	SH3 and multiple ankyrin repeat domains protein 2 (Shank2) (Cortactin-binding protein 1) (CortBP1)	Shank2	5996625	11223500	9.30971e+06	3.7049e+06	10901095	3.90399e+06	3844660	4986151	15221740	3956002	2657383	9.68476e+06
Q8BIZ1	Ankyrin repeat and sterile alpha motif domain-containing protein 1B (Amyloid-beta protein intracellular domain-associated protein 1) (AIDA-1) (E2A-PBX1-associated protein) (EB-1)	Anks1b	4149914	2090875	5370351	6327868	22672800	22566770	23181420	12093590	7606464	9.65339e+06	11365330	3.06064e+07
Q8BYJ6	TBC1 domain family member 4 (Akt substrate of 160 kDa) (AS160)	Tbc1d4	4030108	876014	6564604	2.18719e+06	1.18195e+06	11847690	42849928	1.54084e+07	14040355	3130933	2304910	4.40391e+06
Q8C2E7	WASH complex subunit 5 (WASH complex subunit strumpellin)	Washc5	7.75128e+06	15254940	2.8807e+08	361152881	66655860	808543616	1.60386e+08	226416592	6.18865e+06	1.02374e+08	4464701	3747188
Q8C6K9	Collagen alpha-6(VI) chain	Col6a6	7650729	7.33865e+06	10748816	11365470	1297674	9879339	19017480	1.22715e+07	27670590	9.24126e+06	9.41998e+06	8393859
Q8CBA2	Schlafen family member 5	Slfn5	16951780	10818230	18698170	4784531	2660650	3433852	10200771	12523030	6222744	33131210	67050080	26932170
Q8CHC4	Synaptojanin-1 (EC 3.1.3.36) (Synaptic inositol 1,4,5-trisphosphate 5-phosphatase 1)	Synj1	7466701	8108297	13311520	3507222	10638700	22923750	18438540	0	1065631	1.04249e+07	7043228	85922792
Q8CI51	PDZ and LIM domain protein 5 (Enigma homolog) (Enigma-like PDZ and LIM domains protein)	Pdlim5	2.79037e+07	8.28513e+06	16008600	4853213	11799400	7936891	6002584	1.0764e+07	3709613	8532465	12732860	7092274
Q8K0L3	Acyl-coenzyme A synthetase ACSM2, mitochondrial (EC 6.2.1.2) (Acyl-CoA synthetase medium-chain family member 2) (Benzoate--CoA ligase) (EC 6.2.1.25) (Butyrate--CoA ligase 2) (Butyryl-coenzyme A synthetase 2) (Middle-chain acyl-CoA synthetase 2)	Acsm2	5.39201e+06	1213123	3810748	10651670	1393044	3674467	31207130	1.21022e+06	4295226	3483329	3.11796e+06	5.93286e+07
Q8K0U4	Heat shock 70 kDa protein 12A	Hspa12a	6.38493e+06	21460500	16110830	5509044	6498567	5.22713e+06	15691320	12363580	12602930	5.83263e+06	10896600	5136271
Q8K1R3	Polyribonucleotide nucleotidyltransferase 1, mitochondrial (EC 2.7.7.8) (3'-5' RNA exonuclease OLD35) (PNPase old-35) (Polynucleotide phosphorylase 1) (PNPase 1) (Polynucleotide phosphorylase-like protein)	Pnpt1	9.84186e+06	12441240	20932850	8266182	9101578	17878013	8.05097e+06	12328940	16489890	13342610	10755760	8661206
Q8R081	Heterogeneous nuclear ribonucleoprotein L (hnRNP L)	Hnrnpl	13078220	12867470	13582160	5191820	10285280	9377696	11508460	1.29992e+07	7741621	10702750	13570080	15216080
Q8R5H1	Ubiquitin carboxyl-terminal hydrolase 15 (EC 3.4.19.12) (Deubiquitinating enzyme 15) (Ubiquitin thioesterase 15) (Ubiquitin-specific-processing protease 15)	Usp15	36666848	6609347	9.80776e+06	12123700	2056544	7792136	5229256	630557	12107305	12224185	9385362	1.08045e+07
Q8VHG2	Angiomotin	Amot	17754170	11073300	1.04038e+07	7.04417e+06	18755520	5357576	18453010	13753720	9.41538e+06	22867430	17103340	16472965
Q99LB2	Dehydrogenase/reductase SDR family member 4 (EC 1.1.1.184) (EC 1.1.1.300) (NADPH-dependent carbonyl reductase) (CR) (NADPH-dependent retinol dehydrogenase/reductase) (NDRD) (mouNRDR) (Peroxisomal short-chain alcohol dehydrogenase) (PSCD) (Short chain dehydrogenase/reductase family 25C member 2) (Protein SDR25C2)	Dhrs4	1.69157e+07	28576770	29310970	22887960	33852744	40474870	49597860	106344496	39546200	4.98192e+07	42941240	34123660
Q99MZ6	Unconventional myosin-VIIb	Myo7b	3.87345e+06	527490	9.71364e+06	4294841	18138610	15399440	2932273	16712650	47335840	12200880	34514020	32403700
Q99NE5	Regulating synaptic membrane exocytosis protein 1 (Rab-3-interacting molecule 1) (RIM 1) (Rab-3-interacting protein 1)	Rims1	9.42682e+06	13973695	8871644	5788204	429882163	5196635	8.20676e+06	5.1948e+06	17083840	9.95758e+06	6427060	2206054
Q9CR62	Mitochondrial 2-oxoglutarate/malate carrier protein (OGCP) (alpha-oxoglutarate carrier) (Solute carrier family 25 member 11) (SLC25A11)	Slc25a11	55419784	7827597	17681530	25130397	31743410	37474690	26365890	27573630	38639448	29605210	1.76036e+07	15507330
Q9D0M3	Cytochrome c1, heme protein, mitochondrial (EC 7.1.1.8) (Complex III subunit 4) (Complex III subunit IV) (Cytochrome b-c1 complex subunit 4) (Ubiquinol-cytochrome-c reductase complex cytochrome c1 subunit) (Cytochrome c-1)	Cyc1	34214850	42083768	64130658	4.66848e+07	57392128	43366637	60823592	69921120	108167400	4.52968e+07	8.90421e+07	27339250
Q9D7N3	Small ribosomal subunit protein uS9m (28S ribosomal protein S9, mitochondrial) (MRP-S9) (S9mt)	Mrps9	12358920	12271060	10181297	12657500	12959650	14920100	25073920	16808075	16714710	12525690	6882377	14863400
Q9D9V3	Ethylmalonyl-CoA decarboxylase (EC 4.1.1.94) (Enoyl-CoA hydratase domain-containing protein 1) (Methylmalonyl-CoA decarboxylase) (MMCD)	Echdc1	18637570	18251220	21276290	23790910	41260240	39329712	42163160	38930806	47273928	26882170	41162100	21356565
Q9DCV4	Regulator of microtubule dynamics protein 1 (RMD-1) (mRMD-1) (Microtubule-associated protein) (Protein FAM82B)	Rmdn1	15868450	48748670	35412520	23661150	35760800	23424730	68033574	59814992	54245160	61118220	76730632	53960376
Q9EPU0	Regulator of nonsense transcripts 1 (EC 3.6.4.12) (EC 3.6.4.13) (ATP-dependent helicase RENT1) (Nonsense mRNA reducing factor 1) (NORF1) (Up-frameshift suppressor 1 homolog) (mUpf1)	Upf1	6.36726e+06	8.41536e+06	5222029	13321830	5.57204e+06	6136298	3.9153e+07	5543937	5010747	4968664	7676604	4142210
Q9JII6	Aldo-keto reductase family 1 member A1 (EC 1.1.1.2) (EC 1.1.1.372) (EC 1.1.1.54) (Alcohol dehydrogenase [NADP(+)]) (Aldehyde reductase) (Glucuronate reductase) (EC 1.1.1.19) (Glucuronolactone reductase) (EC 1.1.1.20) (S-nitroso-CoA reductase) (ScorR) (EC 1.6.-.-)	Akr1a1	10215430	15407480	32233460	24668830	22540400	21778490	33921690	35591730	35125440	39424920	27426210	24399640
Q9JK53	Prolargin (Proline-arginine-rich end leucine-rich repeat protein)	Prelp	28592240	23889035	29160950	46651748	41817428	49711320	30758980	46121416	48585060	48960032	44678872	42360700
Q9JKY5	Huntingtin-interacting protein 1-related protein (HIP1-related protein)	Hip1r	7720703	7929620	18983821	31182249	11920184	14851570	16810410	22650840	12496630	7722431	2.49511e+06	6.88346e+06
Q9JLJ2	4-trimethylaminobutyraldehyde dehydrogenase (TMABA-DH) (TMABADH) (EC 1.2.1.47) (Aldehyde dehydrogenase family 9 member A1) (EC 1.2.1.3) (Formaldehyde dehydrogenase) (EC 1.2.1.46) (Gamma-aminobutyraldehyde dehydrogenase) (EC 1.2.1.19)	Aldh9a1	18144155	18280442	23765480	16893280	15464640	16699550	28944960	31669925	29910030	25907575	15941415	20875495
Q9JLZ3	Methylglutaconyl-CoA hydratase, mitochondrial (3-MG-CoA hydratase) (EC 4.2.1.18) (AU-specific RNA-binding enoyl-CoA hydratase) (AU-binding enoyl-CoA hydratase) (muAUH) (Itaconyl-CoA hydratase) (EC 4.2.1.56)	Auh	21492930	96372336	18541230	1.74103e+07	23451190	3.26582e+07	18478315	29867110	28785910	2.3569e+07	10243510	1.50688e+07
Q9WVK4	EH domain-containing protein 1 (PAST homolog 1) (mPAST1)	Ehd1	1.05228e+07	1.51427e+07	25675800	28924170	22969576	20756930	38395780	8.11086e+06	8.90851e+06	30769400	27500180	19830930
Q9Z1S0	Mitotic checkpoint serine/threonine-protein kinase BUB1 beta (EC 2.7.11.1) (MAD3/BUB1-related protein kinase) (BubR1) (Mitotic checkpoint kinase MAD3L)	Bub1b	7.75117e+06	5475692	5404878	5362000	12091556	2673155	2757608	1.85229e+06	26685400	1645029	7192456	4617902
B2RQC6	Multifunctional protein CAD (Carbamoyl phosphate synthetase 2-aspartate transcarbamylase-dihydroorotase) [Includes: Glutamine-dependent carbamoyl-phosphate synthase (EC 6.3.5.5); Glutamine amidotransferase (GATase) (GLNase) (EC 3.5.1.2); Ammonium-dependent carbamoyl phosphate synthase (CPS) (CPSase) (EC 6.3.4.16); Aspartate carbamoyltransferase (EC 2.1.3.2); Dihydroorotase (EC 3.5.2.3)]	Cad	2938771	23377670	18344290	19052190	1.66221e+07	12978694	7.04444e+06	102692096	6.52418e+06	5.58492e+06	7.7511e+06	4.11295e+06
O09131	Glutathione S-transferase omega-1 (GSTO-1) (EC 2.5.1.18) (Glutathione S-transferase omega 1-1) (GSTO 1-1) (Glutathione-dependent dehydroascorbate reductase) (EC 1.8.5.1) (Monomethylarsonic acid reductase) (MMA(V) reductase) (EC 1.20.4.2) (S-(Phenacyl)glutathione reductase) (SPG-R) (p28)	Gsto1	11187505	10125610	20086840	20069250	23372380	22297155	39932040	41820460	40147816	24583600	9.60807e+06	36716489
O35206	Collagen alpha-1(XV) chain [Cleaved into: Restin (Endostatin-XV)]	Col15a1	16383320	14589170	14227420	11953690	25214970	18924395	21276750	24966600	17479180	24037700	13536060	14496930
O54774	AP-3 complex subunit delta-1 (AP-3 complex subunit delta) (Adaptor-related protein complex 3 subunit delta-1) (Delta-adaptin) (mBLVR1)	Ap3d1	8.09484e+06	5460324	1.13245e+07	3.82356e+06	9574668	8.76072e+06	19625195	10097520	6622587	5889266	6962713	6093961
P00405	Cytochrome c oxidase subunit 2 (EC 7.1.1.9) (Cytochrome c oxidase polypeptide II)	Mtco2	24594091	100164022	77073102	38376937	74502278	62222904	154584444	56444862	132231876	88689392	5.42815e+07	3.25979e+07
P01942	Hemoglobin subunit alpha (Alpha-globin) (Hemoglobin alpha chain) [Cleaved into: Hemopressin]	Hba	162086000	164916704	1596667008	597091855	5412782468	323316352	2351813056	7.95258e+09	21028845	60477100	10269370	9.7605e+08
P04117	Fatty acid-binding protein, adipocyte (3T3-L1 lipid-binding protein) (Adipocyte lipid-binding protein) (ALBP) (Adipocyte-type fatty acid-binding protein) (A-FABP) (AFABP) (Fatty acid-binding protein 4) (Myelin P2 protein homolog) (P15) (P2 adipocyte protein) (Protein 422)	Fabp4	662385600	4.31832e+08	301560288	6.50915e+08	550866128	136079317	325183712	393234304	1074810808	760546496	154258456	214147960
P04247	Myoglobin (Nitrite reductase MB) (EC 1.7.-.-) (Pseudoperoxidase MB) (EC 1.11.1.-)	Mb	92701595	108512496	32387451	34778272	101660400	8.46651e+07	33601440	28205015	104959316	80235430	8.95465e+07	88299077
P12960	Contactin-1 (Neural cell surface protein F3)	Cntn1	4022911	9.66131e+06	4604117	1.89419e+07	18529101	9320715	2980425	6.32081e+06	12551930	14440480	7971305	9.44044e+06
P17742	Peptidyl-prolyl cis-trans isomerase A (PPIase A) (EC 5.2.1.8) (Cyclophilin A) (Cyclosporin A-binding protein) (Rotamase A) (SP18) [Cleaved into: Peptidyl-prolyl cis-trans isomerase A, N-terminally processed]	Ppia	16507105	17225605	34610032	116707504	71258072	51169194	213151320	284025078	128595830	75431400	4.90286e+07	64130508
P18242	Cathepsin D (EC 3.4.23.5)	Ctsd	34370120	10440521	87767848	93799248	208842652	116466400	47213375	5.04289e+07	107749600	125203200	62789680	45756061
P21550	Beta-enolase (EC 4.2.1.11) (2-phospho-D-glycerate hydro-lyase) (Enolase 3) (Muscle-specific enolase) (MSE) (Skeletal muscle enolase)	Eno3	22791390	24929141	11761980	5.01443e+06	59904684	47575032	13589495	6440912	114223528	80471760	60168120	31641455
P22892	AP-1 complex subunit gamma-1 (Adaptor protein complex AP-1 subunit gamma-1) (Adaptor-related protein complex 1 subunit gamma-1) (Clathrin assembly protein complex 1 gamma-1 large chain) (Gamma-adaptin) (Gamma1-adaptin) (Golgi adaptor HA1/AP1 adaptin subunit gamma-1)	Ap1g1	10525354	5.6819e+06	659320020	4.67327e+06	6.57612e+06	5723884	19818495	5192270	8.9452e+06	8347287	3.63953e+06	4.84006e+06
P24527	Leukotriene A-4 hydrolase (LTA-4 hydrolase) (EC 3.3.2.6) (Leukotriene A(4) hydrolase) (Tripeptide aminopeptidase LTA4H) (EC 3.4.11.4)	Lta4h	40508832	3586442	8699710	1.20206e+07	13444840	15588120	9.28668e+06	5541537	7702458	1.05741e+07	4.95892e+06	6380671
P33174	Chromosome-associated kinesin KIF4 (Chromokinesin)	Kif4	9.81267e+06	6827752	14113235	7615081	6.35796e+06	33167220	10593951	9575979	33909149	23360620	3587516	11104660
P35505	Fumarylacetoacetase (FAA) (EC 3.7.1.2) (Beta-diketonase) (Fumarylacetoacetate hydrolase)	Fah	12886975	11913050	12655740	17708220	10614190	9007503	27661730	25306800	26612860	27999220	18664860	26685750
P50580	Proliferation-associated protein 2G4 (IRES-specific cellular trans-acting factor 45 kDa) (ITAF45) (Mpp1) (Proliferation-associated protein 1) (Protein p38-2G4)	Pa2g4	7239181	35882676	17131380	18524746	11551310	7422759	44181740	21051770	11955285	11824415	20100260	7677425
P51667	Myosin regulatory light chain 2, ventricular/cardiac muscle isoform (MLC-2) (MLC-2v) (Myosin light chain 2, slow skeletal/ventricular muscle isoform) (MLC-2s/v)	Myl2	18005900	12090120	20229880	40649768	2.82164e+07	25056648	27881264	16356650	18553920	66044940	25946650	1.21937e+07
P51881	ADP/ATP translocase 2 (ADP,ATP carrier protein 2) (Adenine nucleotide translocator 2) (ANT 2) (Solute carrier family 25 member 5) [Cleaved into: ADP/ATP translocase 2, N-terminally processed]	Slc25a5	28172200	33169034	142338589	113601200	123989044	213178552	207686938	265109800	176407600	321405200	200748780	119125696
P51885	Lumican (Keratan sulfate proteoglycan lumican) (KSPG lumican)	Lum	28348580	19294095	45274792	46771448	85338992	74661752	34333008	32049240	55604410	68335020	41073464	58619700
P60469	Liprin-alpha-3 (Protein tyrosine phosphatase receptor type f polypeptide-interacting protein alpha-3) (PTPRF-interacting protein alpha-3)	Ppfia3	18340775	24214740	17104107	1.67666e+07	5.1501e+06	12480060	9402543	2.98583e+07	26370190	7176380	21900150	26456610
P62702	Small ribosomal subunit protein eS4 (40S ribosomal protein S4, X isoform)	Rps4x	14414550	14922690	28688700	5326439	9.07071e+06	11623670	18597145	16456090	5.88145e+06	12099275	15454220	9.90211e+06
P70290	55 kDa erythrocyte membrane protein (p55) (Membrane protein, palmitoylated 1)	Mpp1	7.67052e+06	18503260	16783800	14074670	20601240	13854755	19207525	25929520	24220995	18713780	15565300	22422155
P70335	Rho-associated protein kinase 1 (EC 2.7.11.1) (Rho-associated, coiled-coil-containing protein kinase 1) (Rho-associated, coiled-coil-containing protein kinase I) (ROCK-I) (p160 ROCK-1) (p160ROCK)	Rock1	1839777	1.11077e+07	6.48264e+06	18997890	20571710	4.63154e+06	0	3532136	3487523	11833138	11156840	12580290
P97449	Aminopeptidase N (AP-N) (mAPN) (EC 3.4.11.2) (Alanyl aminopeptidase) (Aminopeptidase M) (AP-M) (Membrane protein p161) (Microsomal aminopeptidase) (CD antigen CD13)	Anpep	9735984	9390319	6786829	7083522	3.69125e+06	7.08781e+06	12592924	18500515	3983489	5208773	7845260	9.79707e+06
P97457	Myosin regulatory light chain 11 (Fast skeletal myosin light chain 2) (MLC2F) (Myosin light chain 11) (Myosin regulatory light chain 2, skeletal muscle isoform)	Myl11	31550371	58456328	16841035	41497700	90075084	84128115	38315041	44379800	69694621	77445192	37629120	42356370
P97500	Myelin transcription factor 1-like protein (MyT1-L) (MyT1L) (Neural zinc finger factor 1) (NZF-1) (Postmitotic neural gene 1 protein) (Zinc finger protein Png-1)	Myt1l	3810754	8.22641e+06	12513094	6.71713e+06	5367540	11861390	9304690	49994960	19537389	16605540	12860350	11445400
P97742	Carnitine O-palmitoyltransferase 1, liver isoform (CPT1-L) (EC 2.3.1.21) (Carnitine O-palmitoyltransferase I, liver isoform) (CPT I) (CPTI-L) (Carnitine palmitoyltransferase 1A) (Succinyltransferase CPT1A) (EC 2.3.1.-)	Cpt1a	7102630	2702430	4.15594e+06	11699880	3.57695e+06	1233044	4376874	5824493	5662931	4160748	2.35163e+07	4156677
Q02248	Catenin beta-1 (Beta-catenin)	Ctnnb1	941197	4.87548e+06	2496352	5692566	35761926	8724912	5.04467e+06	3491524	4440453	3549368	4183033	3.13552e+06
Q3UNH4	G protein-regulated inducer of neurite outgrowth 1 (GRIN1)	Gprin1	13800120	12743390	3719365	5879316	8936531	14281960	4707210	1559538	9575877	9604189	7.68105e+06	9021812
Q3URD3	Sarcolemmal membrane-associated protein (Sarcolemmal-associated protein)	Slmap	11482903	12824568	6590351	11381030	35416766	9015618	18094105	3.93756e+06	22084650	5089386	2926250	4305470
Q501J6	Probable ATP-dependent RNA helicase DDX17 (EC 3.6.4.13) (DEAD box protein 17)	Ddx17	53407804	4273763	17370500	9668888	10516030	8.10394e+06	11254280	1.38815e+07	8894046	13988610	7200340	16353905
Q52KI8	Serine/arginine repetitive matrix protein 1 (Plenty-of-prolines 101)	Srrm1	13209570	9388400	27872776	18741650	17687765	15889830	19107250	11632050	25746070	19497670	3.5169e+06	12479995
Q5HZI1	Microtubule-associated tumor suppressor 1 homolog (AT2 receptor-binding protein) (Angiotensin-II type 2 receptor-interacting protein) (Coiled-coiled tumor suppressor gene 1 protein) (Mitochondrial tumor suppressor 1 homolog)	Mtus1	18819940	39188488	13678030	42538655	1.19745e+07	15403100	31184940	49483914	21056250	14179300	1.26982e+07	28705230
Q5SVR0	TBC1 domain family member 9B	Tbc1d9b	7654358	5886110	7817154	6.78155e+06	3.89184e+06	9951508	19521205	5891912	12159460	6015232	1498614	17753045
Q61830	Macrophage mannose receptor 1 (MMR) (CD antigen CD206)	Mrc1	4025884	6451727	18737380	2062646	2.35686e+06	3582938	3577936	5.16475e+06	6339171	2267225	10643410	4075149
Q62059	Versican core protein (Chondroitin sulfate proteoglycan core protein 2) (Chondroitin sulfate proteoglycan 2) (Large fibroblast proteoglycan) (PG-M)	Vcan	7329851	4651462	16652705	4315135	14381480	9.642e+06	17260440	40122349	4572644	7862127	11407883	8702037
Q62108	Disks large homolog 4 (Postsynaptic density protein 95) (PSD-95) (Synapse-associated protein 90) (SAP-90) (SAP90)	Dlg4	3714973	1.04081e+06	863510	11050060	5256555	17047740	8326599	2448226	0	1314363	2716126	0
Q6A0A9	Constitutive coactivator of PPAR-gamma-like protein 1 (Oxidative stress-associated SRC activator) (Protein FAM120A)	FAM120A	22263190	3997283	8804301	16698390	7312997	1.42429e+07	2.44745e+06	5.33073e+06	11387600	4167616	2619294	7811049
Q6PIC6	Sodium/potassium-transporting ATPase subunit alpha-3 (Na(+)/K(+) ATPase alpha-3 subunit) (EC 7.2.2.13) (Na(+)/K(+) ATPase alpha(III) subunit) (Sodium pump subunit alpha-3)	Atp1a3	4860126	1.92534e+07	8024558	35683275	5997716	681442	1.17704e+07	3270851	7.26303e+06	22432630	3496347	2395472
Q6R891	Neurabin-2 (Neurabin-II) (Protein phosphatase 1 regulatory subunit 9B) (Spinophilin)	Ppp1r9b	9.11125e+06	7226308	17170740	3716844	2060528	13529310	8238810	3427887	4369508	31035630	12717582	18281730
Q6WKZ8	E3 ubiquitin-protein ligase UBR2 (EC 2.3.2.27) (N-recognin-2) (RING-type E3 ubiquitin transferase UBR2) (Ubiquitin-protein ligase E3-alpha-2) (Ubiquitin-protein ligase E3-alpha-II)	Ubr2	13745685	12781440	9.49754e+06	9226075	15651650	13905240	10032340	20533540	15944230	24169350	4.10169e+06	18564210
Q6ZPQ6	Membrane-associated phosphatidylinositol transfer protein 2 (Drosophila retinal degeneration B homolog 2) (RdgB2) (Phosphatidylinositol transfer protein, membrane-associated 2) (PITPnm 2) (Pyk2 N-terminal domain-interacting receptor 3) (NIR-3)	Pitpnm2	6.57859e+06	89115040	9.53534e+06	50655519	10997210	13478117	11828980	6621352	5.0522e+07	28791210	15158190	105457684
Q791V5	Mitochondrial carrier homolog 2 (Met-induced mitochondrial protein)	Mtch2	25393270	31681563	63024716	51435940	37863200	41343880	48520400	8.21558e+07	49657966	8.5522e+07	90096676	84949680
Q7TNG8	Probable D-lactate dehydrogenase, mitochondrial (DLD) (Lactate dehydrogenase D) (EC 1.1.2.4)	Ldhd	31828796	8201900	11336610	21501860	7.49935e+06	11692710	14075160	15145255	12148040	7.99269e+06	9.72089e+06	24704460
Q80TE7	Leucine-rich repeat-containing protein 7 (Densin-180) (Densin) (Protein LAP1)	Lrrc7	2288895	9528148	6049595	3654992	6225385	16841160	26374860	7666532	2980494	8121422	1619124	7119989
Q80TL7	Protein MON2 homolog (Protein SF21)	Mon2	9398070	29555670	17648375	10493977	10002973	1881166	1.03852e+07	2572749	8.07273e+06	25960221	7.55533e+06	7819163
Q80ZX8	Sperm-associated antigen 1 (Infertility-related sperm protein Spag-1) (TPR-containing protein involved in spermatogenesis) (TPIS)	Spag1	3338957	1.50463e+07	5382292	10110614	19953520	3547942	25601060	18938399	30345010	8.29458e+06	14314825	15469435
Q812A2	SLIT-ROBO Rho GTPase-activating protein 3 (srGAP3) (Rho GTPase-activating protein 14) (WAVE-associated Rac GTPase-activating protein) (WRP)	Srgap3	5.46703e+06	12987060	3792778	24603144	8841547	4050762	6667147	2.44088e+06	6.13883e+06	11984090	1.96094e+07	1.05673e+08
Q8BVA4	Leiomodin-1	Lmod1	18687070	53540474	4.3847e+06	16881180	13862000	28480169	59161888	2425107	27007080	1.09603e+07	14242520	9.28946e+06
Q8K4G5	Actin-binding LIM protein 1 (abLIM-1) (Actin-binding LIM protein family member 1)	Ablim1	6104877	7914301	3.15139e+06	5925924	10485730	10110931	11455365	1.08796e+07	7727099	7662561	9644895	8.04264e+06
Q8K4Z5	Splicing factor 3A subunit 1 (SF3a120)	Sf3a1	13557805	8.96728e+06	7.38973e+06	3.54985e+06	2260650	6095261	15183430	5180708	3574773	7534237	3744353	12463900
Q91VM9	Inorganic pyrophosphatase 2, mitochondrial (EC 3.6.1.1) (Pyrophosphate phospho-hydrolase 2) (PPase 2)	Ppa2	2.24761e+07	21547540	23773830	3.24563e+07	27173100	21819780	47224776	31214850	32932250	39434644	36048015	32724380
Q922R8	Protein disulfide-isomerase A6 (EC 5.3.4.1) (Thioredoxin domain-containing protein 7)	Pdia6	1.03958e+07	13308195	17712360	18466030	32727660	38022300	26384985	36228760	27462030	18801970	20936310	21051735
Q99KC8	von Willebrand factor A domain-containing protein 5A (Loss of heterozygosity 11 chromosomal region 2 gene A protein homolog)	Vwa5a	6981389	8.74166e+06	12362330	9091502	7.86165e+06	10230050	9.08458e+06	129782478	8505354	8329238	4498799	8.20777e+06
Q99LP6	GrpE protein homolog 1, mitochondrial (Mt-GrpE#1)	Grpel1	16067160	17183365	64866192	58211260	46270088	39936780	76535928	30582844	70290752	94360768	70913072	60560932
Q99M87	DnaJ homolog subfamily A member 3, mitochondrial (DnaJ protein Tid-1) (mTid-1) (Tumorous imaginal discs protein Tid56 homolog)	Dnaja3	7.56064e+06	20675852	11154330	6525393	12071360	12964660	22558730	40613510	1.60099e+07	21723765	17006890	21507602
Q99MD9	Nuclear autoantigenic sperm protein (NASP)	Nasp	1787297	7493789	13637736	12372230	2.22131e+07	54541472	15891670	1.22449e+07	22431984	9220786	2964456	15258560
Q9D7J9	Enoyl-CoA hydratase domain-containing protein 3, mitochondrial	Echdc3	18129900	30663820	14529900	24964510	31058500	21978775	39783010	38160840	31496200	21185485	24217420	25857540
Q9DBJ1	Phosphoglycerate mutase 1 (EC 5.4.2.11) (EC 5.4.2.4) (BPG-dependent PGAM 1) (Phosphoglycerate mutase isozyme B) (PGAM-B)	Pgam1	10380670	31263115	45640552	65241574	61233872	45255995	108553491	82148781	8.95842e+07	86019608	6.29882e+07	47867380
Q9JHS4	ATP-dependent Clp protease ATP-binding subunit clpX-like, mitochondrial	Clpx	8.75899e+06	16346206	7926445	12430495	9102555	10394970	17881530	15971650	15013330	13992610	12189435	8203856
Q9QXE0	2-hydroxyacyl-CoA lyase 1 (EC 4.1.2.63) (2-hydroxyphytanoyl-CoA lyase) (2-HPCL) (Phytanoyl-CoA 2-hydroxylase 2)	Hacl1	17825250	3.42352e+06	803360	13618630	5204517	7.53621e+06	485394	856429	4012019	2441228	1.32712e+06	2.42767e+06
Q9QXS6	Drebrin (Developmentally-regulated brain protein)	Dbn1	3168062	15261310	21739330	20352520	4958381	1.04348e+07	9344158	1.18569e+07	27609700	103968064	10410174	5.30854e+06
Q9QYC0	Alpha-adducin (Erythrocyte adducin subunit alpha)	Add1	4.67387e+06	20613044	8675921	17195090	4644219	9657506	1.3715e+07	7397331	9965449	9608243	10042260	6163367
Q9WUA3	ATP-dependent 6-phosphofructokinase, platelet type (ATP-PFK) (PFK-P) (EC 2.7.1.11) (6-phosphofructokinase type C) (Phosphofructo-1-kinase isozyme C) (PFK-C) (Phosphohexokinase)	Pfkp	6803668	3824749	6118751	9518850	3461249	15488715	7950329	6469562	6.96851e+06	6.04443e+06	17569505	8968868
Q9Z1J3	Cysteine desulfurase (m-Nfs1) (EC 2.8.1.7)	Nfs1	10061107	9319888	13775150	9952309	9373713	9727747	6844297	17456535	13345995	7285328	9141018	8.72419e+06
Q9Z1Z0	General vesicular transport factor p115 (Protein USO1 homolog) (Transcytosis-associated protein) (TAP) (Vesicle-docking protein)	Uso1	22198365	13216890	11971905	11822580	8.86935e+06	9.60376e+06	1687449	4.53602e+06	8482536	5.17376e+06	4143845	7771993
A2A9C3	KICSTOR complex protein SZT2 (Seizure threshold 2 protein) (Transcript increased in glutamate resistance) (TIGR)	Szt2	23039090	7901207	3352834	7878382	13658915	8.22961e+06	5000840	22183670	10306583	19398080	18795110	5.88708e+06
E9Q3E1	Aldehyde dehydrogenase family 3 member B2 (EC 1.2.1.3) (Aldehyde dehydrogenase 8)	Aldh3b2	1380692	5045688	9015582	8581415	4829428	4557684	5271305	9942144	13974700	8.65791e+06	1760660	4819104
O08784	Treacle protein (Treacher Collins syndrome protein homolog)	Tcof1	12935717	7021531	1181803	111039343	1945773	2387846	8049286	5409264	4080715	7.02816e+06	6762092	11511600
O88508	DNA (cytosine-5)-methyltransferase 3A (Dnmt3a) (EC 2.1.1.37) (Cysteine methyltransferase DNMT3A) (EC 2.1.1.-) (DNA methyltransferase MmuIIIA) (DNA MTase MmuIIIA) (M.MmuIIIA)	Dnmt3a	16258605	6199547	7140563	8612568	1236039	2911901	11453060	8.65853e+06	3590048	15820420	37702364	2509095
P08071	Lactotransferrin (Lactoferrin) (EC 3.4.21.-)	Ltf	1.25719e+07	5409299	21065570	485953	39373360	5.53016e+06	4.51256e+06	8798442	29308080	23577940	6300264	3163340
P08121	Collagen alpha-1(III) chain	Col3a1	14287440	8844795	8.50116e+06	7952681	6.4739e+07	3983292	6398876	7913693	32007535	6.47349e+06	43192835	4366720
P10126	Elongation factor 1-alpha 1 (EF-1-alpha-1) (EC 3.6.5.-) (Elongation factor Tu) (EF-Tu) (Eukaryotic elongation factor 1 A-1) (eEF1A-1)	Eef1a1	65673992	39458950	85815648	29522930	54676460	59984280	6.0027e+07	51716426	44709800	5.57892e+07	43091880	56928480
P11404	Fatty acid-binding protein, heart (Fatty acid-binding protein 3) (Heart-type fatty acid-binding protein) (H-FABP) (Mammary-derived growth inhibitor) (MDGI)	Fabp3	147361504	92449008	110757104	119918600	211962104	180175392	2.57293e+08	282794400	450716512	327674112	235298848	232214648
P12787	Cytochrome c oxidase subunit 5A, mitochondrial (Cytochrome c oxidase polypeptide Va)	Cox5a	32520060	96165656	248711674	171789200	166606704	217105296	169438412	327410248	231470000	204235152	180032448	160010496
P14602	Heat shock protein beta-1 (HspB1) (Growth-related 25 kDa protein) (Heat shock 25 kDa protein) (HSP 25) (Heat shock 27 kDa protein) (HSP 27) (p25)	Hspb1	10154510	17085830	28621450	14808240	30778060	40633432	26541350	35163784	50931336	32438131	46653112	44182620
P17427	AP-2 complex subunit alpha-2 (100 kDa coated vesicle protein C) (Adaptor protein complex AP-2 subunit alpha-2) (Adaptor-related protein complex 2 subunit alpha-2) (Alpha-adaptin C) (Alpha2-adaptin) (Clathrin assembly protein complex 2 alpha-C large chain) (Plasma membrane adaptor HA2/AP2 adaptin alpha C subunit)	Ap2a2	12960160	7613230	18567080	2.4066e+07	25693390	8.84879e+06	10505970	14396395	16789725	13100215	7.33423e+06	11885235
P25688	Uricase (EC 1.7.3.3) (Urate oxidase)	Uox	5810572	2.04424e+06	4668198	3537158	5.88252e+06	4430460	707156	3274378	4081307	2017930	10575790	4356978
P28653	Biglycan (Bone/cartilage proteoglycan I) (PG-S1)	Bgn	36589780	25621486	21220975	2.96013e+07	23052190	17373210	32624180	18280480	46069256	21724870	2.58135e+07	17158335
P28660	Nck-associated protein 1 (NAP 1) (Brain protein H19) (MH19) (Membrane-associated protein HEM-2) (p125Nap1)	Nckap1	24753135	15143475	4432518	9415288	1.54811e+07	25616310	12256691	10990944	26738030	8382633	7337512	11306120
P42125	Enoyl-CoA delta isomerase 1, mitochondrial (EC 5.3.3.8) (3,2-trans-enoyl-CoA isomerase) (Delta(3),Delta(2)-enoyl-CoA isomerase) (D3,D2-enoyl-CoA isomerase) (Dodecenoyl-CoA isomerase)	Eci1	62991232	86507216	317568287	104901696	133385094	93587320	108358400	8.7396e+07	144409151	8.94071e+07	101163815	6.69122e+07
P45376	Aldo-keto reductase family 1 member B1 (EC 1.1.1.300) (EC 1.1.1.372) (EC 1.1.1.54) (Aldehyde reductase) (Aldo-keto reductase family 1 member B3) (Aldose reductase) (AR) (EC 1.1.1.21)	Akr1b1	28461430	14211210	42964260	30284690	41432785	24182460	74843088	64826514	71162778	91322960	31818950	70857135
P48962	ADP/ATP translocase 1 (ADP,ATP carrier protein 1) (ADP,ATP carrier protein, heart/skeletal muscle isoform T1) (Adenine nucleotide translocator 1) (ANT 1) (Solute carrier family 25 member 4)	Slc25a4	81450596	28345379	108590127	96661762	2.50875e+08	235711884	106624108	116521800	134910799	124646800	145218103	134647296
P50285	Flavin-containing monooxygenase 1 (EC 1.14.13.148) (EC 1.14.13.8) (Dimethylaniline monooxygenase [N-oxide-forming] 1) (Dimethylaniline oxidase 1) (Hepatic flavin-containing monooxygenase 1) (FMO 1) (Trimethylamine monooxygenase)	Fmo1	7.37566e+06	5419633	11886955	15949380	14467210	22451120	12576860	21749490	11987560	11727140	10427910	16327510
P51150	Ras-related protein Rab-7a (EC 3.6.5.2)	Rab7a	25448310	26414890	39119392	24814010	27789350	51312610	32730515	27651969	27787730	17908430	13871050	16503570
P54869	Hydroxymethylglutaryl-CoA synthase, mitochondrial (HMG-CoA synthase) (EC 2.3.3.10) (3-hydroxy-3-methylglutaryl coenzyme A synthase)	Hmgcs2	7.52086e+06	3507793	1.12158e+07	1.37313e+07	187056147	1.29462e+07	4.55882e+08	2890789	5.86751e+06	57618620	3869629	6.2453e+06
P62334	26S proteasome regulatory subunit 10B (26S proteasome AAA-ATPase subunit RPT4) (Proteasome 26S subunit ATPase 6) (Proteasome subunit p42)	Psmc6	13935880	9635185	10853540	10551500	14712660	1.07305e+07	5669721	8136486	5.09391e+06	32793730	13878360	11362320
P82198	Transforming growth factor-beta-induced protein ig-h3 (Beta ig-h3)	Tgfbi	33909540	29675910	60345632	17391230	1.98239e+06	7152527	29747490	6829487	13843975	3688584	20986090	17956725
P97333	Neuropilin-1 (A5 protein) (CD antigen CD304)	Nrp1	6.87693e+06	2914741	4.89774e+06	7134357	8573460	2913137	4321321	11474580	1.07735e+07	8701618	12268880	1.10026e+07
Q03157	Amyloid beta precursor like protein 1 (Amyloid beta (A4) precursor-like protein 1) (Amyloid-like protein 1) (APLP) (APLP-1) [Cleaved into: C30]	Aplp1	11009482	7131618	4303114	7.22521e+06	1.6123e+07	15111710	33335330	7.9665e+06	15078790	16797610	5812944	12973660
Q05421	Cytochrome P450 2E1 (EC 1.14.14.1) (4-nitrophenol 2-hydroxylase) (EC 1.14.13.n7) (CYPIIE1) (Cytochrome P450-ALC) (Cytochrome P450-J)	Cyp2e1	4.63774e+07	147808212	35733880	0	4802959	137824981	4012984	1.19244e+07	2573625	9398503	5379597	6577951
Q05909	Receptor-type tyrosine-protein phosphatase gamma (Protein-tyrosine phosphatase gamma) (R-PTP-gamma) (EC 3.1.3.48)	Ptprg	3.31198e+06	6.26743e+06	1.10204e+07	3.60644e+06	10965660	23563880	74509932	10556280	8.8613e+06	8537739	6908053	22972530
Q3UH66	Serine/threonine-protein kinase WNK2 (EC 2.7.11.1) (Protein kinase lysine-deficient 2) (Protein kinase with no lysine 2)	Wnk2	18759250	8.21492e+06	31567800	1.50539e+07	5900295	3373580	42981040	4.14644e+07	471099945	5840595	50602768	3.37448e+06
Q3UMT1	Protein phosphatase 1 regulatory subunit 12C (Protein phosphatase 1 myosin-binding subunit of 85 kDa) (Protein phosphatase 1 myosin-binding subunit p85)	Ppp1r12c	15857649	8943405	4540889	10673610	6368911	4663311	5067410	4660929	16747870	2568943	4.26281e+06	11637410
Q3UQV5	Kelch repeat and BTB domain-containing protein 8	Kbtbd8	5970336	6567691	6869400	2193736	1.68478e+07	16588680	1.78234e+06	3650685	9.39784e+06	0	9.85471e+06	14131690
Q3UTJ2	Sorbin and SH3 domain-containing protein 2 (Arg-binding protein 2) (ArgBP2) (Arg/Abl-interacting protein 2)	Sorbs2	6.32795e+06	14119280	1.06638e+07	11932170	4351162	11654850	1640138	3.84187e+06	13920140	4.37187e+06	5104392	2805499
Q5SYD0	Unconventional myosin-Id	Myo1d	2.49067e+06	15039155	8525857	19476655	19029820	17663390	0	3489493	5175676	6462525	909977	7703147
Q61194	Phosphatidylinositol 4-phosphate 3-kinase C2 domain-containing subunit alpha (PI3K-C2-alpha) (PtdIns-3-kinase C2 subunit alpha) (EC 2.7.1.137) (EC 2.7.1.153) (EC 2.7.1.154) (Cpk-m) (Phosphoinositide 3-kinase-C2-alpha) (p170)	Pik3c2a	4.96271e+06	1.25203e+07	2.02398e+06	17415907	3.67466e+06	3864357	6912340	5117770	17540020	12068860	11401016	4.14134e+06
Q62351	Transferrin receptor protein 1 (TR) (TfR) (TfR1) (Trfr) (CD antigen CD71)	Tfrc	1.1026e+07	1.11562e+07	4100064	6470769	5669467	25592430	2325768	21649010	16813510	6707660	30098680	20828524
Q62376	U1 small nuclear ribonucleoprotein 70 kDa (U1 snRNP 70 kDa) (U1-70K) (snRNP70)	Snrnp70	10413200	9731716	3666365	10545500	17111050	6320733	4498849	8099769	1.17684e+07	6246718	3553139	2318911
Q64433	10 kDa heat shock protein, mitochondrial (Hsp10) (10 kDa chaperonin) (Chaperonin 10) (CPN10)	Hspe1	19733280	129841904	207594704	221931752	136601104	158086400	449041016	364544704	668265984	795308864	510297216	412915696
Q64487	Receptor-type tyrosine-protein phosphatase delta (Protein-tyrosine phosphatase delta) (R-PTP-delta) (EC 3.1.3.48)	Ptprd	9317488	3041728	3717831	1.51044e+07	1814375	6.18127e+06	50389200	1083983	4.69148e+06	6326063	11018707	535226
Q64GA5	Cytosolic phospholipase A2 gamma (cPLA2-gamma) (EC 3.1.1.4) (Cytosolic lysophospholipase) (EC 3.1.1.5) (Cytosolic lysophospholipid O-acyltransferase) (EC 2.3.1.-) (Phospholipase A2 group IVC)	Pla2g4c	8.21869e+06	14736755	19448510	8.82655e+06	23419210	9.31096e+06	4.29053e+07	18309770	6.25701e+06	17133748	14340818	15359960
Q7TMF3	NADH dehydrogenase [ubiquinone] 1 alpha subcomplex subunit 12 (Complex I-B17.2) (CI-B17.2) (CIB17.2) (NADH-ubiquinone oxidoreductase subunit B17.2)	Ndufa12	20125320	18687750	42540872	45986060	43083608	26721955	19718150	37484379	50184328	27905760	29910740	34150239
Q8BGQ7	Alanine--tRNA ligase, cytoplasmic (EC 6.1.1.7) (Alanyl-tRNA synthetase) (AlaRS) (Protein sticky) (Sti)	Aars1	7168499	6590422	10838490	7152060	34126919	18277870	18522445	12480977	1.45588e+07	11960815	11892007	16458415
Q8BH35	Complement component C8 beta chain (Complement component 8 subunit beta)	C8b	27483132	8153466	17400104	6273554	5484247	11830157	17295475	1.96028e+07	1648650	1433678	3489470	2.90965e+06
Q8BKZ9	Pyruvate dehydrogenase protein X component, mitochondrial (Dihydrolipoamide dehydrogenase-binding protein of pyruvate dehydrogenase complex) (Lipoyl-containing pyruvate dehydrogenase complex component X)	Pdhx	24944620	16138470	17785190	1.72065e+07	20708145	16895795	2.92974e+07	21230480	20319040	18381065	16278910	19158350
Q8BL99	Protein dopey-1	Dop1a	14783800	1.13818e+07	1833345	25069299	7653070	28263370	1.45151e+07	6.32247e+06	23016430	24478170	9725222	10044580
Q8BND5	Sulfhydryl oxidase 1 (mSOx) (EC 1.8.3.2) (Quiescin Q6) (Skin sulfhydryl oxidase)	Qsox1	4.01995e+06	6412519	13837155	17673110	8.0059e+06	21740640	3269093	5308170	18205150	6.57052e+06	1.09161e+07	8.30399e+06
Q8BUE4	Ferroptosis suppressor protein 1 (FSP1) (EC 1.6.5.-) (Apoptosis-inducing factor homologous mitochondrion-associated inducer of death) (AMID) (p53-responsive gene 3 protein)	Aifm2	27196440	28463100	1.10288e+07	6.50839e+06	11862600	15914350	13645870	14135120	17079175	15854900	9.70289e+06	19982350
Q8CI94	Glycogen phosphorylase, brain form (EC 2.4.1.1)	Pygb	13431900	7910651	8.4718e+06	9668073	1.24027e+07	24072785	7465493	11671110	8592218	19893990	4711943	6382755
Q8JZU2	Tricarboxylate transport protein, mitochondrial (Citrate transport protein) (CTP) (Solute carrier family 25 member 1) (Tricarboxylate carrier protein)	Slc25a1	41156328	13277800	56627860	42428014	3.89459e+07	65319568	21109050	34271811	61787420	44825250	28801642	14157073
Q8K019	Bcl-2-associated transcription factor 1 (Btf)	Bclaf1	4843397	11247010	1.07347e+07	18922470	6115396	2743874	11821490	39167080	16055330	16342720	8.90846e+06	21642730
Q8K389	CDK5 regulatory subunit-associated protein 2 (CDK5 activator-binding protein C48)	Cdk5rap2	9724746	6399654	10087160	3939118	9793908	1.25176e+07	12778320	12099760	16814915	12685865	24040391	13524247
Q8VC12	Urocanate hydratase (Urocanase) (EC 4.2.1.49) (Imidazolonepropionate hydrolase)	Uroc1	2.14455e+07	3161774	1.89234e+07	14299208	2847202	3315688	4.29336e+06	2.00112e+07	1.23138e+06	2709380	9.72726e+06	1697425
Q91VR2	ATP synthase subunit gamma, mitochondrial (ATP synthase F1 subunit gamma) (F-ATPase gamma subunit)	Atp5f1c	27159795	31626615	32730160	39042001	3.17562e+07	4.05976e+07	26273680	25940485	62015232	47596911	26528236	33097760
Q91ZW3	SWI/SNF-related matrix-associated actin-dependent regulator of chromatin subfamily A member 5 (EC 3.6.4.-) (Sucrose nonfermenting protein 2 homolog) (mSnf2h)	Smarca5	1.02937e+07	24184965	13252455	24894795	9603127	8004756	22657689	9.11276e+06	23452160	21826190	18582650	9.67982e+06
Q99JI4	26S proteasome non-ATPase regulatory subunit 6 (26S proteasome regulatory subunit RPN7) (26S proteasome regulatory subunit S10) (p42A)	Psmd6	11162950	3480308	4926999	5290718	10360040	3279438	5562664	49874429	5684963	3869068	5.67214e+07	5770540
Q99KG3	RNA-binding protein 10 (RNA-binding motif protein 10)	Rbm10	6501071	13653460	9478643	7.54281e+06	4610296	5325184	4317431	8.72047e+06	11578680	24587230	4780797	3330170
Q9CX34	Protein SGT1 homolog (Suppressor of G2 allele of SKP1 homolog)	Sugt1	6367190	1.39382e+07	3619899	3.42822e+06	6.99909e+06	6.6697e+06	1.06578e+07	13052020	11235530	8672015	13111300	7170675
Q9DBG6	Dolichyl-diphosphooligosaccharide--protein glycosyltransferase subunit 2 (Dolichyl-diphosphooligosaccharide--protein glycosyltransferase 63 kDa subunit) (Ribophorin II) (RPN-II) (Ribophorin-2)	Rpn2	16706880	13101200	10683440	15825880	14029110	14146185	19499590	14793940	18535715	16137030	1.03327e+07	1.13619e+07
Q9DCX2	ATP synthase subunit d, mitochondrial (ATPase subunit d) (ATP synthase peripheral stalk subunit d)	Atp5pd	22224710	19494250	21791285	22545300	42528136	53222888	13510140	36884560	52963960	45454860	32451335	40467752
Q9EPE9	Endoplasmic reticulum transmembrane helix translocase (EC 7.4.2.-) (Endoplasmic reticulum P5A-ATPase)	Atp13a1	1.18797e+07	5499566	1.12167e+07	4197858	10899720	1788772	7910210	2.56232e+07	1.01753e+07	1.6031e+07	1.48132e+07	9.76886e+06
Q9EQJ9	Membrane-associated guanylate kinase, WW and PDZ domain-containing protein 3 (Membrane-associated guanylate kinase inverted 3) (MAGI-3)	Magi3	4709766	8.16701e+06	24116650	4.91289e+06	2525598	3353875	2.45189e+06	6411854	9.86588e+06	6109999	5509781	6547106
Q9ES00	Ubiquitin conjugation factor E4 B (EC 2.3.2.27) (RING-type E3 ubiquitin transferase E4 B) (Ubiquitin fusion degradation protein 2)	Ube4b	825358	15994890	12260150	16085125	9.15435e+06	10428641	4564093	5973080	19888940	20887900	8.40294e+07	26021351
Q9JJ28	Protein flightless-1 homolog	Flii	5311150	92604650	14619005	16712565	7931892	4068734	21971380	9.9999e+06	18615930	13046490	2492244	5.23454e+06
Q9JJG0	Transforming acidic coiled-coil-containing protein 2	Tacc2	22851700	5724860	12414165	2.23744e+07	19194690	7505317	41052220	30842424	1.20023e+07	2767431	46407368	5274850
Q9QXC1	Fetuin-B (Fetuin-like protein IRL685)	Fetub	10734640	13692690	1.52689e+07	11784520	7587399	4753806	1.46184e+07	14905000	2.16168e+07	1.29104e+07	7999763	6.54838e+06
Q9QYG0	Protein NDRG2 (N-myc downstream-regulated gene 2 protein) (Protein Ndr2)	Ndrg2	15928340	23098200	7951464	10691120	27315480	23452130	24795810	1.45493e+07	24956350	13375920	4703342	16663640
Q9WUA2	Phenylalanine--tRNA ligase beta subunit (EC 6.1.1.20) (Phenylalanyl-tRNA synthetase beta subunit) (PheRS)	Farsb	16603000	7532633	11405530	7.80507e+06	6207501	7.64451e+06	11283540	11045472	14367270	8390807	7055436	6453167
Q9WVA4	Transgelin-2 (SM22-beta)	Tagln2	23581920	18893950	34912528	40027794	25774450	28977022	38293340	32706820	20186540	58768580	31428020	25621340
Q9WVJ2	26S proteasome non-ATPase regulatory subunit 13 (26S proteasome regulatory subunit RPN9) (26S proteasome regulatory subunit S11) (26S proteasome regulatory subunit p40.5)	Psmd13	7577021	9.30897e+06	14627340	5946846	1914860	4.61264e+06	8385845	15203855	4797495	16688010	9056640	3861981
Q9WVL3	Solute carrier family 12 member 7 (Electroneutral potassium-chloride cotransporter 4) (K-Cl cotransporter 4)	Slc12a7	3.17802e+06	6429211	7.10443e+06	5611555	7778912	9271413	8.54461e+06	3637500	32492400	13471625	15576420	16613940
Q9Z1G4	V-type proton ATPase 116 kDa subunit a 1 (V-ATPase 116 kDa subunit a 1) (Clathrin-coated vesicle/synaptic vesicle proton pump 116 kDa subunit) (Vacuolar adenosine triphosphatase subunit Ac116) (Vacuolar proton pump subunit 1) (Vacuolar proton translocating ATPase 116 kDa subunit a isoform 1)	Atp6v0a1	1.29233e+08	2.46617e+07	2.85148e+06	5269952	5.64406e+06	3836930	23899280	4730179	9717497	1.8684e+07	5177442	1.25034e+07
Q9Z1T1	AP-3 complex subunit beta-1 (Adaptor protein complex AP-3 subunit beta-1) (Adaptor-related protein complex 3 subunit beta-1) (Beta-3A-adaptin) (Clathrin assembly protein complex 3 beta-1 large chain)	Ap3b1	17127610	4474303	19722770	70288960	28149110	4.18621e+07	8670213	94739048	53584114	9848965	4239653	62486248
A3KGV1	Outer dense fiber protein 2 (84 kDa outer dense fiber protein) (Cenexin) (Outer dense fiber of sperm tails protein 2)	Odf2	12053290	6034153	22880220	77357260	8.88989e+06	13264160	3693632	12744109	13774300	15565080	9629859	8868452
D3Z7P3	Glutaminase kidney isoform, mitochondrial (GLS) (EC 3.5.1.2) [Cleaved into: Glutaminase kidney isoform, mitochondrial 68 kDa chain; Glutaminase kidney isoform, mitochondrial 65 kDa chain]	Gls	8058589	3.43811e+06	9229409	4566372	2809946	3975753	1.7001e+07	2306390	5367460	5.34588e+06	3844564	2.37762e+07
O08601	Microsomal triglyceride transfer protein large subunit	Mttp	120967325	4350588	8.91019e+06	9068752	11636589	9412208	1.07651e+07	21127520	8994712	11022202	66930220	21282110
O54991	Contactin-associated protein 1 (Caspr) (Caspr1) (MHDNIV) (NCP1) (Neurexin IV) (Neurexin-4) (Paranodin)	Cntnap1	8828505	16141790	6872074	10298223	1347362	7159583	6638825	13592528	9.22699e+06	2803962	1733789	4009111
O55103	Periaxin	Prx	48656800	7983131	7782588	3.38747e+07	13577170	7987997	77613879	11231380	8821949	7.09993e+06	34042832	15809300
O70503	Very-long-chain 3-oxoacyl-CoA reductase (EC 1.1.1.330) (17-beta-hydroxysteroid dehydrogenase 12) (17-beta-HSD 12) (3-ketoacyl-CoA reductase) (KAR) (Estradiol 17-beta-dehydrogenase 12) (EC 1.1.1.62) (KIK-I)	Hsd17b12	14020040	22260215	31212400	33748180	31519989	35914015	20553085	19079920	46816968	63565096	23261735	36455270
O88544	COP9 signalosome complex subunit 4 (SGN4) (Signalosome subunit 4) (JAB1-containing signalosome subunit 4)	Cops4	4270850	3265877	6014250	8.50633e+06	9566338	7652226	6697197	11090660	12483890	16189280	5161546	7.64554e+06
O88587	Catechol O-methyltransferase (EC 2.1.1.6)	Comt	8.00805e+06	5.8044e+06	1.07125e+07	8.62927e+06	13778130	10292910	6954748	23131580	14425150	12515140	4.16242e+06	4818868
O88947	Coagulation factor X (EC 3.4.21.6) (Stuart factor) [Cleaved into: Factor X light chain; Factor X heavy chain; Activated factor Xa heavy chain]	F10	4373977	2.89008e+06	22676045	26156819	2.75025e+06	1753482	1.42977e+07	4.16261e+06	2962312	1.08695e+07	1.01739e+07	19552770
P09055	Integrin beta-1 (Fibronectin receptor subunit beta) (VLA-4 subunit beta) (CD antigen CD29)	Itgb1	6784330	4911345	19714850	16365895	23544355	1.49848e+07	24588010	37738714	19614070	24892980	23001555	16953650
P20108	Thioredoxin-dependent peroxide reductase, mitochondrial (EC 1.11.1.24) (Antioxidant protein 1) (AOP-1) (PRX III) (Perioredoxin-3) (Protein MER5) (Thioredoxin-dependent peroxiredoxin 3)	Prdx3	206624496	186811696	273609888	336061456	254979504	233448400	199374000	372220416	211264608	418822201	246923200	250648608
P20801	Troponin C, skeletal muscle (STNC)	Tnnc2	15739560	16920120	21817680	1.17e+07	34778384	18236450	15911280	16696060	40667660	30556920	21280780	22419980
P24549	Aldehyde dehydrogenase 1A1 (EC 1.2.1.19) (EC 1.2.1.28) (EC 1.2.1.3) (EC 1.2.1.36) (3-deoxyglucosone dehydrogenase) (ALDH-E1) (ALHDII) (Aldehyde dehydrogenase family 1 member A1) (Aldehyde dehydrogenase, cytosolic) (Retinal dehydrogenase 1) (RALDH 1) (RalDH1)	Aldh1a1	10078540	27481595	2554731	36315500	15920445	1.11833e+07	10525320	19070335	7178579	15045075	7.86237e+06	19181750
P28481	Collagen alpha-1(II) chain (Alpha-1 type II collagen) [Cleaved into: Collagen alpha-1(II) chain; Chondrocalcin]	Col2a1	9.10431e+06	9369983	6.23981e+06	8847267	8.14708e+06	14322131	13893930	7.59285e+06	1020432	12468390	9256140	10292628
P30275	Creatine kinase U-type, mitochondrial (EC 2.7.3.2) (Acidic-type mitochondrial creatine kinase) (Mia-CK) (Ubiquitous mitochondrial creatine kinase) (U-MtCK)	Ckmt1	2091276	1.66402e+06	3.18777e+06	1658664	2.50676e+07	10361955	2.90677e+06	2.38451e+06	7586773	3.0942e+06	9048152	1.04321e+07
P33267	Cytochrome P450 2F2 (EC 1.14.14.-) (CYPIIF2) (Cytochrome P450-NAH-2) (Naphthalene dehydrogenase) (Naphthalene hydroxylase)	Cyp2f2	8631475	1.17186e+07	4518635	33340480	1.78534e+06	1.67021e+06	21873850	1726817	871872	1369841	17773420	4046207
P42337	Phosphatidylinositol 4,5-bisphosphate 3-kinase catalytic subunit alpha isoform (PI3-kinase subunit alpha) (PI3K-alpha) (PI3Kalpha) (PtdIns-3-kinase subunit alpha) (EC 2.7.1.137) (EC 2.7.1.153) (Phosphatidylinositol 4,5-bisphosphate 3-kinase 110 kDa catalytic subunit alpha) (PtdIns-3-kinase subunit p110-alpha) (p110alpha) (Phosphoinositide-3-kinase catalytic alpha polypeptide) (Serine/threonine pr…	Pik3ca	113895904	117779696	6371377	2368622	2230031	14172678	1.00491e+06	8.31635e+06	4241414	14573908	10441660	9.27507e+06
P49312	Heterogeneous nuclear ribonucleoprotein A1 (hnRNP A1) (HDP-1) (Helix-destabilizing protein) (Single-strand-binding protein) (Topoisomerase-inhibitor suppressed) (hnRNP core protein A1) [Cleaved into: Heterogeneous nuclear ribonucleoprotein A1, N-terminally processed]	Hnrnpa1	10992200	18235650	1.34081e+07	11331640	11143830	6318819	15180210	1.18895e+07	26905030	14273120	1.861e+07	9.49574e+06
P50171	(3R)-3-hydroxyacyl-CoA dehydrogenase (EC 1.1.1.n12) (17-beta-hydroxysteroid dehydrogenase 8) (17-beta-HSD 8) (3-ketoacyl-[acyl-carrier-protein] reductase alpha subunit) (KAR alpha subunit) (3-oxoacyl-[acyl-carrier-protein] reductase) (Estradiol 17-beta-dehydrogenase 8) (EC 1.1.1.62) (Protein Ke6) (Ke-6) (Testosterone 17-beta-dehydrogenase 8) (EC 1.1.1.239)	Hsd17b8	9074672	2.09616e+07	12324540	21340660	17753505	18440085	40242640	36497980	18291070	33480190	35965236	37543613
P51432	1-phosphatidylinositol 4,5-bisphosphate phosphodiesterase beta-3 (EC 3.1.4.11) (Phosphoinositide phospholipase C-beta-3) (Phospholipase C-beta-3) (PLC-beta-3)	Plcb3	4082866	4785151	22266662	9.86222e+06	7022582	7918995	60837448	57525881	5317728	7824783	4456930	2.64047e+07
P54775	26S proteasome regulatory subunit 6B (26S proteasome AAA-ATPase subunit RPT3) (CIP21) (MB67-interacting protein) (MIP224) (Proteasome 26S subunit ATPase 4) (Tat-binding protein 7) (TBP-7)	Psmc4	4044837	5598579	6143311	4439283	6.23646e+06	4972483	9593280	1.04146e+07	1.13704e+07	5.78607e+06	7211319	5396864
P57776	Elongation factor 1-delta (EF-1-delta)	Eef1d	11267880	9133082	33297360	24744210	43463710	33942695	33519310	41644780	32098740	32015690	32810300	37344080
P62908	Small ribosomal subunit protein uS3 (EC 4.2.99.18) (40S ribosomal protein S3)	Rps3	22686460	11117950	17758620	14727285	17001720	21873250	21851530	22482490	22961375	20040570	19050395	16764330
P62962	Profilin-1 (Profilin I)	Pfn1	12138369	9942522	36196820	25896080	50891039	54611870	52871140	34767760	63182079	64142916	49713832	29088230
P70168	Importin subunit beta-1 (Karyopherin subunit beta-1) (Nuclear factor p97) (Pore targeting complex 97 kDa subunit) (PTAC97) (SCG)	Kpnb1	14725340	2.07596e+07	9.03898e+06	12463874	18895830	20334364	13291877	17104760	2.02576e+07	23655990	16519087	17333900
P81117	Nucleobindin-2 (DNA-binding protein NEFA) (Prepronesfatin) [Cleaved into: Nesfatin-1]	Nucb2	1.67703e+07	4759952	7947920	3692421	980480	4765324	5837755	11786435	7926910	58694448	1.08099e+07	4218833
P97434	Myosin phosphatase Rho-interacting protein (Rho-interacting protein 3) (RIP3) (p116Rip)	Mprip	4604837	0	14678604	22142605	1464027	90557120	646131	7.61359e+06	2.44449e+07	0	2669022	3035405
Q02789	Voltage-dependent L-type calcium channel subunit alpha-1S (Calcium channel, L type, alpha-1 polypeptide, isoform 3, skeletal muscle) (Dihydropyridine receptor) (DHPR) (Voltage-gated calcium channel subunit alpha Cav1.1)	Cacna1s	3117258	10580970	27267160	18505100	5461698	9.45987e+06	2.26592e+08	1.83068e+08	14271765	4627497	9.69862e+06	7110630
Q08857	Platelet glycoprotein 4 (Glycoprotein IIIb) (GPIIIB) (PAS IV) (PAS-4) (Platelet glycoprotein IV) (GPIV) (CD antigen CD36)	Cd36	30072760	1.4244e+07	95069528	71513120	170132752	1.09001e+08	133488242	150693792	125432800	95795960	145372800	140835296
Q3TCN2	Putative phospholipase B-like 2 (EC 3.1.1.-) (66.3 kDa protein) (76 kDa protein) (p76) (LAMA-like protein 2) (Lamina ancestor homolog 2) (Phospholipase B domain-containing protein 2) [Cleaved into: Putative phospholipase B-like 2 28 kDa form; Putative phospholipase B-like 2 40 kDa form; Putative phospholipase B-like 2 15 kDa form]	Plbd2	25866550	14444982	9.33152e+06	14188770	15308205	6389168	3311705	14612020	3376456	5.50425e+06	11931525	3216827
Q3TL44	NLR family member X1	Nlrx1	23122905	5961423	8.87489e+06	4214054	25437503	3.53208e+06	22353750	93252120	20630170	25350500	6361360	808190
Q3U0V1	Far upstream element-binding protein 2 (FUSE-binding protein 2) (KH type-splicing regulatory protein) (KSRP)	Khsrp	23730020	24130600	32152035	12079720	11674850	22774840	6794574	12094770	10948720	26397330	18728900	22434300
Q3UJD6	Ubiquitin carboxyl-terminal hydrolase 19 (EC 3.4.19.12) (Deubiquitinating enzyme 19) (Ubiquitin thioesterase 19) (Ubiquitin-specific-processing protease 19)	Usp19	4019049	9747635	1.65718e+06	3978416	10339504	5366342	22021150	13916970	26195950	9.7268e+06	6493740	20737547
Q3V384	AFG1-like ATPase (EC 3.6.-.-) (Lactation elevated protein 1)	Afg1l	13528310	17011400	14131050	22935240	14607190	33420304	29332510	16026405	18165330	20820440	23735360	1.61385e+07
Q5DU09	Zinc finger protein 652	Znf652	3318851	41035200	12389020	55311152	17305670	9227472	5310419	19388885	14005878	15139320	4.28015e+06	3690903
Q61247	Alpha-2-antiplasmin (Alpha-2-AP) (Alpha-2-plasmin inhibitor) (Alpha-2-PI) (Serpin F2)	Serpinf2	12588810	6514670	754838	16809160	13762540	10280608	21237110	1374630	8.73079e+06	17902325	14097130	9.63603e+06
Q61739	Integrin alpha-6 (CD49 antigen-like family member F) (VLA-6) (CD antigen CD49f) [Cleaved into: Integrin alpha-6 heavy chain; Integrin alpha-6 light chain; Processed integrin alpha-6 (Alpha6p)]	Itga6	23774900	62168944	3.97906e+07	28508710	8.20941e+06	5516942	17024884	21202650	26676100	58972180	7447323	51272280
Q61937	Nucleophosmin (NPM) (Nucleolar phosphoprotein B23) (Nucleolar protein NO38) (Numatrin)	Npm1	15980160	19386330	43021008	11840450	31238155	9527388	14550390	14763560	8566037	15823430	13826525	22302650
Q6P542	ATP-binding cassette sub-family F member 1	Abcf1	6256093	9331975	7291802	11375541	18099755	2.20653e+07	2049254	13100310	6093359	1.24091e+06	2418544	27116170
Q80U63	Mitofusin-2 (EC 3.6.5.-) (Hypertension-related protein 1) (Mitochondrial assembly regulatory factor) (HSG protein) (Transmembrane GTPase MFN2)	Mfn2	10320950	14791870	3539937	6.1178e+06	4649213	6577380	5176109	8953512	7987142	7663017	3170612	17585950
Q80UW5	Serine/threonine-protein kinase MRCK gamma (EC 2.7.11.1) (CDC42-binding protein kinase gamma) (DMPK-like gamma) (Myotonic dystrophy kinase-related CDC42-binding kinase gamma) (MRCK gamma) (Myotonic dystrophy protein kinase-like gamma) (Myotonic dystrophy protein kinase-like alpha)	Cdc42bpg	1.177e+07	7901849	5717793	1558401	5059476	22741843	1.90463e+07	3438190	13619360	19184950	1316939	9785441
Q80YD1	ATP-dependent RNA helicase SUPV3L1, mitochondrial (EC 3.6.4.13) (Suppressor of var1 3-like protein 1) (SUV3-like protein 1)	Supv3l1	1329900	1.02165e+07	4.71275e+06	7391432	8961931	8412544	3.84343e+06	7255345	8683388	19855930	20260480	8707474
Q810B6	Rabankyrin-5 (Rank-5) (Ankyrin repeat and FYVE domain-containing protein 1) (Ankyrin repeats hooked to a zinc finger motif)	Ankfy1	12082900	1.50269e+06	17175970	44997727	31507520	9721296	3875537	6675743	3.32357e+07	41811960	3739528	19905340
Q810U3	Neurofascin	Nfasc	11880285	5969864	1687433	9625173	3.40234e+07	58409654	1278345	8901934	5058306	8.31796e+06	4.63261e+06	5687798
Q8BG95	Protein phosphatase 1 regulatory subunit 12B (Myosin phosphatase-targeting subunit 2) (Myosin phosphatase target subunit 2)	Ppp1r12b	4.23107e+06	3988947	14944530	11704620	4974020	6334507	22670970	7209395	6.71079e+06	2674324	2271275	8.67059e+06
Q8BH59	Electrogenic aspartate/glutamate antiporter SLC25A12, mitochondrial (Solute carrier family 25 member 12)	Slc25a12	8.72976e+06	8298092	3325237	11838726	1.19455e+07	11634472	1.23924e+06	639344	13814030	2049428	23135190	19233330
Q8BH86	D-glutamate cyclase, mitochondrial (EC 4.2.1.48)	Dglucy	7988966	9.64904e+06	3869456	9199538	5563448	24911650	4.98187e+06	1923321	6436522	5.60505e+06	7779041	3895928
Q8BIJ7	RUN and FYVE domain-containing protein 1 (Rab4-interacting protein)	Rufy1	1425736	1574767	17387615	21346626	7733754	9073407	4807246	2.78114e+06	7.67885e+06	2.09923e+07	5123378	2230519
Q8BMF3	NADP-dependent malic enzyme, mitochondrial (NADP-ME) (EC 1.1.1.40) (Malic enzyme 3)	Me3	9.02869e+06	4.87919e+06	14160040	8.24364e+06	2.51368e+07	6.08028e+06	19512030	28009986	9428800	3717554	11605510	11688490
Q8BMP6	Golgi resident protein GCP60 (Acyl-CoA-binding domain-containing protein 3) (Golgi complex-associated protein 1) (GOCAP1) (Golgi phosphoprotein 1) (GOLPH1) (PBR- and PKA-associated protein 7) (Peripheral benzodiazepine receptor-associated protein PAP7)	Acbd3	6.74787e+06	14522124	1.40137e+07	26011620	3.05918e+07	48853340	8.85965e+06	0	9619571	4019953	5420371	15223570
Q8BND3	WD repeat-containing protein 35	Wdr35	19013361	984906	23156420	16250821	2176753	54518060	8.49618e+06	12834730	41316080	16838245	34418560	43873592
Q8BWM0	Prostaglandin E synthase 2 (EC 5.3.99.3) (GATE-binding factor 1) (GBF-1) (Microsomal prostaglandin E synthase 2) (mPGES-2) [Cleaved into: Prostaglandin E synthase 2 truncated form]	Ptges2	2418235	14519230	22553296	2.53367e+07	11571160	21026095	28584430	37873125	29971370	19854115	29705995	33276268
Q8C650	Septin-10	Septin10	18083850	15852830	6401652	14799835	3480814	6.91034e+06	9.49594e+06	16162000	18185950	5488105	4.54562e+06	22468185
Q8CC35	Synaptopodin	Synpo	3.31578e+06	1.65815e+07	24285910	8770528	7.33937e+06	3427537	5770326	5981996	16132265	10643150	3.25333e+06	1.982e+07
Q8K1Z0	Ubiquinone biosynthesis protein COQ9, mitochondrial	Coq9	29238575	62402180	82488873	45744195	7.67605e+07	8.82776e+07	54634669	52923591	60708580	41739771	47759620	39941680
Q8K441	ATP-binding cassette sub-family A member 6 (EC 7.6.2.-)	Abca6	4442474	644719	33062750	240434584	35166305	12493240	12366420	12728950	2.35222e+08	2.92149e+07	57199352	3289348
Q8R1S0	Ubiquinone biosynthesis monooxygenase COQ6, mitochondrial (EC 1.14.13.-) (Coenzyme Q10 monooxygenase 6)	Coq6	20164925	6874701	1.41754e+07	6157527	6607418	9.84795e+06	9602426	12404935	9931196	16353590	7008985	1.08082e+07
Q8R5F7	Interferon-induced helicase C domain-containing protein 1 (EC 3.6.4.13) (Helicase with 2 CARD domains) (Helicard) (Interferon induced with helicase C domain protein 1) (Melanoma differentiation-associated protein 5) (MDA-5) (RIG-I-like receptor 2) (RLR-2)	Ifih1	12764822	44973568	704484	820799	68471995	1478998	8813594	14202070	115744400	3162305	29343820	9081066
Q8VD04	GRIP1-associated protein 1 (GRASP-1) (HCMV-interacting protein) [Cleaved into: GRASP-1 C-terminal chain (30kDa C-terminus form)]	Gripap1	5747488	5.48427e+06	14853902	8931751	1.3661e+07	17761495	9443166	2788900	6041858	10784100	6451783	3.33039e+06
Q8VDC0	Probable leucine--tRNA ligase, mitochondrial (EC 6.1.1.4) (Leucyl-tRNA synthetase) (LeuRS)	Lars2	7.3725e+06	7424920	2662416	71198520	12885320	4.52734e+06	16638223	4695097	7920872	5538003	9.02411e+06	2557093
Q91V76	Ester hydrolase C11orf54 homolog (EC 3.1.-.-)		46036609	37661872	58906280	14642201	23021400	39957072	29455920	28210030	31842225	28670450	27800210	23859025
Q91YR7	Pre-mRNA-processing factor 6 (PRP6 homolog) (U5 snRNP-associated 102 kDa protein) (U5-102 kDa protein)	Prpf6	14293780	6717816	6.89452e+06	3.48978e+06	1.37907e+07	5.97634e+06	5517082	15057305	1.42708e+06	6085849	853364	1.74153e+07
Q91YW3	DnaJ homolog subfamily C member 3 (Interferon-induced, double-stranded RNA-activated protein kinase inhibitor) (Protein kinase inhibitor of 58 kDa) (Protein kinase inhibitor p58)	Dnajc3	4.27813e+06	2690227	28970770	7567952	21021955	22362480	1.32425e+07	27330795	4.33625e+06	31963070	52430312	9529563
Q99K51	Plastin-3 (T-plastin)	Pls3	15725259	16709240	16866610	1.39312e+07	26599360	29417250	25406075	25399310	24893460	31972700	19273090	12354010
Q99KY4	Cyclin-G-associated kinase (EC 2.7.11.1) (DnaJ homolog subfamily C member 26)	Gak	22952970	6703325	21371310	1514110	5.44464e+06	221399777	55642608	2503503	3.4183e+06	3.04791e+08	8512549	4.22962e+06
Q9CR61	NADH dehydrogenase [ubiquinone] 1 beta subcomplex subunit 7 (Complex I-B18) (CI-B18) (NADH-ubiquinone oxidoreductase B18 subunit)	Ndufb7	11592850	7857144	21357730	1.20116e+07	14151555	37350860	1.201e+07	24297700	11670080	9.63203e+06	22366160	21732680
Q9CXT8	Mitochondrial-processing peptidase subunit beta (EC 3.4.24.64) (Beta-MPP) (P-52)	Pmpcb	1.11319e+07	17420280	9040678	9.01439e+06	9.03602e+06	15292345	20583290	8.705e+06	13250750	17145765	9.83515e+06	7076271
Q9D5V5	Cullin-5 (CUL-5)	Cul5	13148110	22964255	2122108	2.88507e+06	9.57315e+06	5.12544e+06	3.77678e+06	4.6954e+06	7.13551e+06	5097515	3712098	2.39749e+06
Q9D7B6	Isobutyryl-CoA dehydrogenase, mitochondrial (EC 1.3.8.5) (Acyl-CoA dehydrogenase family member 8) (ACAD-8)	Acad8	6750484	7485328	11486255	12428935	32549910	29424325	17654250	11274720	2.1628e+07	7644849	1.56725e+07	24732660
Q9DBL7	Bifunctional coenzyme A synthase (CoA synthase) [Includes: Phosphopantetheine adenylyltransferase (EC 2.7.7.3) (Dephospho-CoA pyrophosphorylase) (Pantetheine-phosphate adenylyltransferase) (PPAT); Dephospho-CoA kinase (DPCK) (EC 2.7.1.24) (Dephosphocoenzyme A kinase) (DPCOAK)]	Coasy	18867620	32618026	2.50042e+07	31127300	39077160	26847770	51695940	40981240	48297240	42642000	30586740	36961060
Q9EQW7	Kinesin-like protein KIF13A	Kif13a	9513432	16918215	5659596	4527162	9829279	7159702	15929481	9050782	2133780	3.72588e+06	5.87186e+06	8.42655e+06
Q9ESV0	ATP-dependent RNA helicase DDX24 (EC 3.6.4.13) (DEAD box protein 24)	Ddx24	2589789	2.20233e+07	1614323	10646060	8828931	6804267	21908660	5558341	22582630	6638110	4808925	100153104
Q9JHU2	Palmdelphin	Palmd	6.80967e+06	9425430	15305120	10528500	11140217	13713270	15640160	19182780	18093400	19037590	10347400	10771510
Q9JI10	Serine/threonine-protein kinase 3 (EC 2.7.11.1) (Mammalian STE20-like protein kinase 2) (MST-2) (STE20-like kinase MST2) [Cleaved into: Serine/threonine-protein kinase 3 36kDa subunit (MST2/N); Serine/threonine-protein kinase 3 20kDa subunit (MST2/C)]	Stk3	8.16063e+06	17313930	3210769	7.13501e+06	1961094	15419605	8.01036e+06	6.42132e+06	5935899	3275018	2908276	13672820
Q9JMB7	Piwi-like protein 1 (EC 3.1.26.-)	Piwil1	16954465	3.23393e+06	23915380	3376750	5203500	9882538	19740310	21517390	4027133	599770	902403	41014640
Q9JME5	AP-3 complex subunit beta-2 (Adaptor protein complex AP-3 subunit beta-2) (Adaptor-related protein complex 3 subunit beta-2) (Beta-3B-adaptin) (Clathrin assembly protein complex 3 beta-2 large chain)	Ap3b2	3.97722e+07	11678440	42087746	21603740	8.04195e+07	22054670	45294472	123889785	17846145	28022580	70599280	1.01888e+07
Q9QYE6	Golgin subfamily A member 5 (Golgin-84) (Protein Ret-II) (Protein Sumiko)	Golga5	7230097	4652932	13617205	13116990	2628884	3.35585e+06	6609775	25058700	7.53134e+06	17764150	23701290	3.37813e+06
Q9R1P4	Proteasome subunit alpha type-1 (Macropain subunit C2) (Multicatalytic endopeptidase complex subunit C2) (Proteasome component C2) (Proteasome nu chain)	Psma1	6.14962e+06	6753877	9647809	9585151	8704665	7890750	13047075	10781230	12830130	15739250	8027533	9448548
Q9Z103	Activity-dependent neuroprotector homeobox protein (Activity-dependent neuroprotective protein)	Adnp	1647704	6.45031e+06	3.21701e+06	1.52451e+07	2489241	28238580	42134006	6297264	14549294	5.61692e+06	2370132	223648592
Q9Z110	Delta-1-pyrroline-5-carboxylate synthase (P5CS) (Aldehyde dehydrogenase family 18 member A1) [Includes: Glutamate 5-kinase (GK) (EC 2.7.2.11) (Gamma-glutamyl kinase); Gamma-glutamyl phosphate reductase (GPR) (EC 1.2.1.41) (Glutamate-5-semialdehyde dehydrogenase) (Glutamyl-gamma-semialdehyde dehydrogenase)]	Aldh18a1	2865302	7323977	14077720	0	2503085	728856	3182393	1832631	2167073	2019947	4241847	2522710
Q9Z315	U4/U6.U5 tri-snRNP-associated protein 1 (Hypoxia-associated factor) (Squamous cell carcinoma antigen recognized by T-cells 1) (SART-1) (mSART-1)	Sart1	6834417	50074720	2.57256e+06	8.65292e+06	7.90722e+06	41918850	5084714	12233208	6733738	20723070	8.30731e+06	1.00639e+07
A2AHC3	Calmodulin-regulated spectrin-associated protein 1	Camsap1	5791652	5.58256e+06	5154840	36137384	3576022	5896156	4624557	16728570	4.05767e+06	13530365	16980950	4445352
E9Q5G3	Kinesin-like protein KIF23	Kif23	31815390	8360687	10613153	9286153	5808905	16308010	15220240	6754891	2948674	1.25947e+07	31280281	3617777
O09159	Lysosomal alpha-mannosidase (Laman) (EC 3.2.1.24) (Lysosomal acid alpha-mannosidase) (Mannosidase alpha class 2B member 1) (Mannosidase alpha-B)	Man2b1	12858400	1.26868e+07	63503779	24853370	9.65858e+06	31928990	17884220	3.07559e+06	3437947	16675810	4907970	1.35195e+06
O35643	AP-1 complex subunit beta-1 (Adaptor protein complex AP-1 subunit beta-1) (Adaptor-related protein complex 1 subunit beta-1) (Beta-1-adaptin) (Beta-adaptin 1) (Clathrin assembly protein complex 1 beta large chain) (Golgi adaptor HA1/AP1 adaptin beta subunit)	Ap1b1	7498283	7772366	21777180	12369650	7750011	23459090	32105854	24832760	21238255	22096340	18611300	11640010
O35678	Monoglyceride lipase (MGL) (EC 3.1.1.23) (Monoacylglycerol lipase) (MAGL)	Mgll	12884520	2.18986e+07	6.16188e+07	56058432	42179288	33834655	62065294	49974454	28195050	48065206	35691080	32872660
O35855	Branched-chain-amino-acid aminotransferase, mitochondrial (BCAT(m)) (EC 2.6.1.42)	Bcat2	29135630	58276640	42118201	48289849	54376791	34827395	101301461	82338544	79613592	28992020	36469935	57280760
O55222	Integrin-linked protein kinase (EC 2.7.11.1) (59 kDa serine/threonine-protein kinase) (Beta-integrin-linked kinase) (ILK-1) (ILK-2) (p59ILK)	Ilk	6493204	18531300	26289580	8499800	11248179	11195660	16499900	13202785	9.61069e+06	9.58362e+06	9048399	21802610
O70293	G protein-coupled receptor kinase 6 (EC 2.7.11.16) (G protein-coupled receptor kinase GRK6)	Grk6	14255370	52026208	20609150	11433190	7.25335e+06	5374134	10738620	4.74538e+06	2676485	5976576	5.10782e+06	3910748
O88487	Cytoplasmic dynein 1 intermediate chain 2 (Cytoplasmic dynein intermediate chain 2) (Dynein intermediate chain 2, cytosolic) (DH IC-2)	Dync1i2	4426635	6369129	6161120	8399556	17508670	4971333	12344060	9172359	8.77443e+06	7.1864e+06	12019430	2.90663e+06
P00186	Cytochrome P450 1A2 (EC 1.14.14.1) (CYPIA2) (Cholesterol 25-hydroxylase) (Cytochrome P450-P2) (Cytochrome P450-P3) (Hydroperoxy icosatetraenoate dehydratase) (EC 4.2.1.152)	Cyp1a2	8413307	9.63562e+06	3101298	5403543	16658210	1148963	9366865	6.36013e+06	1.21708e+06	4820193	2793093	991110
P09671	Superoxide dismutase [Mn], mitochondrial (EC 1.15.1.1)	Sod2	81257000	155273200	138321500	111265200	1.63717e+08	155663008	235400146	242517090	251195818	214674448	176258592	167905552
P19783	Cytochrome c oxidase subunit 4 isoform 1, mitochondrial (Cytochrome c oxidase polypeptide IV) (Cytochrome c oxidase subunit IV isoform 1) (COX IV-1)	Cox4i1	4.66481e+07	23395250	120780538	117430000	289192512	305867988	70388336	166172608	231790944	336141310	206335700	242543367
P23492	Purine nucleoside phosphorylase (PNP) (EC 2.4.2.1) (Inosine phosphorylase) (Inosine-guanosine phosphorylase)	Pnp	15597710	29656035	18413650	35352235	3.86722e+07	34899800	81529840	78595164	77993136	7.93837e+07	52140488	60806352
P23927	Alpha-crystallin B chain (Alpha(B)-crystallin) (P23)	Cryab	13670710	14307260	5338068	11105792	25425300	23927775	3863714	14668820	11769000	11981990	6816209	13077981
P28474	Alcohol dehydrogenase class-3 (EC 1.1.1.1) (Alcohol dehydrogenase 2) (Alcohol dehydrogenase 5) (Alcohol dehydrogenase B2) (ADH-B2) (Alcohol dehydrogenase class-III) (Glutathione-dependent formaldehyde dehydrogenase) (FALDH) (FDH) (GSH-FDH) (EC 1.1.1.-) (S-(hydroxymethyl)glutathione dehydrogenase) (EC 1.1.1.284)	Adh5	1.24649e+07	7571532	22758200	22041910	27568820	29981390	34114326	41697980	25675750	37851485	24025580	33271940
P40336	Vacuolar protein sorting-associated protein 26A (H<beta>58 protein) (H beta 58) (Vesicle protein sorting 26A) (mVPS26)	Vps26a	17500220	12782940	14848335	16283890	16783570	16746280	9.77214e+06	1.5573e+07	18187530	21353420	9925255	17961600
P48193	Protein 4.1 (P4.1) (4.1R) (Band 4.1) (Erythrocyte membrane protein band 4.1)	Epb41	21811130	3741475	9075754	11782330	3.44608e+06	5127954	9129441	11316660	4.87555e+06	7755717	5302162	4206389
P55264	Adenosine kinase (AK) (EC 2.7.1.20) (Adenosine 5'-phosphotransferase)	Adk	1.03337e+07	33031815	13033990	1.55615e+07	12261360	11751310	14344010	14699750	16923070	19054320	12841215	15017945
P56695	Wolframin	Wfs1	2926859	8815923	6362930	4838338	2278912	4757306	2.95793e+06	1238463	4.53797e+06	488957	7498428	2231425
P60843	Eukaryotic initiation factor 4A-I (eIF-4A-I) (eIF4A-I) (EC 3.6.4.13) (ATP-dependent RNA helicase eIF4A-1)	Eif4a1	18528870	15921785	54048712	62012780	13235460	38346664	25563465	11670980	8657033	24628475	10970250	12109420
P61922	4-aminobutyrate aminotransferase, mitochondrial (EC 2.6.1.19) ((S)-3-amino-2-methylpropionate transaminase) (EC 2.6.1.22) (GABA aminotransferase) (GABA-AT) (Gamma-amino-N-butyrate transaminase) (GABA transaminase) (GABA-T) (L-AIBAT)	Abat	5.4803e+06	585664	4.68031e+06	6605180	11237020	9718821	933309	926546	8.01395e+06	74716940	4.19438e+06	1.74281e+06
P70392	Ras-specific guanine nucleotide-releasing factor 2 (Ras-GRF2) (Ras guanine nucleotide exchange factor 2)	Rasgrf2	14798550	5071478	4643364	6570584	7144611	5.8361e+06	9900131	10407888	4896829	7.04682e+06	5553821	3328270
P70399	TP53-binding protein 1 (53BP1) (p53-binding protein 1) (p53BP1)	Tp53bp1	4828944	5.35359e+06	10167351	5946643	2458947	9246028	0	14589390	5577103	7143644	2432624	1865284
P80313	T-complex protein 1 subunit eta (TCP-1-eta) (CCT-eta)	Cct7	21597320	6228943	16829290	12735543	12083300	10510670	8387954	13976250	13761840	17446160	12528650	10942830
P98064	Mannan-binding lectin serine protease 1 (EC 3.4.21.-) (Complement factor MASP-3) (Complement-activating component of Ra-reactive factor) (Mannose-binding lectin-associated serine protease 1) (MASP-1) (Mannose-binding protein-associated serine protease) (Ra-reactive factor serine protease p100) (RaRF) (Serine protease 5) [Cleaved into: Mannan-binding lectin serine protease 1 heavy chain; Mannan-bi…	Masp1	8587458	1729253	8210050	23050960	6.55354e+06	7131328	10659660	3.11488e+07	26246040	1.80526e+07	676907	8618604
Q08460	Calcium-activated potassium channel subunit alpha-1 (BK channel) (BKCA alpha) (Calcium-activated potassium channel, subfamily M subunit alpha-1) (K(VCA)alpha) (KCa1.1) (Maxi K channel) (MaxiK) (Slo-alpha) (Slo1) (mSlo1) (Slowpoke homolog) (Slo homolog) (mSlo)	Kcnma1	18769060	13854860	4.18243e+06	1487475	15816545	10589250	5165648	6.42763e+06	8.22222e+06	3.09774e+06	1.74695e+07	3508396
Q08943	FACT complex subunit SSRP1 (Facilitates chromatin transcription complex subunit SSRP1) (Recombination signal sequence recognition protein 1) (Structure-specific recognition protein 1) (T160)	Ssrp1	5363707	5549044	4.98085e+06	5.36684e+06	13923000	6156698	14087950	6.4517e+06	16856310	14487260	2.62882e+06	4398925
Q1W617	Protein Shroom4	Shroom4	3168545	3335675	4740308	1.04037e+07	6900600	1968861	0	5174053	0	4560132	1.24989e+06	1572465
Q3V3R4	Integrin alpha-1 (CD49 antigen-like family member A) (Laminin and collagen receptor) (VLA-1) (CD antigen CD49a)	Itga1	6630022	6279796	14177310	4151472	10522290	9.15221e+06	3.51897e+06	77828091	9350148	7.3503e+06	7818981	28185510
Q5SSW2	Proteasome activator complex subunit 4 (Proteasome activator PA200) (Protein TEMO)	Psme4	7739225	24096360	20068350	15380470	45010392	9074025	6.89243e+06	4221782	21150570	1.06711e+07	17686130	7055957
Q5SXY1	Cytospin-B (Sperm antigen with calponin homology and coiled-coil domains 1)	Specc1	10716550	7385052	18438075	11149878	3672253	1.07106e+07	4.33856e+06	9435378	8318201	1.48628e+07	12755550	4.0811e+06
Q61578	NADPH:adrenodoxin oxidoreductase, mitochondrial (AR) (Adrenodoxin reductase) (EC 1.18.1.6) (Ferredoxin--NADP(+) reductase) (Ferredoxin reductase)	Fdxr	3.4497e+06	18996550	15152910	8401451	13480290	11005660	54666805	14501670	20595260	10818170	10759820	13089660
Q61584	RNA-binding protein FXR1 (FXR1P) (mFxr1p)	Fxr1	2073020	4587783	1.0711e+07	3221987	2.13786e+06	6069899	1.61453e+07	9569696	10595981	3865712	5801633	5887855
Q62468	Villin-1	Vil1	11062660	9301710	1.04983e+07	2.50269e+07	7928180	9.24701e+06	24793630	27990350	1.77151e+07	7363681	5858858	21367415
Q68FF6	ARF GTPase-activating protein GIT1 (ARF GAP GIT1) (G protein-coupled receptor kinase-interactor 1) (GRK-interacting protein 1)	Git1	42273420	15766040	8.6326e+06	16987660	2541102	8115703	3180139	5.88977e+06	3.87848e+06	6.22273e+06	11148482	6320149
Q68FL6	Methionine--tRNA ligase, cytoplasmic (EC 6.1.1.10) (Methionyl-tRNA synthetase) (MetRS)	Mars1	4771537	2.77571e+07	11278300	1205925	2992214	5342677	11841240	7091765	9259199	10731170	1.1141e+07	3502240
Q6NV83	U2 snRNP-associated SURP motif-containing protein (140 kDa Ser/Arg-rich domain protein) (U2-associated protein SR140)	U2surp	13768340	21767140	8871948	13620585	21171010	9747539	19512400	21068985	20635020	5275060	24655945	13070710
Q6NVF9	Cleavage and polyadenylation specificity factor subunit 6	Cpsf6	8.96021e+06	33110691	6.64122e+06	33114209	11368700	8.20556e+06	3.44026e+07	29660783	13525200	1.68005e+07	6447600	4033948
Q6P5B0	RRP12-like protein	Rrp12	3292458	7.28463e+06	7094256	3646935	1.14654e+07	8.62153e+07	19195268	1773770	15008290	42881260	19756828	44094729
Q6P5D3	Putative ATP-dependent RNA helicase DHX57 (EC 3.6.4.13) (DEAH box protein 57)	Dhx57	6937615	1.32001e+07	12794570	13019160	2.40519e+07	18735350	20362130	3324418	57490866	44810980	9899989	15290775
Q6PH08	ERC protein 2 (CAZ-associated structural protein 1) (CAST1)	Erc2	21655690	9806397	15737440	5791131	74951553	2.50276e+06	46858160	1.02993e+06	20820360	15245290	1.00434e+07	9.75378e+06
Q6QI06	Rapamycin-insensitive companion of mTOR (AVO3 homolog) (mAVO3) (Protein pianissimo)	Rictor	24106795	14189670	17758705	2.49138e+06	16606705	6430624	21272940	2942477	9.51991e+06	13385830	27796240	32848690
Q7TSQ8	Pyruvate dehydrogenase phosphatase regulatory subunit, mitochondrial (PDPr)	Pdpr	8799972	27697500	8.10517e+06	46557521	8876716	37242880	27957520	2609163	4.91948e+06	2023844	3056684	12050686
Q80UM3	N-alpha-acetyltransferase 15, NatA auxiliary subunit (N-terminal acetyltransferase 1) (NMDA receptor-regulated protein 1) (Protein tubedown-1)	Naa15	4171958	3.93462e+06	9.60347e+06	1.22354e+07	13458090	10481220	286318014	3.24329e+06	47951004	1.62349e+06	3349526	5751627
Q80Y24	Prickle-like protein 2	Prickle2	4056446	12319760	9531321	22291200	18184330	2017431	15165940	4026803	39043230	1477861	11748850	6420125
Q80YC5	Coagulation factor XII (EC 3.4.21.38) (Hageman factor) (HAF) [Cleaved into: Coagulation factor XIIa heavy chain; Coagulation factor XIIa light chain]	F12	823725	4.34094e+06	4862770	6727241	2.23218e+06	5.87361e+06	6412148	1.02311e+07	3130004	5.48189e+06	7027050	8.32219e+06
Q8BFZ9	Erlin-2 (Endoplasmic reticulum lipid raft-associated protein 2) (Stomatin-prohibitin-flotillin-HflC/K domain-containing protein 2) (SPFH domain-containing protein 2)	Erlin2	4280859	9147684	14810244	12307157	11867200	23605325	11680700	12878035	11295920	14911390	9648936	10918930
Q8BIL5	Protein Hook homolog 1 (mHK1)	Hook1	10484360	2.7913e+07	8.16592e+06	19556785	3382300	6379560	3328437	14891590	11283956	1.27136e+07	6.33783e+06	29865880
Q8BK72	Small ribosomal subunit protein mS27 (28S ribosomal protein S27, mitochondrial) (MRP-S27) (S27mt) (Mitochondrial ribosomal protein S27)	Mrps27	5727360	9.49989e+06	23070915	9364437	13296514	4899625	7674677	7680443	12911560	28516330	6713518	5135116
Q8BMI0	F-box only protein 38 (Modulator of KLF7 activity) (MoKA)	Fbxo38	13793160	14275800	8434123	5779347	6903806	21905680	9.54962e+07	26530300	21117940	70812094	30959280	15210205
Q8BP40	Lysophosphatidic acid phosphatase type 6 (EC 3.1.3.2) (Acid phosphatase 6, lysophosphatidic) (Acid phosphatase-like protein 1) (PACPL1)	Acp6	8.56045e+06	7219962	18807980	19366190	5066936	4897541	24256410	21116420	11527490	25129500	28108801	13414850
Q8BP47	Asparagine--tRNA ligase, cytoplasmic (EC 6.1.1.22) (Asparaginyl-tRNA synthetase) (AsnRS) (Asparaginyl-tRNA synthetase 1)	NARS1	28776590	3564535	2160553	4974667	3032564	2429541	8.8142e+06	8443045	6173301	8.11986e+06	5286377	4.98322e+06
Q8BQM8	Echinoderm microtubule-associated protein-like 5 (EMAP-5)	Eml5	1.17527e+07	4488247	17034355	8540777	4.68009e+06	4572547	12017445	6560046	11553020	7346481	8649060	17056285
Q8BWY3	Eukaryotic peptide chain release factor subunit 1 (Eukaryotic release factor 1) (eRF1)	Etf1	12097920	25689322	12773470	4652681	9129483	5480317	40943355	48404280	12301080	26683740	98268947	22951650
Q8C1B7	Septin-11	Septin11	11291242	29333030	11296410	12225155	15992011	9432459	16131845	9629352	8462081	10750760	7302457	8943697
Q8CAY6	Acetyl-CoA acetyltransferase, cytosolic (EC 2.3.1.9) (Cytosolic acetoacetyl-CoA thiolase)	Acat2	15131350	24182850	25388885	13211620	18143840	19645620	16783575	15941060	14109701	25016740	11612740	14475990
Q8CDG1	Piwi-like protein 2 (EC 3.1.26.-)	Piwil2	15356575	32970550	10774700	8.39198e+06	1.02946e+07	11167052	17995070	6133142	29467430	26766100	19529680	4752155
Q8CIB5	Fermitin family homolog 2 (Kindlin-2) (Pleckstrin homology domain-containing family C member 1)	Fermt2	6681112	21417900	16481470	11099010	55612302	9584806	7990245	16041210	13983560	12400585	8.11061e+06	7271000
Q8R0N6	Hydroxyacid-oxoacid transhydrogenase, mitochondrial (HOT) (EC 1.1.99.24) (Alcohol dehydrogenase iron-containing protein 1) (ADHFe1)	Adhfe1	10904620	22188090	23339900	24642420	15498060	1.81595e+07	28794110	26443070	33038725	23359600	24583360	28583320
Q8R164	Valacyclovir hydrolase (VACVase) (Valacyclovirase) (EC 3.1.-.-) (Biphenyl hydrolase-like protein)	Bphl	11502440	13634260	1.24807e+07	27061860	15658788	27564093	23209140	33348690	29874770	15501850	19436850	18594840
Q8VCT3	Aminopeptidase B (AP-B) (EC 3.4.11.6) (Arginine aminopeptidase) (Arginyl aminopeptidase) (Cytosol aminopeptidase IV)	Rnpep	5000988	7707900	5008739	6682107	8100903	17660440	9.11196e+06	8.28157e+06	8791548	12653890	6190474	4636023
Q8VD65	Phosphoinositide 3-kinase regulatory subunit 4 (PI3-kinase regulatory subunit 4) (EC 2.7.11.1)	Pik3r4	12165150	16551045	8172438	10536349	6457467	2.08177e+06	1.53786e+06	0	1.78409e+07	7719584	4.82702e+06	31269946
Q8VH51	RNA-binding protein 39 (Coactivator of activating protein 1 and estrogen receptors) (Coactivator of AP-1 and ERs) (RNA-binding motif protein 39) (RNA-binding region-containing protein 2)	Rbm39	20289490	22903370	3367006	1.25407e+07	22960495	6.38862e+06	6722637	7263287	7547658	5344198	15872330	5495875
Q921M4	Golgin subfamily A member 2 (130 kDa cis-Golgi matrix protein) (GM130)	Golga2	18596350	4.15342e+07	61357420	68153320	7149767	4997180	1.20247e+07	14694000	8.55246e+07	12935710	1878385	7.48874e+07
Q99JY9	Actin-related protein 3 (Actin-like protein 3)	Actr3	12089064	15819700	21097065	17971070	18057340	29435870	18890350	19633490	20936620	8870471	14611450	10374250
Q99L45	Eukaryotic translation initiation factor 2 subunit 2 (Eukaryotic translation initiation factor 2 subunit beta) (eIF2-beta)	Eif2s2	1.93757e+06	3.6837e+06	9782817	47521352	9.78595e+06	4.69778e+06	1.04989e+07	13188670	6.03679e+07	17715150	10594000	6.06887e+06
Q99LF4	RNA-splicing ligase RtcB homolog (EC 6.5.1.8) (3'-phosphate/5'-hydroxy nucleic acid ligase) (Focal adhesion-associated protein) (FAAP)	Rtcb	11452380	15593550	11420545	9.23383e+06	18763070	29836590	17491430	16952220	6082851	9579466	16216915	10453510
Q99N87	Small ribosomal subunit protein uS5m (28S ribosomal protein S5, mitochondrial) (MRP-S5) (S5mt)	Mrps5	16937610	6468969	1.00744e+07	12713000	16332020	7975810	28686460	15819810	18513520	12171540	1.00036e+07	5.29508e+06
Q9CQF9	Prenylcysteine oxidase 1 (EC 1.8.3.5) (Prenylcysteine lyase)	Pcyox1	11379830	6724921	7.25471e+06	11857850	26887290	5564699	10658310	9496039	11274170	8.6834e+06	7656170	34115496
Q9CQJ8	NADH dehydrogenase [ubiquinone] 1 beta subcomplex subunit 9 (Complex I-B22) (CI-B22) (NADH-ubiquinone oxidoreductase B22 subunit)	Ndufb9	12217811	31595046	11390120	18889990	20841300	20304430	31539986	25984777	42567169	18239719	10376950	1.59284e+07
Q9CRB9	MICOS complex subunit Mic19 (Coiled-coil-helix-coiled-coil-helix domain-containing protein 3)	Chchd3	60400632	21421030	27275320	19536095	22907200	23752720	1.17336e+07	11911550	14814985	14185150	15541760	10570696
Q9CYH2	Peroxiredoxin-like 2A (Peroxiredoxin-like 2 activated in M-CSF stimulated monocytes) (Protein PAMM) (Redox-regulatory protein FAM213A)	Prxl2a	19268980	15268715	23775020	23910189	14110620	25496400	38761385	43051600	23171030	36247864	36350752	23669115
Q9D071	MMS19 nucleotide excision repair protein homolog (MET18 homolog) (MMS19-like protein)	Mms19	7587085	7816147	7.31286e+06	21444649	84399545	12771130	8.08975e+06	10728330	5090787	1.64172e+07	19866560	40691020
Q9D1Q6	Endoplasmic reticulum resident protein 44 (ER protein 44) (ERp44) (Thioredoxin domain-containing protein 4)	Erp44	1001642	2070429	6513859	9.0352e+06	9738772	8165353	3660418	6950330	19728300	2103580	6.64715e+06	4433874
Q9D6Z1	Nucleolar protein 56 (Nucleolar protein 5A)	Nop56	15103000	47408560	6730771	8.05179e+06	10318610	6081088	10736320	4244313	8.55849e+06	4044077	6206983	12239392
Q9DBE0	Cysteine sulfinic acid decarboxylase (EC 4.1.1.29) (Aspartate 1-decarboxylase) (EC 4.1.1.11) (Cysteine-sulfinate decarboxylase) (Sulfinoalanine decarboxylase)	Csad	28613060	18816440	23584830	19241390	18000060	25797595	14656110	1.26844e+07	24038580	31476490	17806435	11038640
Q9DC50	Peroxisomal carnitine O-octanoyltransferase (COT) (EC 2.3.1.137)	Crot	3959995	6594096	2816940	4519107	11177080	4.85704e+06	6402274	6728659	15139900	4200662	3033164	6786467
Q9EP69	Phosphatidylinositol-3-phosphatase SAC1 (EC 3.1.3.64) (Phosphatidylinositol-4-phosphate phosphatase) (Suppressor of actin mutations 1-like protein)	Sacm1l	5772259	10221790	8227610	9628436	7734971	8.80749e+06	9796021	8210372	9.99827e+06	8.3147e+06	7320083	8433121
Q9EQZ6	Rap guanine nucleotide exchange factor 4 (Exchange factor directly activated by cAMP 2) (Exchange protein directly activated by cAMP 2) (EPAC 2) (cAMP-dependent Rap1 guanine-nucleotide exchange factor) (cAMP-regulated guanine nucleotide exchange factor II) (cAMP-GEFII)	Rapgef4	3.61369e+06	13326420	3.28224e+06	5364340	4578383	8250470	4806328	8905531	5685491	25327920	4044970	45300152
Q9JIK5	Nucleolar RNA helicase 2 (EC 3.6.4.13) (DEAD box protein 21) (Gu-alpha) (Nucleolar RNA helicase Gu) (Nucleolar RNA helicase II) (RH II/Gu)	Ddx21	9521678	14871140	1616207	179085118	18838920	1387226	19199620	680050	1.8404e+07	12862680	32725884	1.13517e+06
Q9QYB1	Chloride intracellular channel protein 4 (mc3s5/mtCLIC)	Clic4	8008683	64780568	11092310	14081760	12339290	6899323	6796655	17200330	8.3264e+06	9066988	1.00439e+07	8.87285e+06
Q9QZQ8	Core histone macro-H2A.1 (Histone macroH2A1) (mH2A1) (H2A.y) (H2A/y)	Macroh2a1	19696030	50007090	10430620	10476020	6921607	6635263	13968070	11768950	15311760	13839990	7.3879e+06	10024318
Q9R1X4	Protein timeless homolog (mTim)	Timeless	2.97536e+07	52913410	2115233	0	16047810	9.20455e+06	13405250	4.28217e+07	20772990	1.60033e+07	17296515	7.28931e+06
Q9WV92	Band 4.1-like protein 3 (4.1B) (Differentially expressed in adenocarcinoma of the lung protein 1) (DAL-1) (DAL1P) (mDAL-1) (Erythrocyte membrane protein band 4.1-like 3) [Cleaved into: Band 4.1-like protein 3, N-terminally processed]	Epb41l3	7480870	2909060	3432315	5781982	7.76899e+06	7539185	833344	17258595	3.5085e+06	4976650	2.8763e+06	12982750
Q9Z0U1	Tight junction protein ZO-2 (Tight junction protein 2) (Zona occludens protein 2) (Zonula occludens protein 2)	Tjp2	9217922	4504597	95364.2	1626967	7911223	8904315	1501198	2.28451e+06	9.48905e+06	3563175	2.34266e+06	1.873e+07
Q9Z1X4	Interleukin enhancer-binding factor 3	Ilf3	8266597	17755590	15995252	23500420	22304340	1008910	7.35148e+06	2503505	10037670	16377960	5.58351e+06	4622705
A2ASQ1	Agrin [Cleaved into: Agrin N-terminal 110 kDa subunit; Agrin C-terminal 110 kDa subunit; Agrin C-terminal 90 kDa fragment (C90); Agrin C-terminal 22 kDa fragment (C22)]	Agrn	3264032	17358690	12443990	0	7.59631e+06	22238870	67119890	39236760	57286940	18183175	13981850	7878978
G3X9K3	Brefeldin A-inhibited guanine nucleotide-exchange protein 1 (BIG1) (Brefeldin A-inhibited GEP 1) (ADP-ribosylation factor guanine nucleotide-exchange factor 1)	Arfgef1	135260355	9061431	39483608	3.94048e+06	2.21339e+06	21411383	32560515	164801800	5.03347e+06	2.72473e+06	949708	34775300
G5E8K5	Ankyrin-3 (ANK-3) (Ankyrin-G)	Ank3	6841355	9.51194e+06	2955213	9.58041e+06	11196135	2626759	6745758	6.04525e+06	6.99076e+06	16720960	4.09793e+06	7886328
O08756	3-hydroxyacyl-CoA dehydrogenase type-2 (EC 1.1.1.35) (17-beta-estradiol 17-dehydrogenase) (EC 1.1.1.62) (2-methyl-3-hydroxybutyryl-CoA dehydrogenase) (MHBD) (3-alpha-(17-beta)-hydroxysteroid dehydrogenase (NAD(+))) (EC 1.1.1.239) (3-hydroxy-2-methylbutyryl-CoA dehydrogenase) (EC 1.1.1.178) (3-hydroxyacyl-CoA dehydrogenase type II) (3alpha(or 20beta)-hydroxysteroid dehydrogenase) (EC 1.1.1.53) (7-…	Hsd17b10	15027911	18409335	38201781	41772190	54474060	46179432	101696634	88307580	65855728	67844528	62565095	50735421
O08759	Ubiquitin-protein ligase E3A (EC 2.3.2.26) (HECT-type ubiquitin transferase E3A) (Oncogenic protein-associated protein E6-AP)	Ube3a	4.17016e+06	1.45207e+06	1402620	21341930	2517801	7.79183e+06	8799462	18458642	14015050	21068720	4807583	6.33524e+06
O35345	Importin subunit alpha-7 (Importin alpha-S2) (Karyopherin subunit alpha-6)	Kpna6	2.96859e+06	8.38353e+06	3694886	5.20537e+06	4965357	6194313	2.99479e+07	5216497	5218901	5.13525e+06	3939635	3195275
O35927	Catenin delta-2 (Neural plakophilin-related ARM-repeat protein) (NPRAP) (Neurojungin)	Ctnnd2	10007360	6489680	12076795	1.18069e+07	1801916	8.34104e+06	2.317e+07	1.20014e+07	38457300	42878170	28905410	31445388
O70566	Protein diaphanous homolog 2 (Diaphanous-related formin-2) (DRF2) (mDia3)	Diaph2	26614235	4120501	2.23385e+07	46520407	8076699	8966213	11977710	19095759	15432650	4903975	5337766	13068150
O88428	Bifunctional 3'-phosphoadenosine 5'-phosphosulfate synthase 2 (PAPS synthase 2) (PAPSS 2) (Sulfurylase kinase 2) (SK 2) (SK2) [Includes: Sulfate adenylyltransferase (EC 2.7.7.4) (ATP-sulfurylase) (Sulfate adenylate transferase) (SAT); Adenylyl-sulfate kinase (EC 2.7.1.25) (3'-phosphoadenosine-5'-phosphosulfate synthase) (APS kinase) (Adenosine-5'-phosphosulfate 3'-phosphotransferase) (Adenylylsul…	Papss2	58232300	14078717	34205248	31436489	40517949	9025682	74156456	11322960	75420585	48280759	33534330	7457288
P00688	Pancreatic alpha-amylase 2a5 (PA) (EC 3.2.1.1) (1,4-alpha-D-glucan glucanohydrolase)	Amy2a5	7446729	6327032	13573155	0	7747140	15248965	2978101	15807050	6.22501e+07	2185452	6548382	4.40058e+07
P06683	Complement component C9	C9	2.88621e+06	1981308	1254298	8987688	0	1313372	5104997	311048	2.4594e+06	2333263	26457060	2825811
P10605	Cathepsin B (EC 3.4.22.1) (Cathepsin B1) [Cleaved into: Cathepsin B light chain; Cathepsin B heavy chain]	Ctsb	14881290	1.09028e+07	10363760	10821260	12981515	16623175	4970217	1.39956e+07	19925720	11500998	11038510	8960881
P12023	Amyloid-beta precursor protein (ABPP) (APP) (Alzheimer disease amyloid A4 protein homolog) (Alzheimer disease amyloid protein) (Amyloid precursor protein) (Amyloid-beta (A4) precursor protein) (Amyloid-beta A4 protein) (Amyloidogenic glycoprotein) (AG) [Cleaved into: N-APP; Soluble APP-alpha (S-APP-alpha); Soluble APP-beta (S-APP-beta); C99 (APP-C99) (Beta-secretase C-terminal fragment) (Beta-CTF…	App	7.96564e+06	8138551	7.07051e+06	3901930	25767620	36542248	18291305	806908	3317233	265220158	4007092	6875466
P21107	Tropomyosin alpha-3 chain (Gamma-tropomyosin) (Tropomyosin-3)	Tpm3	30956850	20228780	16285575	12078830	27716710	16971410	16019770	11789090	19632240	3583512	23147550	15522530
P26040	Ezrin (Cytovillin) (Villin-2) (p81)	Ezr	9406344	3575379	5763583	5553561	709829	4.65823e+06	8.49968e+06	4115498	2.72011e+06	6.41501e+06	3909519	11215765
P26638	Serine--tRNA ligase, cytoplasmic (EC 6.1.1.11) (Seryl-tRNA synthetase) (SerRS) (Seryl-tRNA(Ser/Sec) synthetase)	Sars1	5214838	16195820	12823770	14034385	8825373	10250838	29691970	22944175	28414429	26878985	19890320	22193310
P27612	Phospholipase A-2-activating protein (PLA2P) (PLAP)	Plaa	2595716	7399107	2851838	5766262	4143142	10583116	6461873	7235012	5947012	3622530	2492287	2863047
P27659	Large ribosomal subunit protein uL3 (60S ribosomal protein L3) (J1 protein)	Rpl3	8855805	1.02315e+06	6666388	7102347	4968094	6471179	16164355	13528120	15030540	18947371	7.09766e+06	10602928
P29699	Alpha-2-HS-glycoprotein (Countertrypin) (Fetuin-A)	Ahsg	19031060	36518202	19264338	4414089	28579445	1.81351e+07	13394140	16935440	4.16777e+06	9.15637e+06	1.07372e+07	1635935
P32848	Parvalbumin alpha	Pvalb	309619504	153129224	17877954	23140710	77694599	47087552	1.65672e+07	13804510	4.23273e+07	42135120	33636952	39233445
P43883	Perilipin-2 (Adipophilin) (Adipose differentiation-related protein) (ADRP)	Plin2	48185888	22583630	24369210	31316270	25862510	1.90559e+07	9.1752e+07	44747244	22325970	16567915	35534451	2.38121e+07
P46471	26S proteasome regulatory subunit 7 (26S proteasome AAA-ATPase subunit RPT1) (Proteasome 26S subunit ATPase 2)	Psmc2	5114009	5.46409e+06	7478564	8356545	9.28235e+06	8967656	24421550	8132630	10300794	5418739	6180782	5.51745e+06
P48320	Glutamate decarboxylase 2 (EC 4.1.1.15) (65 kDa glutamic acid decarboxylase) (GAD-65) (Glutamate decarboxylase 65 kDa isoform)	Gad2	8548809	2132503	12664040	13653730	5629941	4466793	3290421	2572543	2.75043e+06	1.24617e+07	0	5821156
P55012	Solute carrier family 12 member 2 (Basolateral Na-K-Cl symporter) (Bumetanide-sensitive sodium-(potassium)-chloride cotransporter 2)	Slc12a2	5.81382e+06	4009820	9717857	1.52452e+07	12732090	45390144	10819545	10333890	10026360	5664937	52119272	15364275
P61329	Fibroblast growth factor 12 (FGF-12) (Fibroblast growth factor homologous factor 1) (FHF-1) (Myocyte-activating factor)	Fgf12	2809663	948331	1370942	6993413	1602199	3.48287e+06	15580430	18027170	7591270	20692005	5.07559e+06	5565667
P62082	Small ribosomal subunit protein eS7 (40S ribosomal protein S7)	Rps7	37210248	30500530	61384280	49683037	33781472	17292290	9701286	19815790	18340680	22054060	5916586	47149760
P62983	Ubiquitin-ribosomal protein eS31 fusion protein (Ubiquitin carboxyl extension protein 80) [Cleaved into: Ubiquitin; Small ribosomal subunit protein eS31 (40S ribosomal protein S27a)]	Rps27a	108809124	171099392	121112896	118218200	179126096	115943600	158708144	107636896	64309872	8.15643e+07	83446280	76298896
P63242	Eukaryotic translation initiation factor 5A-1 (eIF-5A-1) (eIF-5A1) (Eukaryotic initiation factor 5A isoform 1) (eIF-5A) (eIF-4D)	Eif5a	10133789	5741752	10825420	20028651	24901200	25031410	33875296	37083655	21990874	40852220	15591885	10512020
P68040	Small ribosomal subunit protein RACK1 (12-3) (Guanine nucleotide-binding protein subunit beta-2-like 1) (Receptor for activated C kinase) (Receptor of activated protein C kinase 1) (Receptor of activated protein kinase C 1) (p205) [Cleaved into: Small ribosomal subunit protein RACK1, N-terminally processed (Guanine nucleotide-binding protein subunit beta-2-like 1, N-terminally processed) (Recepto…	Rack1	21539570	21941240	33758288	20077640	10809050	24267740	35356048	31864350	1.64853e+07	23342010	26332489	14125930
P68254	14-3-3 protein theta (14-3-3 protein tau)	Ywhaq	9832204	19598290	23507240	33848859	26709045	39387700	44625920	22325170	24913870	23615180	33876600	12617790
P70296	Phosphatidylethanolamine-binding protein 1 (PEBP-1) (HCNPpp) [Cleaved into: Hippocampal cholinergic neurostimulating peptide (HCNP)]	Pebp1	16583180	15419195	76263776	55145900	64032580	36245770	94996952	59827154	45671440	77100216	82693560	61368300
P70302	Stromal interaction molecule 1	Stim1	8197573	8256724	11827395	6883509	1793082	3765698	2029715	1430032	6.15284e+06	21618730	4126068	3100208
P84091	AP-2 complex subunit mu (AP-2 mu chain) (Adaptor protein complex AP-2 subunit mu) (Adaptor-related protein complex 2 subunit mu) (Clathrin assembly protein complex 2 mu medium chain) (Clathrin coat assembly protein AP50) (Clathrin coat-associated protein AP50) (Mu2-adaptin) (Plasma membrane adaptor AP-2 50 kDa protein)	Ap2m1	3.73817e+06	3.56877e+06	1.69442e+07	4001046	3886653	7998584	4428030	11634565	3.24695e+06	5993815	7255425	5515841
P84309	Adenylate cyclase type 5 (EC 4.6.1.1) (ATP pyrophosphate-lyase 5) (Adenylate cyclase type V) (Adenylyl cyclase 5)	Adcy5	26146770	12856070	5.23669e+06	5589160	16154970	10204120	2.10808e+06	11231558	3168842	5.58592e+06	11133000	1676082
P97467	Peptidyl-glycine alpha-amidating monooxygenase (PAM) [Includes: Peptidylglycine alpha-hydroxylating monooxygenase (PHM) (EC 1.14.17.3); Peptidyl-alpha-hydroxyglycine alpha-amidating lyase (EC 4.3.2.5) (Peptidylamidoglycolate lyase) (PAL)]	Pam	5113898	25013251	25438800	9643893	25757530	6336791	9.20633e+06	4779758	5.68085e+06	6040884	0	8.12026e+06
P97872	Flavin-containing monooxygenase 5 (FMO 5) (Dimethylaniline monooxygenase [N-oxide-forming] 5) (EC 1.14.13.8) (Dimethylaniline oxidase 5) (Hepatic flavin-containing monooxygenase 5) (NADPH oxidase) (EC 1.6.3.1)	Fmo5	9.21048e+06	5394282	5.9582e+06	6.35682e+06	14535570	13410790	12716900	11477302	21395650	14884880	7224750	15011400
P98063	Bone morphogenetic protein 1 (BMP-1) (EC 3.4.24.19) (Mammalian tolloid protein) (mTld) (Procollagen C-proteinase) (PCP)	Bmp1	2.95529e+06	12339100	0	13017580	22933488	2.11916e+07	5476581	21321350	3638009	13660445	9428595	6.06063e+06
Q03350	Thrombospondin-2	Thbs2	33154460	4.58214e+07	4418805	2013747	2821031	3.18684e+06	1.80946e+08	2107266	5109507	3687311	11928850	27022673
Q06770	Corticosteroid-binding globulin (CBG) (Serpin A6) (Transcortin)	Serpina6	5920915	9.21254e+06	0	3.16665e+06	5781670	9.45487e+06	3495370	19717690	5917668	3814687	5149044	2.42761e+06
Q07076	Annexin A7 (Annexin VII) (Annexin-7) (Synexin)	Anxa7	10882061	5.6662e+06	17049460	11041100	6480668	8.20422e+06	8541709	19339395	6326376	1.02242e+07	10943230	14316270
Q11136	Xaa-Pro dipeptidase (X-Pro dipeptidase) (EC 3.4.13.9) (Imidodipeptidase) (Peptidase 4) (Peptidase D) (Proline dipeptidase) (Prolidase)	Pepd	11571290	1.21895e+07	7819240	7194683	4730460	13763115	1.22719e+07	7583426	11406540	9.51094e+06	9859624	6126855
Q1HFZ0	RNA cytosine C(5)-methyltransferase NSUN2 (EC 2.1.1.-) (Myc-induced SUN domain-containing protein) (Misu) (NOL1/NOP2/Sun domain family member 2) (mRNA cytosine C(5)-methyltransferase) (EC 2.1.1.-) (tRNA cytosine C(5)-methyltransferase) (EC 2.1.1.-, EC 2.1.1.203)	Nsun2	6946287	1.05974e+07	2.1264e+06	3.55956e+06	9.0391e+06	4.23498e+06	28251266	2.58998e+06	1.99581e+06	6151366	9.36725e+06	7706515
Q3TDD9	Protein phosphatase 1 regulatory subunit 21 (Coiled-coil domain-containing protein 128) (Ferry endosomal RAB5 effector complex subunit 2) (Fy-2) (KLRAQ motif-containing protein 1)	Ppp1r21	11692890	12788720	2184030	11310576	3821731	7799758	64105120	4.08288e+07	1.89804e+07	1.611e+07	7098617	40769600
Q3TDQ1	Dolichyl-diphosphooligosaccharide--protein glycosyltransferase subunit STT3B (Oligosaccharyl transferase subunit STT3B) (STT3-B) (EC 2.4.99.18) (B6dom1 antigen) (Source of immunodominant MHC-associated peptides)	Stt3b	8.81712e+06	12398440	1.36173e+07	8.30456e+06	6771866	5.62868e+06	5230037	23915000	6.59531e+06	11984920	2.97905e+06	2594365
Q3TEA8	Heterochromatin protein 1-binding protein 3	Hp1bp3	1.33206e+06	1954469	3.93397e+07	12209201	5313992	1508473	12500390	6422695	13156810	2161411	2.75588e+06	11127580
Q3TTY0	Phospholipase B1, membrane-associated (Phospholipase B) (Lysophospholipase) (EC 3.1.1.5) (Phospholipase A2) (EC 3.1.1.4) (Phospholipase B/lipase) (PLB/LIP) (Triacylglycerol lipase) (EC 3.1.1.3)	Plb1	5184989	2.5408e+06	545767	6842586	1442057	14536530	6.35799e+07	8782462	1.69388e+07	4.84896e+06	38923660	4318297
Q3U962	Collagen alpha-2(V) chain	Col5a2	12034207	11537830	7180816	15482160	1.85265e+07	22704700	1.2683e+07	3.712e+06	25261270	1.27635e+07	6.99681e+06	4974579
Q3UMF0	Cordon-bleu protein-like 1 (Cobl-related protein 1)	Cobll1	10136720	27935704	12858000	3423142	4688791	1966873	44988889	16151332	3.95861e+07	7294878	38164107	24238130
Q3UMU9	Hepatoma-derived growth factor-related protein 2 (HRP-2)	Hdgfl2	6355021	4.36359e+06	7697307	3452084	8.16534e+06	4952208	4635885	11903720	151412724	28501131	152023696	8.26869e+07
Q4KMM3	Oxidation resistance protein 1 (Protein C7)	Oxr1	1.34567e+08	5.7371e+06	8.01083e+06	42034010	36695160	23286825	21557460	10170815	9530305	12542420	8065201	1877259
Q569Z5	Probable ATP-dependent RNA helicase DDX46 (EC 3.6.4.13) (DEAD box protein 46)	Ddx46	1.09868e+07	8.12778e+06	3569627	4.06132e+07	4050318	7.6761e+06	5.75903e+06	7.7255e+06	6668462	5706940	5293719	14544960
Q5PSV9	Mediator of DNA damage checkpoint protein 1	Mdc1	13275530	4537265	38075248	192912748	22685605	9.1805e+06	14723570	2733771	1.73286e+07	17895245	3551559	5017577
Q5SUR0	Phosphoribosylformylglycinamidine synthase (FGAM synthase) (FGAMS) (EC 6.3.5.3) (Formylglycinamide ribonucleotide amidotransferase) (FGAR amidotransferase) (FGAR-AT) (Formylglycinamide ribotide amidotransferase)	Pfas	13926000	13587620	5726051	342154	11216240	763437	10226850	11871640	8.11281e+06	7.73395e+06	37437712	3874564
Q5U458	DnaJ homolog subfamily C member 11	Dnajc11	8144123	25014070	5843523	7228327	8374482	1.12109e+07	4832185	7139059	6576439	13717929	6406549	5227631
Q5XJY5	Coatomer subunit delta (Archain) (Delta-coat protein) (Delta-COP)	Arcn1	5.50691e+06	23589650	2656456	7463249	2463521	5153400	10180420	1.0237e+07	6.47103e+06	7.85712e+06	10509549	8272648
Q60759	Glutaryl-CoA dehydrogenase, mitochondrial (GCD) (EC 1.3.8.6)	Gcdh	8216305	13440570	13670900	15661170	25375100	9090394	9681114	9943222	12212984	1.23057e+07	6335511	15184397
Q60967	Bifunctional 3'-phosphoadenosine 5'-phosphosulfate synthase 1 (PAPS synthase 1) (PAPSS 1) (Sulfurylase kinase 1) (SK 1) (SK1) [Includes: Sulfate adenylyltransferase (EC 2.7.7.4) (ATP-sulfurylase) (Sulfate adenylate transferase) (SAT); Adenylyl-sulfate kinase (EC 2.7.1.25) (3'-phosphoadenosine-5'-phosphosulfate synthase) (APS kinase) (Adenosine-5'-phosphosulfate 3'-phosphotransferase) (Adenylylsul…	Papss1	1.43505e+06	95884968	1.75061e+06	21433550	48537200	5947350	16259600	19509540	5439931	371109036	6198655	11224780
Q61207	Prosaposin (Sulfated glycoprotein 1) (SGP-1) [Cleaved into: Saposin-A; Saposin-B-Val; Saposin-B; Saposin-C; Saposin-D]	Psap	39060480	23600140	41444248	27978830	62218592	64844624	1.68964e+07	36943128	39250200	6586729	56398660	94951760
Q61285	ATP-binding cassette sub-family D member 2 (EC 3.1.2.-) (EC 7.6.2.-) (Adrenoleukodystrophy-related protein)	Abcd2	1595067	822064	3690331	12265790	5771728	4.27591e+06	2441316	2769102	1744897	26355920	1713636	1.33126e+06
Q61738	Integrin alpha-7 [Cleaved into: Integrin alpha-7 heavy chain; Integrin alpha-7 light chain]	Itga7	61414460	3877867	10141367	19160390	21541420	11897160	20794890	4251429	20751800	4410687	17828880	3989141
Q62077	1-phosphatidylinositol 4,5-bisphosphate phosphodiesterase gamma-1 (EC 3.1.4.11) (Phosphoinositide phospholipase C-gamma-1) (Phospholipase C-gamma-1) (PLC-gamma-1)	Plcg1	8850603	5944909	7528736	7949080	0	3.56765e+06	1750018	9888100	50509669	6523536	8.26095e+06	8287564
Q62141	Paired amphipathic helix protein Sin3b (Histone deacetylase complex subunit Sin3b) (Transcriptional corepressor Sin3b)	Sin3b	1.10413e+07	13577365	5.16882e+08	8762835	1.57787e+07	2558338	4107978	3880356	4435907	33727376	2.32281e+07	32714040
Q62465	Synaptic vesicle membrane protein VAT-1 homolog (EC 1.-.-.-)	Vat1	6391799	48104740	11733720	23626460	17827750	14976740	3.2411e+06	1.88002e+07	30299369	14931450	1.20379e+07	14196020
Q64726	Zinc-alpha-2-glycoprotein (Zn-alpha-2-GP) (Zn-alpha-2-glycoprotein)	Azgp1	18308620	7468463	7560435	3.46611e+06	9.74415e+06	6756672	4920304	8.40688e+06	9460906	9.57641e+06	11099835	6336383
Q66X03	NACHT, LRR and PYD domains-containing protein 9A (NALP-theta)	Nlrp9a	2.39554e+06	973716	17212745	14269840	1.46048e+06	3.58074e+06	2.1422e+07	5700121	21903320	18481830	12387045	0
Q6A068	Cell division cycle 5-like protein (Cdc5-like protein)	Cdc5l	14935350	8722148	46051342	11335010	5977077	4889017	5288789	5608044	11782120	14600220	6408555	6637382
Q6EDY6	F-actin-uncapping protein LRRC16A (CARMIL homolog) (Capping protein regulator and myosin 1 linker protein 1) (Capping protein, Arp2/3 and myosin-I linker homolog 1) (Capping protein, Arp2/3 and myosin-I linker protein 1) (CARML1) (Leucine-rich repeat-containing protein 16A)	Carmil1	32524370	1.7007e+06	6.92768e+06	6703126	17231080	7.62425e+06	27810745	14726705	20807010	28123625	27908775	15265710
Q6P9Q6	FK506-binding protein 15 (FKBP-15) (133 kDa FK506-binding protein) (133 kDa FKBP) (FKBP-133) (WASP and FKBP-like) (WAFL)	Fkbp15	11805980	15160180	6283084	23075150	6382967	12404575	1.92724e+07	36005872	34251690	37588552	3517762	29165625
Q6PGF7	Exocyst complex component 8 (Exocyst complex 84 kDa subunit)	Exoc8	8986594	3449875	17716840	50917206	6889088	10663800	12391800	9595679	7178206	17200382	15015979	7822493
Q6WVG3	BTB/POZ domain-containing protein KCTD12 (Pfetin) (Predominantly fetal expressed T1 domain)	Kctd12	11921340	11173990	19101465	17012465	13316580	13755645	17353180	13680840	14795450	16607450	13918800	11918780
Q6ZQ73	Cullin-associated NEDD8-dissociated protein 2 (Cullin-associated and neddylation-dissociated protein 2) (TBP-interacting protein of 120 kDa B) (TBP-interacting protein 120B) (p120 CAND2)	Cand2	2980972	4150560	2.86539e+06	4126544	2.45905e+06	999360	784931	6993132	4108564	37988032	9.73287e+06	8.37986e+06
Q6ZWN5	Small ribosomal subunit protein uS4 (40S ribosomal protein S9)	Rps9	9.57609e+06	15938610	15590350	18205840	12677920	23835240	9125397	15430195	13908288	17220565	27072380	16073325
Q6ZWX6	Eukaryotic translation initiation factor 2 subunit 1 (Eukaryotic translation initiation factor 2 subunit alpha) (eIF-2-alpha) (eIF-2A) (eIF-2alpha) (eIF2-alpha)	Eif2s1	7276867	23180760	1.0887e+07	21634540	13763010	19333870	11005510	12759130	13500325	17802275	17086020	29835590
Q7TNC4	Putative RNA-binding protein Luc7-like 2 (CGI-74 homolog)	Luc7l2	8.60409e+06	10083350	5543413	9379747	6146175	19428980	9942761	15719420	1.82066e+07	1.54061e+07	2.83263e+07	12588650
Q7TPM1	Protein PRRC2B (HLA-B-associated transcript 2-like 1) (Proline-rich coiled-coil protein 2B)	Prrc2b	6531456	6.99092e+06	9.43376e+06	36321184	23339400	8577873	4.49758e+07	4.42526e+07	28121051	28971564	18236970	44329171
Q7TQG1	Pleckstrin homology domain-containing family A member 6 (PH domain-containing family A member 6) (Phosphoinositol 3-phosphate-binding protein 3) (PEPP-3)	Plekha6	7.66774e+06	6.15364e+06	10132800	7018970	85980272	7014293	14356530	7853345	7428273	9521709	2.48201e+06	31236690
Q7TSJ6	Serine/threonine-protein kinase LATS2 (EC 2.7.11.1) (Kinase phosphorylated during mitosis protein) (Large tumor suppressor homolog 2) (Serine/threonine-protein kinase kpm)	Lats2	4900942	5.44962e+06	9077589	10952250	11291170	9468572	7862198	1.36117e+07	9.01941e+06	1.10214e+07	4579686	11047717
Q7TSV4	Phosphopentomutase (EC 5.4.2.7) (Glucose phosphomutase 2) (Phosphodeoxyribomutase) (Phosphoglucomutase-1) (Phosphoglucomutase-2) (PGM 2) (EC 5.4.2.2)	Pgm2	10707798	10404520	13239980	9855921	6409108	1.12773e+07	16161560	6304095	4.53871e+06	10172786	5263196	20001120
Q80TS3	Adhesion G protein-coupled receptor L3 (Latrophilin-3) (Lectomedin-3)	Adgrl3	6039554	6073166	6.62576e+06	682692	7032189	451651	15492920	9.51218e+06	10397951	11425830	8.9864e+06	6.86271e+06
Q80WJ7	Protein LYRIC (3D3/LYRIC) (Lysine-rich CEACAM1 co-isolated protein) (Metadherin) (Metastasis adhesion protein)	Mtdh	36209158	33536695	3948528	16312110	1.34198e+07	1434565	7.66758e+07	113655696	2892142	2156052	54977311	1.16116e+07
Q80ZA4	Fibrocystin-L (Polycystic kidney and hepatic disease 1-like protein 1) (PKHD1-like protein 1) (Protein D86)	Pkhd1l1	5046517	21911300	4.90356e+06	43554752	8.23499e+06	6660905	1.36241e+07	27016055	1.5372e+07	10565121	13059670	19509453
Q80ZF8	Adhesion G protein-coupled receptor B3 (Brain-specific angiogenesis inhibitor 3)	Adgrb3	2932457	18885885	3075695	2222558	1.59446e+06	6206792	46531479	7458177	1.09626e+07	9061125	15529910	54125574
Q8BG67	Protein EFR3 homolog A (Protein EFR3-like)	Efr3a	1088873	3274967	8.7298e+06	9594241	4012371	3779856	2.97291e+06	10437290	11078398	8.90844e+06	2733955	2575902
Q8BH04	Phosphoenolpyruvate carboxykinase [GTP], mitochondrial (PEPCK-M) (EC 4.1.1.32)	Pck2	1.53672e+07	17283253	7405137	32577944	14427420	1.26902e+07	22513105	17676515	15729540	34015520	5.15295e+06	6499715
Q8BRF7	Sec1 family domain-containing protein 1 (Syntaxin-binding protein 1-like 2)	Scfd1	1.00814e+07	14393550	5.29816e+06	31447275	73662480	18676090	15896305	146925948	11493610	7483753	3172199	4745625
Q8BX22	Sal-like protein 4 (Zinc finger protein SALL4)	Sall4	1.03024e+07	28888039	9608032	5674245	1.28885e+07	25465030	10068410	7.68598e+06	2531345	1433182	22387409	4951307
Q8C3Y4	Kinetochore-associated protein 1	Kntc1	1691162	9.27077e+06	5267562	6.61061e+06	59091735	31825861	4232427	10542095	28662970	20690175	26537860	15507550
Q8C8U0	Liprin-beta-1 (Protein tyrosine phosphatase receptor type f polypeptide-interacting protein-binding protein 1) (PTPRF-interacting protein-binding protein 1)	Ppfibp1	14202010	9062938	11887360	9.9116e+06	8512580	1.02423e+07	10189860	7271014	9595492	6554920	5610296	8846729
Q8CFE4	SCY1-like protein 2 (Coated vesicle-associated kinase of 104 kDa)	Scyl2	9.06333e+06	5107879	3989317	3.64251e+06	1669951	6560216	3880093	3974410	11706160	7913501	5645833	16386670
Q8CGF7	Transcription elongation regulator 1 (Formin-binding protein 28) (FBP 28) (TATA box-binding protein-associated factor 2S) (Transcription factor CA150) (p144)	Tcerg1	6.95303e+06	0	6931594	72582916	99528295	29612858	134166388	89200015	8551327	33073237	162404404	23332315
Q8CHG7	Rap guanine nucleotide exchange factor 2 (Cyclic nucleotide ras GEF) (CNrasGEF) (Neural RAP guanine nucleotide exchange protein) (nRap GEP) (PDZ domain-containing guanine nucleotide exchange factor 1) (PDZ-GEF1) (RA-GEF-1) (Ras/Rap1-associating GEF-1)	Rapgef2	13165935	30072465	5096099	3.80832e+06	10403702	8840201	1.14097e+07	8788188	7161808	9.82209e+06	7134216	3624769
Q8CHY6	Transcriptional repressor p66 alpha (GATA zinc finger domain-containing protein 2A)	Gatad2a	3701396	4865504	33484310	1.81025e+07	5.44709e+06	4564020	2.06026e+06	2.25218e+07	2420274	8.39704e+06	0	2647722
Q8JZM8	Mucin-4 (MUC-4) (Ascites sialoglycoprotein) (ASGP) (Pancreatic adenocarcinoma mucin) (Testis mucin) [Cleaved into: Mucin-4 alpha chain (Ascites sialoglycoprotein 1) (ASGP-1); Mucin-4 beta chain (Ascites sialoglycoprotein 2) (ASGP-2)]	Muc4	8.51261e+06	7206188	21727070	9.40788e+06	31861390	5147111	6.07743e+06	7848179	12586620	25921284	1551649	8543497
Q8K2V1	Serine/threonine-protein phosphatase 4 regulatory subunit 1	Ppp4r1	1031347	2.24644e+06	7.82153e+06	1.71883e+06	3.38276e+07	9313884	53978580	28249804	3610128	4.04071e+06	3.72732e+06	2906202
Q8K3H0	DCC-interacting protein 13-alpha (Dip13-alpha) (Adapter protein containing PH domain, PTB domain and leucine zipper motif 1)	Appl1	5.70387e+06	3724538	4772267	1.00613e+07	2100704	6.08469e+06	6287738	13356030	6.69047e+06	12896690	7.20813e+06	9178518
Q8QZR5	Alanine aminotransferase 1 (ALT1) (EC 2.6.1.2) (Glutamate pyruvate transaminase 1) (GPT 1) (Glutamic--alanine transaminase 1) (Glutamic--pyruvic transaminase 1)	Gpt	12948940	6498597	11437753	2147811	8.6452e+06	8.60934e+06	4.79728e+06	5336404	16618220	12414136	6522913	10721313
Q8R121	Protein Z-dependent protease inhibitor (PZ-dependent protease inhibitor) (PZI) (Serpin A10)	Serpina10	18199270	9.76206e+07	193525479	44591081	4.75443e+06	179947219	2.55993e+08	2983008	3.70708e+06	17601810	75888792	4440924
Q8R326	Paraspeckle component 1 (Paraspeckle protein 1) (mPSP1)	Pspc1	42882992	26207610	3987259	18284560	3321921	4.21009e+06	164339008	6856242	7.04202e+06	3680548	4881224	2385933
Q8R420	Phospholipid-transporting ATPase ABCA3 (EC 7.6.2.1) (ATP-binding cassette sub-family A member 3) (Xenobiotic-transporting ATPase ABCA3) (EC 7.6.2.2) [Cleaved into: 150 Kda mature form]	Abca3	27365185	5269244	5348399	7442476	2.65493e+06	3633667	5.13588e+06	5840594	4526399	7.36849e+06	4151755	3.74738e+06
Q91VA0	Acyl-coenzyme A synthetase ACSM1, mitochondrial (EC 6.2.1.2) (Acyl-CoA synthetase medium-chain family member 1) (Benzoate--CoA ligase) (EC 6.2.1.25) (Butyrate--CoA ligase 1) (Butyryl-coenzyme A synthetase 1) (Lipoate-activating enzyme) (Middle-chain acyl-CoA synthetase 1)	Acsm1	1178733	67976790	4668022	0	12259177	7372977	0	2.56397e+06	2.94474e+06	5.21618e+06	3.78247e+06	1300832
Q91VS8	FERM, ARHGEF and pleckstrin domain-containing protein 2 (FERM domain including RhoGEF) (FIR) (FERM, RhoGEF and pleckstrin domain-containing protein 2)	Farp2	7.97057e+06	5.56065e+06	6.44544e+06	23697830	11036715	1537263	9147198	13356090	7.23229e+06	5181493	7.40283e+06	22865240
Q91W97	Hexokinase HKDC1 (EC 2.7.1.1) (Hexokinase domain-containing protein 1)	Hkdc1	11131350	2547489	13492910	7570685	39955660	34233401	13115997	64438088	45931510	285359576	12934790	29501140
Q91WQ3	Tyrosine--tRNA ligase, cytoplasmic (EC 6.1.1.1) (Tyrosyl-tRNA synthetase) (TyrRS) [Cleaved into: Tyrosine--tRNA ligase, cytoplasmic, N-terminally processed]	Yars1	9.24134e+06	8.3101e+06	3027681	1.41992e+07	14128731	7475575	10737600	6.745e+06	1.06222e+07	1.03994e+07	6499683	7491661
Q91YM2	Rho GTPase-activating protein 35 (Glucocorticoid receptor DNA-binding factor 1)	Arhgap35	2.36752e+06	2814736	10954269	9575919	7203635	13072410	12399100	8200524	11756970	3020636	17453009	5.87357e+06
Q99L47	Hsc70-interacting protein (Hip) (Protein FAM10A1) (Protein ST13 homolog)	St13	45650110	20074480	28711340	30805560	3.44023e+07	15944290	23600895	46511836	39841248	19037545	13486490	2.96837e+07
Q99P88	Nuclear pore complex protein Nup155 (155 kDa nucleoporin) (Nucleoporin Nup155)	Nup155	8.59388e+06	12617490	5664279	8.44123e+06	47958992	2056622	12872616	2.27406e+07	6146177	3118564	5167073	12717880
Q99PG2	Opioid growth factor receptor (OGFr) (Zeta-type opioid receptor)	Ogfr	7231989	5454604	996999	5622447	6.77574e+06	4652688	389572	2187365	3901606	4397037	3.77734e+06	1395625
Q99PU8	ATP-dependent RNA helicase DHX30 (EC 3.6.4.13) (DEAH box protein 30)	Dhx30	55486334	6839886	2043425	3780631	15761480	6971265	9244092	9080090	7385221	1210808	3748902	7.39467e+06
Q9CPV4	Glyoxalase domain-containing protein 4	Glod4	33206181	2.12149e+07	22960240	18091000	21960910	19593920	25320730	18545775	23133510	19829870	23498235	27752250
Q9CQZ5	NADH dehydrogenase [ubiquinone] 1 alpha subcomplex subunit 6 (Complex I-B14) (CI-B14) (NADH-ubiquinone oxidoreductase B14 subunit)	Ndufa6	1.44362e+07	2.75171e+07	15237670	31453230	55887625	29821970	37229248	40779478	3.78678e+07	26805460	23129890	23157120
Q9CY58	SERPINE1 mRNA-binding protein 1 (PAI1 RNA-binding protein 1) (PAI-RBP1) (Plasminogen activator inhibitor 1 RNA-binding protein)	Serbp1	6.87131e+06	7625082	10597740	14189370	8677322	9472528	10896300	11453450	13934860	13605310	8.61252e+06	11977220
Q9D024	PAT complex subunit CCDC47 (Adipocyte-specific protein 4) (Calumin) (Coiled-coil domain-containing protein 47)	Ccdc47	6743330	913858	8164145	6826442	3890219	5.82784e+06	1733047	32678710	2180876	6527066	1.64735e+07	4145863
Q9D172	Glutamine amidotransferase-like class 1 domain-containing protein 3, mitochondrial	Gatd3	19833800	66970088	90208559	81653462	87358680	167007008	113793760	191847696	206853256	180723808	143198704	97557711
Q9D394	Protein RUFY3 (Rap2-interacting protein x) (RIPx) (Single axon-regulated protein 1) (Singar1)	Rufy3	16203040	18295100	16832070	24876330	7578492	10181440	23059000	2.82077e+06	321654878	1.14143e+07	14451300	18210350
Q9D6J6	NADH dehydrogenase [ubiquinone] flavoprotein 2, mitochondrial (EC 7.1.1.2) (NADH-ubiquinone oxidoreductase 24 kDa subunit)	Ndufv2	75326244	1.23129e+08	1.42679e+08	167109116	210842592	129830586	46498912	1.67281e+08	329046376	1.51843e+08	178614512	110813078
Q9DB05	Alpha-soluble NSF attachment protein (SNAP-alpha) (N-ethylmaleimide-sensitive factor attachment protein alpha)	Napa	9.32699e+06	12625100	21272420	20103060	6905833	9713844	23325660	23297460	16961025	44816960	89780124	17855560
Q9DB20	ATP synthase subunit O, mitochondrial (ATP synthase peripheral stalk subunit OSCP) (Oligomycin sensitivity conferral protein) (OSCP)	Atp5po	8838373	59142832	13315990	24669880	64286940	81861380	36146885	61653688	62254804	65408756	54622090	50307792
Q9DBG3	AP-2 complex subunit beta (AP105B) (Adaptor protein complex AP-2 subunit beta) (Adaptor-related protein complex 2 subunit beta) (Beta-2-adaptin) (Beta-adaptin) (Clathrin assembly protein complex 2 beta large chain) (Plasma membrane adaptor HA2/AP2 adaptin beta subunit)	Ap2b1	7201511	12172940	6970698	5.4861e+06	34301971	13608015	4664233	4.21893e+07	3.63798e+06	8.47343e+06	4178440	1955574
Q9DBH5	Vesicular integral-membrane protein VIP36 (Lectin mannose-binding 2) (Vesicular integral-membrane protein 36) (VIP36)	Lman2	3.57455e+06	16898285	13831280	11174430	16763980	12873460	11646310	11706550	12581300	16092890	13959925	14326390
Q9DBR1	5'-3' exoribonuclease 2 (EC 3.1.13.-) (Protein Dhm1)	Xrn2	4520754	14575620	40501290	43086552	12723314	5247015	1.01374e+06	31183620	90123528	20055620	16240425	47414417
Q9EPL9	Peroxisomal acyl-coenzyme A oxidase 3 (EC 1.3.3.6) (Branched-chain acyl-CoA oxidase) (BRCACox) (Pristanoyl-CoA oxidase)	Acox3	7082474	3997718	5.31822e+06	1698913	5879007	4.70306e+06	18174390	3459768	2.42828e+06	6588815	7814586	17622560
Q9EQP2	EH domain-containing protein 4 (PAST homolog 2) (mPAST2)	Ehd4	12914860	9.07586e+06	13266500	18629290	13214485	3784188	14719550	24976110	5116265	24509370	12505722	18989910
Q9ESX5	H/ACA ribonucleoprotein complex subunit DKC1 (EC 5.4.99.-) (Dyskerin) (Nopp140-associated protein of 57 kDa) (Nucleolar protein NAP57) (Nucleolar protein family A member 4) (snoRNP protein DKC1)	Dkc1	30674840	9874112	4605711	4312446	1.93566e+06	1.32964e+07	20077202	3567171	1.49611e+07	7480326	6061899	3.10624e+06
Q9ET54	Palladin	Palld	5016606	14082290	3.20697e+07	9990971	6131596	14722410	17488376	2033927	9.33957e+06	921843	8.04885e+06	6065346
Q9JLV1	BAG family molecular chaperone regulator 3 (BAG-3) (Bcl-2-associated athanogene 3) (Bcl-2-binding protein Bis)	Bag3	7714635	8721359	2.84051e+06	3.59874e+06	6.40074e+06	4283188	11857348	5092360	10945430	15923070	7558250	8.43592e+06
Q9QYR9	Acyl-coenzyme A thioesterase 2, mitochondrial (Acyl-CoA thioesterase 2) (EC 3.1.2.2) (Acyl coenzyme A thioester hydrolase) (MTE-I) (Very-long-chain acyl-CoA thioesterase)	Acot2	12232260	41159573	39485160	29655705	49677511	76464271	112867704	137817904	190218704	181594182	9.73996e+07	173804616
Q9R0Y5	Adenylate kinase isoenzyme 1 (AK 1) (EC 2.7.4.10) (EC 2.7.4.3) (EC 2.7.4.6) (ATP-AMP transphosphorylase 1) (ATP:AMP phosphotransferase) (Adenylate monophosphate kinase) (Myokinase)	Ak1	26103795	19793130	19058970	11064975	29864525	33120441	20972720	23958260	36456296	26053660	32659540	23924020
Q9R1V6	Disintegrin and metalloproteinase domain-containing protein 22 (ADAM 22)	Adam22	6451726	9005523	3.24242e+06	6273822	8.12818e+06	6.71958e+06	1.17977e+07	16912670	1818819	1.77412e+07	1.16491e+07	27018806
Q9WU79	Proline dehydrogenase 1, mitochondrial (EC 1.5.5.2) (Proline oxidase)	Prodh	13443150	12140740	13118850	10958880	19648750	10157480	1.41645e+07	21225810	65735160	82601637	23738200	11035530
Q9WUM3	Coronin-1B (Coronin-2)	Coro1b	5185781	15533905	8.94732e+06	9.62261e+06	8053385	1.03782e+07	18398520	20699140	1.49812e+07	10467950	9189932	8910019
Q9Z1R2	Large proline-rich protein BAG6 (BAG family molecular chaperone regulator 6) (BCL2-associated athanogene 6) (BAG-6) (HLA-B-associated transcript 3) (Protein Scythe)	Bag6	1089178	5.03278e+06	3.33207e+07	14796990	26688070	15057040	6.82628e+06	9999570	2701726	5189395	20330520	14392300
Q9Z2U0	Proteasome subunit alpha type-7 (Proteasome subunit RC6-1)	Psma7	24723180	28936770	15913195	29024990	28940080	30079670	16890040	28799760	36003920	32023150	24641710	21895875
A2AIV2	Protein virilizer homolog	Virma	25370489	6206756	25135270	31431520	6306795	11473380	6.05734e+06	15847401	6833891	11275190	21763634	8268452
B9EJ86	Oxysterol-binding protein-related protein 8 (ORP-8) (OSBP-related protein 8)	Osbpl8	4.31313e+07	2162664	24517004	136169200	26795441	5039867	351217	2.84313e+07	6263066	3698716	6783186	1866976
D3YYU8	Obscurin-like protein 1	Obsl1	3.7245e+06	1.5968e+06	1.36182e+07	39981220	248155008	3984386	6249422	8.91601e+06	3.54098e+07	2609641	5.45707e+06	7076475
E9PYK3	Protein mono-ADP-ribosyltransferase PARP4 (EC 2.4.2.-) (ADP-ribosyltransferase diphtheria toxin-like 4) (ARTD4) (Poly [ADP-ribose] polymerase 4) (PARP-4) (Vault poly(ADP-ribose) polymerase) (VPARP) (mVparp)	Parp4	1.39451e+06	5189714	10095540	1.24564e+06	1080359	1953442	4.13285e+06	13664050	16866080	10525350	7809503	7826330
O09164	Extracellular superoxide dismutase [Cu-Zn] (EC-SOD) (EC 1.15.1.1)	Sod3	9.58615e+06	7215882	22904550	5623382	2.47373e+07	34324282	23495930	20873630	30319586	12483145	20090742	9805951
O35218	Cleavage and polyadenylation specificity factor subunit 2 (Cleavage and polyadenylation specificity factor 100 kDa subunit) (CPSF 100 kDa subunit)	Cpsf2	13863290	1.67039e+06	1.0703e+06	2517776	4.41712e+06	536350	11434340	735628	5.78501e+06	31573400	0	0
O35382	Exocyst complex component 4 (Exocyst complex component Sec8)	Exoc4	12708980	13411930	3055277	5242902	2184418	5.91962e+06	100320496	18599420	2433734	14024160	10844610	1852332
O35435	Dihydroorotate dehydrogenase (quinone), mitochondrial (DHOdehase) (EC 1.3.5.2) (Dihydroorotate oxidase)	Dhodh	15233825	17336120	14660210	46634660	1.35754e+07	94242648	15507445	41730464	12866420	45041272	14666830	25946774
O35904	Phosphatidylinositol 4,5-bisphosphate 3-kinase catalytic subunit delta isoform (PI3-kinase subunit delta) (PI3K-delta) (PI3Kdelta) (PtdIns-3-kinase subunit delta) (EC 2.7.1.137) (EC 2.7.1.153) (Phosphatidylinositol 4,5-bisphosphate 3-kinase 110 kDa catalytic subunit delta) (PtdIns-3-kinase subunit p110-delta) (p110delta)	Pik3cd	8042417	2970647	1.68082e+07	3.57417e+07	38161820	62605048	1.43124e+07	43442135	27625090	1388389	9192346	45190349
O70194	Eukaryotic translation initiation factor 3 subunit D (eIF3d) (Eukaryotic translation initiation factor 3 subunit 7) (eIF-3-zeta) (eIF3 p66)	Eif3d	11971470	10174330	2619114	11501020	13386350	8621629	12635650	17025690	13580530	15232470	12894725	17046430
O70305	Ataxin-2 (Spinocerebellar ataxia type 2 protein homolog)	Atxn2	21807890	19999985	3367802	2305435	8562992	6934350	7622845	6616864	21642410	13072824	21695590	8308564
O70373	Xin actin-binding repeat-containing protein 1 (Cardiomyopathy-associated protein 1)	Xirp1	10337923	1.56142e+07	18174040	12483840	10203200	22257380	6.06399e+07	23837600	10800340	28135580	6626832	29681210
O70475	UDP-glucose 6-dehydrogenase (UDP-Glc dehydrogenase) (UDP-GlcDH) (UDPGDH) (EC 1.1.1.22)	Ugdh	2824839	2373384	3.75933e+06	3210154	3043885	2687291	7.12816e+06	1169792	2906222	557478	4.01684e+06	5.90047e+06
O88456	Calpain small subunit 1 (CSS1) (Calcium-activated neutral proteinase small subunit) (CANP small subunit) (Calcium-dependent protease small subunit) (CDPS) (Calcium-dependent protease small subunit 1) (Calpain regulatory subunit)	Capns1	9676005	13842592	17734230	9057649	17020310	12640630	21535540	16553470	16779410	17584710	15191455	13928060
P00329	Alcohol dehydrogenase 1 (EC 1.1.1.1) (ADH-A2) (Alcohol dehydrogenase A subunit)	Adh1	41407640	10306630	20999270	45887380	9.49024e+06	1.5595e+07	34803385	19903140	1.21361e+07	2.30136e+07	3174346	18022420
P0DP26	Calmodulin-1	Calm1	9.83574e+06	18914920	22292580	25413185	27683510	28651995	24120710	26098120	41055460	13185520	57306964	70496966
P10852	Amino acid transporter heavy chain SLC3A2 (4F2 cell-surface antigen heavy chain) (4F2hc) (Solute carrier family 3 member 2) (CD antigen CD98)	Slc3a2	4531482	3194455	7425828	3553115	2525645	6410811	8217628	15065850	12839550	10152430	8938129	7721123
P11152	Lipoprotein lipase (LPL) (EC 3.1.1.34) (Phospholipase A1) (EC 3.1.1.32)	Lpl	12672760	13979435	7050634	4.83077e+06	12350540	14640330	12773317	2.45391e+07	17660180	17825040	8030815	14497480
P13634	Carbonic anhydrase 1 (EC 4.2.1.1) (Carbonate dehydratase I) (Carbonic anhydrase I) (CA-I) (Cyanamide hydratase CA1) (EC 4.2.1.69)	Ca1	19970615	37964561	24211710	39412768	34278432	28132326	60257945	48853992	25816920	3.68764e+07	50513408	18100690
P14094	Sodium/potassium-transporting ATPase subunit beta-1 (Sodium/potassium-dependent ATPase subunit beta-1)	Atp1b1	415205	17821775	2982451	9.99543e+06	16623040	1307012	6682704	17994680	9016200	7680420	16464250	16162155
P14685	26S proteasome non-ATPase regulatory subunit 3 (26S proteasome regulatory subunit RPN3) (26S proteasome regulatory subunit S3) (Proteasome subunit p58) (Transplantation antigen P91A) (Tum-P91A antigen)	Psmd3	2989964	35119129	11019940	31841350	9.48532e+06	6357492	2447453	3631736	17652370	27396970	3258947	7850602
P16330	2',3'-cyclic-nucleotide 3'-phosphodiesterase (CNP) (CNPase) (EC 3.1.4.37)	Cnp	3.83992e+06	19973970	10393318	17411938	5563764	6484077	8.54779e+06	1.6162e+08	2.50655e+07	26107958	7367521	29426550
P19001	Keratin, type I cytoskeletal 19 (Cytokeratin-19) (CK-19) (Keratin-19) (K19)	Krt19	10031360	0	1239828	3514177	9624806	12097420	0	6209214	8550204	7719775	3191590	12500411
P28654	Decorin (Bone proteoglycan II) (PG-S2) (PG40)	Dcn	27354575	27709905	27361810	35948968	36066420	31528234	25683130	50873100	45814260	45520716	31510070	32968000
P35438	Glutamate receptor ionotropic, NMDA 1 (GluN1) (Glutamate [NMDA] receptor subunit zeta-1) (N-methyl-D-aspartate receptor subunit NR1) (NMD-R1)	Grin1	35517187	40654800	5.33749e+06	2.25912e+07	12778790	10823770	11134886	0	19728410	10799731	3.38837e+06	4.64082e+06
P39053	Dynamin-1 (EC 3.6.5.5) (Dynamin) (Dynamin I)	Dnm1	16208080	1.21168e+07	16693715	22868160	13822215	1807446	15229440	17844720	20919280	18979660	44780240	13751380
P40630	Transcription factor A, mitochondrial (mtTFA) (Testis-specific high mobility group protein) (TS-HMG)	Tfam	8589601	4.68233e+06	5.8547e+06	4.90192e+06	8799189	6917078	8859766	10740650	7141789	682874	1.66811e+07	8871289
P42227	Signal transducer and activator of transcription 3 (Acute-phase response factor)	Stat3	8.57704e+06	682997	754554	5794531	957629	58944432	17674460	12523860	25682570	2969092	1.79138e+07	2617588
P47199	Quinone oxidoreductase (EC 1.6.5.5) (NADPH:quinone reductase) (Zeta-crystallin)	Cryz	18974510	17824570	6402886	10710690	8731994	8388601	9981457	8402265	7587005	1.94049e+07	1.58194e+07	1.50972e+07
P47962	Large ribosomal subunit protein uL18 (60S ribosomal protein L5)	Rpl5	16552264	3.25648e+06	14951755	25517550	18342020	5051679	23414170	16226430	1.00768e+07	3.43031e+06	2407365	155564992
P47963	Large ribosomal subunit protein eL13 (60S ribosomal protein L13) (A52)	Rpl13	6471814	7964642	22321160	1.41013e+07	10384240	9196676	17135970	27240536	14573080	15132200	11692790	8.60979e+06
P50396	Rab GDP dissociation inhibitor alpha (Rab GDI alpha) (Guanosine diphosphate dissociation inhibitor 1) (GDI-1)	Gdi1	2575134	2629954	24521100	17185010	8.07314e+06	32688464	28635440	16093200	21578970	14961840	9.3335e+06	7.5624e+06
P52196	Thiosulfate sulfurtransferase (EC 2.8.1.1) (Rhodanese)	Tst	4407823	6261228	9.39178e+06	10751540	7674980	7869508	2.70278e+06	12510770	17432000	21524930	16799380	14360180
P54103	DnaJ homolog subfamily C member 2 (Mouse Id associate 1) (MIDA1) (Zuotin-related factor 1)	Dnajc2	14375390	9724194	1.14479e+08	279804192	30469589	10337310	8779714	1220361	55736498	65856114	8295518	86466142
P54822	Adenylosuccinate lyase (ASL) (EC 4.3.2.2) (Adenylosuccinase) (ASase)	Adsl	9473611	4383848	2.47968e+06	9177981	9.97767e+06	10431490	2.36148e+07	16090170	19107310	14145060	24808740	9.02751e+06
P59999	Actin-related protein 2/3 complex subunit 4 (Arp2/3 complex 20 kDa subunit) (p20-ARC)	Arpc4	13135790	16033640	27673540	25513740	22829510	25605120	23922820	22173910	28738030	29599770	19590580	22712320
P60122	RuvB-like 1 (EC 3.6.4.12) (49 kDa TATA box-binding protein-interacting protein) (49 kDa TBP-interacting protein) (DNA helicase p50) (Pontin 52) (TIP49a)	Ruvbl1	12433290	14194910	8331383	9031594	25188220	14607445	14132560	17108090	20055640	19917580	7726302	19495390
P61161	Actin-related protein 2 (Actin-like protein 2)	Actr2	6055758	1.48458e+07	10042710	10576030	28342922	9.7443e+06	7.19505e+06	7717195	8.61674e+06	1.26781e+07	6428725	6195999
P61222	ATP-binding cassette sub-family E member 1 (RNase L inhibitor) (EC 3.6.5.-) (Ribonuclease 4 inhibitor) (RNS4I)	Abce1	8.66847e+06	9.68787e+06	7224769	4993203	0	1.20119e+06	8305446	1.05847e+07	13965840	1.94136e+06	3.779e+06	1691379
P62196	26S proteasome regulatory subunit 8 (26S proteasome AAA-ATPase subunit RPT6) (Proteasome 26S subunit ATPase 5) (Proteasome subunit p45) (p45/SUG) (mSUG1)	Psmc5	7111961	7711662	7269300	17734130	14295750	14667930	12435085	15119670	13054510	11938865	4705360	10031770
P62754	Small ribosomal subunit protein eS6 (40S ribosomal protein S6) (Phosphoprotein NP33)	Rps6	49406640	46954286	2.08724e+07	34966199	0	19746980	15969420	1400509	3911681	847558	41518860	36966570
P63318	Protein kinase C gamma type (PKC-gamma) (EC 2.7.11.13)	Prkcg	8.84911e+06	1.42082e+07	15393710	7.77705e+06	30230050	767791	39915394	51067872	92627744	1.96593e+07	33006220	5641617
P70175	Disks large homolog 3 (Synapse-associated protein 102) (SAP-102) (SAP102)	Dlg3	6810705	5.25466e+06	1335872	55841888	6296581	1.45737e+07	20599990	34217925	4110314	37364680	2760046	3436171
P97290	Plasma protease C1 inhibitor (C1 Inh) (C1Inh) (C1 esterase inhibitor) (C1-inhibiting factor) (Serpin G1)	Serping1	9203650	7115494	7133761	1.62567e+07	7731846	1.01818e+07	1.82797e+06	3.65614e+06	8.99492e+06	576768	5354801	1.04334e+07
P97310	DNA replication licensing factor MCM2 (EC 3.6.4.12) (Minichromosome maintenance protein 2 homolog) (Nuclear protein BM28)	Mcm2	7.00748e+06	3753700	4002069	2395451	2150568	1974108	38515460	3697931	5180319	1.83881e+06	10607950	4163311
P97371	Proteasome activator complex subunit 1 (11S regulator complex subunit alpha) (REG-alpha) (Activator of multicatalytic protease subunit 1) (Proteasome activator 28 subunit alpha) (PA28a) (PA28alpha)	Psme1	20886480	17138405	21263310	25751050	29173190	17429290	18961110	19919165	27432735	19984090	19285430	19997900
Q05512	Serine/threonine-protein kinase MARK2 (EC 2.7.11.1) (EC 2.7.11.26) (ELKL motif kinase 1) (EMK-1) (MAP/microtubule affinity-regulating kinase 2) (PAR1 homolog) (PAR1 homolog b) (Par-1b) (mPar-1b)	Mark2	55441420	13003390	10382900	1.68613e+07	30638060	26280040	44856374	32186600	3615935	16475880	23159860	2.11233e+07
Q14CH7	Alanine--tRNA ligase, mitochondrial (EC 6.1.1.7) (Alanyl-tRNA synthetase) (AlaRS)	Aars2	8.19143e+06	2220861	7543062	7833048	145533279	3396989	4870259	9171533	10166450	6.12027e+06	2.88723e+06	2695841
Q3THK7	GMP synthase [glutamine-hydrolyzing] (EC 6.3.5.2) (GMP synthetase) (Glutamine amidotransferase)	Gmps	3283371	1.83549e+07	9.5338e+06	5851253	23195310	10455990	9.68186e+06	11062805	10733760	10676200	8.8665e+06	10809090
Q3UNX5	Acyl-coenzyme A synthetase ACSM3, mitochondrial (EC 6.2.1.2) (Acyl-CoA synthetase medium-chain family member 3) (Butyrate--CoA ligase 3) (Butyryl-coenzyme A synthetase 3) (Middle-chain acyl-CoA synthetase 3) (Propionate--CoA ligase) (EC 6.2.1.17) (Protein SA homolog)	Acsm3	22654110	15081350	12338400	6323027	5000012	1.62257e+06	4555004	6416677	3153563	31403100	8779210	2344204
Q3URS9	Mitochondrial potassium channel (MITOK) (Coiled-coil domain-containing protein 51)	Ccdc51	8725840	1.01663e+07	3174977	3069012	8.42381e+06	26695570	4.76364e+06	2684566	5.392e+06	6.26384e+06	2128857	3957579
Q3V0B4	Cilia- and flagella-associated protein 65 (Coiled-coil domain-containing protein 108)	Cfap65	2.8889e+06	2759129	4739548	4408411	8171609	6330998	14432940	1.11431e+07	12023450	24950891	6886587	1.20926e+07
Q5RKZ7	Molybdenum cofactor biosynthesis protein 1 [Includes: GTP 3',8-cyclase (EC 4.1.99.22) (Molybdenum cofactor biosynthesis protein A); Cyclic pyranopterin monophosphate synthase (EC 4.6.1.17) (Molybdenum cofactor biosynthesis protein C)]	Mocs1	7.9325e+06	76875157	2.02074e+07	16878400	179690208	2501222	11931960	2.42872e+08	1.10425e+07	3635279	7706173	7188891
Q5SQX6	Cytoplasmic FMR1-interacting protein 2 (p53-inducible protein 121)	Cyfip2	12785497	3.79808e+06	9.5261e+06	3.42298e+06	5128104	888413	6098681	26199600	12039474	1.29388e+07	2347904	2484651
Q5SWT3	Solute carrier family 25 member 35	Slc25a35	15719570	25679075	22756490	21515560	17293060	22669070	20446930	15907970	20142800	1.34716e+07	7752959	13923190
Q61081	Hsp90 co-chaperone Cdc37 (Hsp90 chaperone protein kinase-targeting subunit) (p50Cdc37) [Cleaved into: Hsp90 co-chaperone Cdc37, N-terminally processed]	Cdc37	10170342	2478578	16711860	19822370	13141060	11771598	27619574	41494886	9.11818e+06	2754607	12753800	2942439
Q61171	Peroxiredoxin-2 (EC 1.11.1.24) (Thiol-specific antioxidant protein) (TSA) (Thioredoxin peroxidase 1) (Thioredoxin-dependent peroxide reductase 1) (Thioredoxin-dependent peroxiredoxin 2)	Prdx2	95180688	99189632	101881200	114084096	95345456	73422158	131656000	175727296	203341744	135571904	111530496	9.43212e+07
Q61282	Aggrecan core protein (Cartilage-specific proteoglycan core protein) (CSPCP)	Acan	2486480	1.07756e+07	7976882	15364025	3403465	11986031	6.49314e+06	3.08554e+06	9433687	12631860	1.41626e+08	1.87713e+07
Q64458	Cytochrome P450 2C29 (EC 1.14.14.1) (Aldehyde oxygenase) (CYPIIC29) (Cytochrome P-450 MUT-2)	Cyp2c29	10174720	6653872	4242211	0	18926790	4359731	1.64341e+07	11266552	2013923	5888982	5.23294e+06	2990826
Q6A4J8	Ubiquitin carboxyl-terminal hydrolase 7 (EC 3.4.19.12) (Deubiquitinating enzyme 7) (Herpesvirus-associated ubiquitin-specific protease) (mHAUSP) (Ubiquitin thioesterase 7) (Ubiquitin-specific-processing protease 7)	Usp7	2546923	5035376	8930319	4.10957e+06	6.40095e+06	19108630	6362017	1899970	16050080	3.32343e+06	5932726	8120312
Q6NZC7	SEC23-interacting protein	Sec23ip	20621994	5843139	19338025	8.834e+06	5758447	11853328	8102014	7136755	43814955	5493183	9865411	21425620
Q6P1F6	Serine/threonine-protein phosphatase 2A 55 kDa regulatory subunit B alpha isoform (PP2A subunit B isoform B55-alpha) (PP2A subunit B isoform PR55-alpha) (PP2A subunit B isoform R2-alpha) (PP2A subunit B isoform alpha)	Ppp2r2a	1.21664e+07	12924755	9.64513e+06	12060800	18373910	10627990	10973850	16726460	15023865	15552640	13869120	18098455
Q6PAR5	GTPase-activating protein and VPS9 domain-containing protein 1 (GAPex-5) (Rab5-activating protein 6)	Gapvd1	12181100	8065725	3838958	5106787	2396765	1.25898e+06	9235025	4473512	3028755	4.6777e+06	2.4024e+06	8116324
Q78IK4	MICOS complex subunit Mic27 (Apolipoprotein O-like) (Protein FAM121A)	Apool	18501820	8917873	20724670	23395700	24770265	18142230	29596870	32969340	35363432	33502050	21795230	22662470
Q7TQK1	Integrator complex subunit 7 (Int7)	Ints7	40296528	4.83209e+07	16845950	12353769	10954660	9.73741e+06	5563088	1.3069e+07	28332970	0	8014115	1274191
Q80TV8	CLIP-associating protein 1 (Cytoplasmic linker-associated protein 1)	Clasp1	1.06695e+07	0	0	8518705	0	21923380	25709220	10959160	3.09979e+06	8384694	4.809e+07	105748896
Q80TY4	Suppression of tumorigenicity 18 protein	St18	11482780	2.51159e+07	7.54081e+06	3892725	18942985	13070930	13889645	13497390	2.69306e+07	5623807	31836374	2918742
Q80X50	Ubiquitin-associated protein 2-like (RNA polymerase II degradation factor Ubap2l)	Ubap2l	6000529	4.9299e+06	4300410	3118220	5866402	4397324	6304266	7.15627e+06	9886627	6611169	5243229	7839749
Q80Y81	Zinc phosphodiesterase ELAC protein 2 (EC 3.1.26.11) (ElaC homolog protein 2) (Ribonuclease Z 2) (RNase Z 2) (tRNA 3 endonuclease 2) (tRNase Z 2)	Elac2	0	17418842	2187571	3901450	1182653	9.2041e+06	41163821	4167916	2911494	2.96797e+06	2.77646e+06	8.87992e+06
Q80YA9	Connector enhancer of kinase suppressor of ras 2 (Connector enhancer of KSR 2) (CNK homolog protein 2) (CNK2)	Cnksr2	1.19096e+07	0	5492005	3174850	725660	6222923	2834231	12725555	5089030	1.20921e+07	4316640	5134824
Q80YR4	E3 ubiquitin-protein ligase ZNF598 (EC 2.3.2.27) (Zinc finger protein 598)	Znf598	667585	3843386	2220930	9.61406e+06	2849401	3534849	862499	8956866	4872324	69595880	8368197	5.23402e+07
Q8BRT1	CLIP-associating protein 2 (Cytoplasmic linker-associated protein 2)	Clasp2	113428896	58837326	55588520	35866264	4362599	4720851	200996304	2.19734e+06	1.09686e+08	1.43974e+06	109764042	12848245
Q8BU40	NACHT, LRR and PYD domains-containing protein 4A (NALP-ita)	Nlrp4a	57296512	38576572	2582653	10931695	17986060	16772420	28111220	24239970	16065118	4922340	16368855	3472857
Q8BVE3	V-type proton ATPase subunit H (V-ATPase subunit H) (Vacuolar proton pump subunit H)	Atp6v1h	8.40387e+06	10386326	17182610	6184995	5007236	10932853	1.08082e+07	3.8182e+06	7458651	15226780	11177490	2832561
Q8BWQ6	VPS35 endosomal protein-sorting factor-like	Vps35l	12430070	5548720	1.44867e+07	29645285	16435150	5.83612e+06	98294720	5555025	11094843	9.21884e+06	7485922	1942160
Q8BZR9	Nuclear cap-binding protein subunit 3	Ncbp3	3835977	319640643	228754697	7051729	5.63708e+06	3962525	5572423	4909453	1.49233e+06	691962	7.36142e+06	6.21801e+06
Q8C547	HEAT repeat-containing protein 5B	Heatr5b	13234375	5680133	3173532	3179789	3.58646e+06	23142531	7.00928e+06	9.12693e+06	7.77218e+06	3015174	3658029	4261793
Q8C5H8	NAD kinase 2, mitochondrial (EC 2.7.1.23) (Mitochondrial NAD kinase) (NAD kinase domain-containing protein 1, mitochondrial)	Nadk2	59573081	7.8753e+06	2133410	15629760	12436090	5703734	20990730	443293950	7.82077e+06	14089709	79736889	7588648
Q8C9W3	A disintegrin and metalloproteinase with thrombospondin motifs 2 (ADAM-TS 2) (ADAM-TS2) (ADAMTS-2) (EC 3.4.24.14) (Procollagen I N-proteinase) (PC I-NP) (Procollagen I/II amino propeptide-processing enzyme) (Procollagen N-endopeptidase) (pNPI)	Adamts2	6407511	5700028	7853758	8217556	14093630	2.5679e+07	5394640	119137696	12814390	11172719	13297320	3124169
Q8CAS9	Protein mono-ADP-ribosyltransferase PARP9 (EC 2.4.2.-) (ADP-ribosyltransferase diphtheria toxin-like 9) (ARTD9) (B aggressive lymphoma protein homolog) (Poly [ADP-ribose] polymerase 9) (PARP-9)	Parp9	17394580	18395620	13583105	21049900	26301150	21810770	28998176	21522730	3.04879e+07	16837005	21366970	28334450
Q8CCP0	Ribosome quality control complex subunit NEMF (Nuclear export mediator factor)	Nemf	2.04418e+06	831307	2.22976e+07	1.55895e+07	11321459	413397	1.51776e+07	3.8815e+06	15118194	1606424	2323331	607595
Q8CFX1	GDH/6PGL endoplasmic bifunctional protein [Includes: Hexose-6-phosphate dehydrogenase (Glucose 1-dehydrogenase) (EC 1.1.1.47) (Glucose-6-phosphate dehydrogenase) (EC 1.1.1.363); 6-phosphogluconolactonase (6PGL) (EC 3.1.1.31)]	H6pd	8360592	7063127	2735917	3.775e+06	7488018	7.06762e+06	17895210	7969080	13410330	3052301	5588839	2.30297e+06
Q8K009	Mitochondrial 10-formyltetrahydrofolate dehydrogenase (Mitochondrial 10-FTHFDH) (mtFDH) (EC 1.5.1.6) (Aldehyde dehydrogenase family 1 member L2)	Aldh1l2	20179620	15176300	19132930	47325248	113910443	80048802	23282425	246163530	113613696	14389360	19025115	5820374
Q8K3K7	1-acyl-sn-glycerol-3-phosphate acyltransferase beta (EC 2.3.1.51) (1-acylglycerol-3-phosphate O-acyltransferase 2) (1-AGP acyltransferase 2) (1-AGPAT 2) (Lysophosphatidic acid acyltransferase beta) (LPAAT-beta)	Agpat2	22249610	1.2448e+07	8528530	28138400	43983244	37045672	21779920	35784660	32931036	48409620	26882910	29036490
Q8R086	Sulfite oxidase, mitochondrial (EC 1.8.3.1)	Suox	6359196	9296493	3.61968e+06	5560198	5.84468e+06	9408598	13727795	8.40664e+06	6.20381e+06	11283720	11863685	1.02408e+07
Q8R0X7	Sphingosine-1-phosphate lyase 1 (S1PL) (SP-lyase 1) (SPL 1) (mSPL) (EC 4.1.2.27) (Sphingosine-1-phosphate aldolase)	Sgpl1	5028941	6356248	4.38868e+06	5259845	8.43401e+06	8801950	8.63789e+06	11024660	11069740	12863150	6.48331e+06	5.66226e+06
Q8R146	Acylamino-acid-releasing enzyme (AARE) (EC 3.4.19.1) (Acyl-peptide hydrolase) (APH) (Acylaminoacyl-peptidase)	Apeh	4708318	7746345	8589644	6639947	7954260	8442939	12077990	10853020	16783210	8.87583e+06	11025350	7179854
Q8R2G6	Coiled-coil domain-containing protein 80 (Up-regulated in BRS-3 deficient mouse)	Ccdc80	51209660	26042613	13608380	2989698	7990608	5.21306e+06	4787292	5052771	44160290	27591590	7.53413e+06	1.31783e+06
Q8R2Q4	Ribosome-releasing factor 2, mitochondrial (RRF2mt) (EC 3.6.5.-) (Elongation factor G 2, mitochondrial) (EF-G2mt) (mEF-G 2)	Gfm2	6075510	15354810	20997040	3.97709e+06	3577381	18454450	6206755	14136430	37231912	25819130	25606486	0
Q8VCI0	Phospholipase B-like 1 (EC 3.1.1.-) (LAMA-like protein 1) (Lamina ancestor homolog 1) (Phospholipase B domain-containing protein 1) [Cleaved into: Phospholipase B-like 1 chain A; Phospholipase B-like 1 chain B; Phospholipase B-like 1 chain C]	Plbd1	6387565	10693220	0	5132471	7271925	8.7557e+06	6478725	14538750	1.06148e+07	9.53209e+06	13129390	7954725
Q8VDP4	Cell cycle and apoptosis regulator protein 2 (Cell division cycle and apoptosis regulator protein 2)	Ccar2	3091781	14315360	7382563	14720731	1351297	1.0967e+07	13706745	13537530	2188344	4.66856e+06	1.04307e+07	9.31504e+06
Q8VHK9	ATP-dependent DNA/RNA helicase DHX36 (EC 3.6.4.13) (DEAD/H box polypeptide 36) (DEAH box protein 36) (MLE-like protein 1) (RNA helicase associated with AU-rich element ARE)	Dhx36	25852412	8255614	2761638	12167940	246656400	1252066	10430194	1822127	4636843	12539930	2828230	9.36396e+06
Q91V14	Solute carrier family 12 member 5 (Electroneutral potassium-chloride cotransporter 2) (K-Cl cotransporter 2) (mKCC2) (Neuronal K-Cl cotransporter)	Slc12a5	40532248	5.67775e+06	44529608	4.74917e+06	11642885	14350200	3.51448e+07	0	11602720	3758824	2642949	10195507
Q91VC3	Eukaryotic initiation factor 4A-III (eIF-4A-III) (eIF4A-III) (EC 3.6.4.13) (ATP-dependent RNA helicase DDX48) (ATP-dependent RNA helicase eIF4A-3) (DEAD box protein 48) (Eukaryotic translation initiation factor 4A isoform 3) [Cleaved into: Eukaryotic initiation factor 4A-III, N-terminally processed]	Eif4a3	9755677	22072470	3026561	13337350	7.23587e+06	5498046	4.67695e+06	2.91874e+06	5.3653e+06	3.51435e+06	5059100	2969544
Q91XE0	Glycine N-acyltransferase (EC 2.3.1.13) (Acyl-CoA:glycine N-acyltransferase) (AAc) (Aralkyl acyl-CoA N-acyltransferase) (Aralkyl acyl-CoA:amino acid N-acyltransferase) (Benzoyl-coenzyme A:glycine N-acyltransferase) (Glycine N-benzoyltransferase) (EC 2.3.1.71)	Glyat	15839570	172086642	5036184	5579330	2707432	3727768	15110520	12055458	1463759	1.69503e+06	17380690	5923498
Q91YI0	Argininosuccinate lyase (ASAL) (EC 4.3.2.1) (Arginosuccinase)	Asl	5405784	5.30321e+06	5996123	12900060	2.17826e+07	7883851	8.81652e+06	6762329	10067945	13927170	49435832	8201449
Q922Q1	Mitochondrial amidoxime reducing component 2 (mARC2) (EC 1.7.-.-) (Molybdenum cofactor sulfurase C-terminal domain-containing protein 2) (MOSC domain-containing protein 2) (Moco sulfurase C-terminal domain-containing protein 2)	Mtarc2	10305332	11806850	20469835	20294320	12636130	6.93468e+06	13803011	18486685	20058950	25637910	14892480	14607320
Q925J9	Mediator of RNA polymerase II transcription subunit 1 (Mediator complex subunit 1) (Peroxisome proliferator-activated receptor-binding protein) (PBP) (PPAR-binding protein) (Thyroid hormone receptor-associated protein complex 220 kDa component) (Trap220) (Thyroid receptor-interacting protein 2) (TR-interacting protein 2) (TRIP-2)	Med1	14332705	4911128	12418430	10090200	3.58501e+06	7160217	5009320	34003880	1.67606e+07	15436928	10358488	7337392
Q99LX0	Parkinson disease protein 7 homolog (Maillard deglycase) (Parkinsonism-associated deglycase) (Protein DJ-1) (DJ-1) (Protein/nucleic acid deglycase DJ-1) (EC 3.1.2.-, EC 3.5.1.-, EC 3.5.1.124)	Park7	3674144	14195430	36829681	34090210	31756090	33421630	3.29383e+07	24743345	11937760	37231340	27701940	29597350
Q99MV1	Tudor domain-containing protein 1	Tdrd1	19474700	17314495	26021861	42048392	18835600	29242770	32079290	17723075	11477200	36092299	40925952	33703640
Q99P72	Reticulon-4 (Neurite outgrowth inhibitor) (Nogo protein)	Rtn4	9768960	5.63258e+06	15002005	3.67771e+06	4633706	1.222e+07	15522410	2.27186e+07	19523270	6712694	9124647	1.90836e+07
Q99PT1	Rho GDP-dissociation inhibitor 1 (Rho GDI 1) (GDI-1) (Rho-GDI alpha)	Arhgdia	13024230	25427199	21427640	49013136	42100780	63122378	64910545	54529255	67248589	78487398	50491134	5.27359e+07
Q9CVB6	Actin-related protein 2/3 complex subunit 2 (Arp2/3 complex 34 kDa subunit) (p34-ARC)	Arpc2	8.07752e+06	5208449	9302177	6230261	1.78624e+07	14388770	53549410	5.4027e+06	44012340	7.64679e+06	17604525	28027396
Q9D816	Cytochrome P450 2C55 (EC 1.14.14.1) (CYPIIC55)	Cyp2c55	5145457	5749435	1.21421e+07	23374980	7034091	6726876	12703070	17965290	1.91799e+07	1.67866e+07	21232270	26002040
Q9D826	Peroxisomal sarcosine oxidase (PSO) (EC 1.5.3.1) (EC 1.5.3.7) (L-pipecolate oxidase) (L-pipecolic acid oxidase)	Pipox	4079496	6051338	9.34271e+06	14018070	10862730	18413930	2.26355e+06	107748496	5333388	136984800	13906160	7308127
Q9D964	Glycine amidinotransferase, mitochondrial (EC 2.1.4.1) (L-arginine:glycine amidinotransferase) (Transamidinase)	Gatm	1.21657e+07	9513382	1.19025e+06	4342638	11435600	3849545	6243923	2919914	1.115e+07	2386084	10550450	6446212
Q9DBB9	Carboxypeptidase N subunit 2 (Carboxypeptidase N 83 kDa chain) (Carboxypeptidase N large subunit) (Carboxypeptidase N polypeptide 2) (Carboxypeptidase N regulatory subunit)	Cpn2	18667950	2813003	22887120	30581100	1.41645e+07	7.2197e+06	8773682	1.15418e+07	32547975	20675714	3.16015e+06	11089140
Q9DBF1	Alpha-aminoadipic semialdehyde dehydrogenase (Alpha-AASA dehydrogenase) (EC 1.2.1.31) (Aldehyde dehydrogenase family 7 member A1) (EC 1.2.1.3) (Antiquitin-1) (Betaine aldehyde dehydrogenase) (EC 1.2.1.8) (Delta1-piperideine-6-carboxylate dehydrogenase) (P6c dehydrogenase)	Aldh7a1	21780269	2.52521e+07	2433196	9815242	20162620	45729928	0	11739040	19510980	7.03191e+06	17859115	21396510
Q9DBR0	A-kinase anchor protein 8 (AKAP-8) (A-kinase anchor protein 95 kDa) (AKAP 95)	Akap8	7366857	4854979	15966060	10482590	15030865	1.01533e+07	9804581	4926312	7278502	8905623	4534187	5088114
Q9DCJ5	NADH dehydrogenase [ubiquinone] 1 alpha subcomplex subunit 8 (Complex I-19kD) (CI-19kD) (Complex I-PGIV) (CI-PGIV) (NADH-ubiquinone oxidoreductase 19 kDa subunit)	Ndufa8	39175595	40930110	1.18259e+08	63307880	38564500	48764408	52641980	50542169	62992800	74097056	40731780	72957389
Q9DCS9	NADH dehydrogenase [ubiquinone] 1 beta subcomplex subunit 10 (Complex I-PDSW) (CI-PDSW) (NADH-ubiquinone oxidoreductase PDSW subunit)	Ndufb10	93113995	51659447	103367000	121036504	152288306	63771938	117881600	9.90018e+07	120910800	1.32653e+08	91089552	78796328
Q9DCZ1	GMP reductase 1 (GMPR 1) (EC 1.7.1.7) (Guanosine 5'-monophosphate oxidoreductase 1) (Guanosine monophosphate reductase 1)	Gmpr	27349510	18307355	16351850	15750335	17626065	16693830	101037904	101919800	125027712	105723500	93047032	61542008
Q9EPK7	Exportin-7 (Exp7) (Ran-binding protein 16)	Xpo7	1.27116e+06	2691852	1.07153e+07	13907730	1.05084e+06	2.04233e+06	6701831	6010221	6699882	1.65341e+07	3605483	15013080
Q9ERG0	LIM domain and actin-binding protein 1 (Epithelial protein lost in neoplasm) (mEPLIN)	Lima1	24538220	25934050	8460886	9650377	7683752	23360970	9308240	5274434	12489820	10341780	11720990	7845532
Q9ES97	Reticulon-3	Rtn3	6.20713e+06	9069709	29615700	3147111	5.08399e+06	6.075e+06	1.13738e+07	7244214	3906190	6102675	4885937	29663800
Q9ESU6	Bromodomain-containing protein 4 (Mitotic chromosome-associated protein) (MCAP)	Brd4	5853741	17231370	15479880	1.35445e+07	2391071	1.85899e+07	20899320	3448481	26550600	4232864	2407025	17616990
Q9JK42	[Pyruvate dehydrogenase (acetyl-transferring)] kinase isozyme 2, mitochondrial (EC 2.7.11.2) (Pyruvate dehydrogenase kinase isoform 2) (PDH kinase 2)	Pdk2	40155368	37392756	29080150	15382055	43231480	2.03762e+07	58946368	33569872	44295410	41256520	21906390	13551440
Q9JLM8	Serine/threonine-protein kinase DCLK1 (EC 2.7.11.1) (Doublecortin-like and CAM kinase-like 1) (Doublecortin-like kinase 1)	Dclk1	2.02752e+07	1.59583e+08	57676778	7.14213e+06	30800830	39383592	1.06879e+07	2140573	10189783	16100470	21515110	29114690
Q9QUR6	Prolyl endopeptidase (PE) (EC 3.4.21.26) (Post-proline cleaving enzyme)	Prep	9017108	1.34835e+06	9610388	5095600	2516270	15434160	15691170	12268560	12228578	1.10699e+07	8.24517e+06	11105960
Q9QXK3	Coatomer subunit gamma-2 (Gamma-2-coat protein) (Gamma-2-COP)	Copg2	6.37926e+06	3.82302e+06	8826672	12535580	29936590	33259339	26598250	2.64138e+06	3804200	2699432	22338795	14595245
Q9R0P3	S-formylglutathione hydrolase (FGH) (EC 3.1.2.12) (Esterase 10) (Esterase D) (Sid 478)	Esd	7.62757e+06	1.48166e+07	28876440	30736830	23058650	32827160	10865389	15330870	23519300	17435810	24695810	17709700
Q9R1P0	Proteasome subunit alpha type-4 (Macropain subunit C9) (Multicatalytic endopeptidase complex subunit C9) (Proteasome component C9) (Proteasome subunit L)	Psma4	44803135	23878360	17169440	14892120	6801578	16600500	14669455	16310010	20552000	19679200	28361429	17817200
Q9R1T4	Septin-6	Septin6	3.588e+06	16875300	10595330	6053698	6519644	18201430	11245730	4845006	9.77913e+06	3590624	8869009	12549933
Q9WTM5	RuvB-like 2 (EC 3.6.4.12) (p47 protein)	Ruvbl2	25988480	40348550	4.15637e+06	20140800	30129150	1887948	2.53315e+07	6621169	33377195	23352660	23465870	3303416
Q9WTR5	Cadherin-13 (Heart cadherin) (H-cadherin) (Truncated cadherin) (T-cad) (T-cadherin)	Cdh13	29102640	5.94144e+06	7.51735e+06	9.43333e+06	41705189	11763320	22247510	27100760	23108830	16956350	10338380	13658060
Q9WTX8	Mitotic spindle assembly checkpoint protein MAD1 (Mitotic arrest deficient 1-like protein 1) (MAD1-like protein 1)	Mad1l1	7.4841e+06	7974670	3.00098e+07	12299360	14111730	4422357	5.57103e+06	5173628	1.29024e+07	8304679	4080115	5699638
Q9WV55	Vesicle-associated membrane protein-associated protein A (VAMP-A) (VAMP-associated protein A) (VAP-A) (33 kDa VAMP-associated protein) (VAP-33)	Vapa	2858440	3.10295e+07	6.0095e+06	12353800	7133441	13795145	24068690	4.27225e+06	1.21712e+08	24330760	3079797	7.78722e+07
Q9Z218	Dipeptidyl aminopeptidase-like protein 6 (DPPX) (Dipeptidyl aminopeptidase-related protein) (Dipeptidyl peptidase 6) (Dipeptidyl peptidase IV-like protein) (Dipeptidyl peptidase VI) (DPP VI)	Dpp6	18100905	0	25633354	42240340	29642224	113688601	7440380	9879542	74867184	6484759	4455268	37657202
A2APB8	Targeting protein for Xklp2	Tpx2	9107028	1.67324e+07	8497532	4961146	16611730	10460280	8310222	5597605	7665345	24422645	6.29804e+06	309041422
B1AZP2	Disks large-associated protein 4 (DAP-4) (PSD-95/SAP90-binding protein 4) (SAP90/PSD-95-associated protein 4) (SAPAP-4)	Dlgap4	115416572	6036932	128552829	13275690	1.02364e+08	9345616	2.32365e+08	248834501	12387010	1.92581e+08	161470438	1.83754e+08
O08539	Myc box-dependent-interacting protein 1 (Amphiphysin II) (Amphiphysin-like protein) (Bridging integrator 1) (SH3 domain-containing protein 9)	Bin1	19635185	11215550	17332985	6845934	15111520	9.82751e+06	9.06874e+06	2124000	7.19315e+06	8522100	5485857	10328258
O08739	AMP deaminase 3 (EC 3.5.4.6) (AMP deaminase H-type) (AMP deaminase isoform E) (Heart-type AMPD)	Ampd3	45828620	46009986	4492199	15493640	9770203	8220952	7121493	6807457	8225645	10717147	3180039	32647990
O08795	Glucosidase 2 subunit beta (80K-H protein) (Glucosidase II subunit beta) (Protein kinase C substrate 60.1 kDa protein heavy chain) (PKCSH)	Prkcsh	19308630	68044008	49113528	4.8212e+06	12737610	13998805	12779500	9.1702e+06	10999840	14603195	8319429	5911355
O09173	Homogentisate 1,2-dioxygenase (EC 1.13.11.5) (Homogentisate oxygenase) (Homogentisic acid oxidase) (Homogentisicase)	Hgd	2253136	1.50106e+06	44744420	1.7808e+07	2238454	12921813	2305807	1708735	1026901	2091533	2035573	297624
O35516	Neurogenic locus notch homolog protein 2 (Notch 2) (Motch B) [Cleaved into: Notch 2 extracellular truncation; Notch 2 intracellular domain]	Notch2	4993898	6444187	2633848	0	5.3195e+06	2.00775e+06	32330570	40330750	1374482	5920743	4799492	66646140
O54984	ATPase GET3 (EC 3.6.-.-) (Arsenical pump-driving ATPase) (Arsenite-stimulated ATPase) (Guided entry of tail-anchored proteins factor 3, ATPase)	Get3	9.05303e+06	11242425	14334910	16834355	16377865	14392910	22858055	18436670	17599850	22247360	17880200	12478450
O55125	Protein NipSnap homolog 1 (NipSnap1)	Nipsnap1	44254832	7184483	3781050	139995200	240401	6635565	26225945	40375192	1476534	33587728	9.53528e+06	1.31812e+07
O88329	Unconventional myosin-Ia (Brush border myosin I) (BBM-I) (BBMI) (Myosin I heavy chain) (MIHC)	Myo1a	19807480	25581430	2.52086e+06	6.91723e+06	1770046	1.78873e+07	2584868	1.31295e+06	2.29114e+06	1.57931e+07	7552937	22575638
O88735	Ensconsin (Epithelial microtubule-associated protein of 115 kDa) (E-MAP-115) (Microtubule-associated protein 7) (MAP-7)	Map7	26476622	23526850	161213696	33252921	42246600	8701774	7738846	44662520	216968304	5753033	36300960	34087240
O89053	Coronin-1A (Coronin-like protein A) (Clipin-A) (Coronin-like protein p57) (Tryptophan aspartate-containing coat protein) (TACO)	Coro1a	6907680	6329955	9.19991e+06	10882610	8.52701e+06	15127130	5.36688e+06	7177208	10989990	27945469	5534667	6115680
P05977	Myosin light chain 1/3, skeletal muscle isoform (MLC1/MLC3) (MLC1F/MLC3F) (Myosin light chain alkali 1/2) (Myosin light chain A1/A2)	Myl1	120900000	190250932	58171168	80516576	211148704	224055296	1.18834e+07	24117060	180214800	74835664	129444076	51845720
P10637	Microtubule-associated protein tau (Neurofibrillary tangle protein) (Paired helical filament-tau) (PHF-tau)	Mapt	1580832	3846617	2.52294e+06	3913140	6814719	2.40545e+07	4861205	6676349	7866491	1795643	3947857	6693234
P10922	Histone H1.0 (Histone H1') (Histone H1(0)) (MyD196) [Cleaved into: Histone H1.0, N-terminally processed]	H1-0	14604120	23785810	20819390	22142300	9130188	18653526	15992000	14799200	8442938	14707650	1160767	7.31035e+06
P11352	Glutathione peroxidase 1 (GPx-1) (GSHPx-1) (EC 1.11.1.9) (Cellular glutathione peroxidase) (Phospholipid-hydroperoxide glutathione peroxidase GPX1) (EC 1.11.1.12) (Selenium-dependent glutathione peroxidase 1)	Gpx1	15245905	32333115	29802510	40176680	38515601	44034728	48016008	73170836	44017952	53592340	46196780	50702368
P11627	Neural cell adhesion molecule L1 (N-CAM-L1) (NCAM-L1) (CD antigen CD171)	L1cam	2.44512e+06	1.17409e+07	8.55043e+06	7.14074e+06	4399529	3436508	2.37572e+06	9.93492e+07	33750200	1.64158e+07	12366260	99185240
P11680	Properdin (Complement factor P)	Cfp	4.31439e+06	3382338	4.14311e+07	82641232	16385355	5.18826e+06	85248080	921933	0	3.30314e+06	5.56027e+06	69766704
P11725	Ornithine transcarbamylase, mitochondrial (OTCase) (EC 2.1.3.3) (Ornithine carbamoyltransferase, mitochondrial)	Otc	100267246	1.11829e+07	28820650	3582040	1300998	4.1966e+06	3088890	1.06463e+06	0	824394	585006	2.48015e+06
P15327	Bisphosphoglycerate mutase (BPGM) (EC 5.4.2.4) (2,3-bisphosphoglycerate mutase, erythrocyte) (2,3-bisphosphoglycerate synthase) (EC 5.4.2.11) (BPG-dependent PGAM)	Bpgm	3316037	8.02217e+06	9022349	8020059	9479741	9.33202e+06	15178530	15680350	21865300	7.78844e+06	5.38226e+06	5087478
P16014	Secretogranin-1 (Chromogranin-B) (CgB) (Secretogranin I) (SgI) [Cleaved into: CCB peptide; PE-11]	Chgb	16222900	17165160	2039447	2410054	29598110	25898925	1.42517e+07	5043275	3245381	10018630	1965752	6123294
P18654	Ribosomal protein S6 kinase alpha-3 (S6K-alpha-3) (EC 2.7.11.1) (90 kDa ribosomal protein S6 kinase 3) (p90-RSK 3) (p90RSK3) (MAP kinase-activated protein kinase 1b) (MAPK-activated protein kinase 1b) (MAPKAP kinase 1b) (MAPKAPK-1b) (Ribosomal S6 kinase 2) (RSK-2) (pp90RSK2)	Rps6ka3	2.98225e+06	6.73743e+06	11414980	14044990	7.4256e+06	13859630	6615236	11718427	0	3.7987e+06	15191287	12653470
P23819	Glutamate receptor 2 (GluR-2) (AMPA-selective glutamate receptor 2) (GluR-B) (GluR-K2) (Glutamate receptor ionotropic, AMPA 2)	Gria2	18246200	17756380	47871072	71414832	15768510	15801050	10643273	10458757	22358290	7.83109e+06	1.34448e+07	13429960
P25206	DNA replication licensing factor MCM3 (EC 3.6.4.12) (DNA polymerase alpha holoenzyme-associated protein P1) (P1-MCM3)	Mcm3	1.7517e+07	10059390	8995270	4856181	687450	6430889	17823010	46323380	1035177	0	2412808	6362693
P26450	Phosphatidylinositol 3-kinase regulatory subunit alpha (PI3-kinase regulatory subunit alpha) (PI3K regulatory subunit alpha) (PtdIns-3-kinase regulatory subunit alpha) (Phosphatidylinositol 3-kinase 85 kDa regulatory subunit alpha) (PI3-kinase subunit p85-alpha) (PtdIns-3-kinase regulatory subunit p85-alpha)	Pik3r1	3050221	320302784	3473954	2.18208e+06	328719752	29683210	234064	7339614	4268129	6191817	8186322	0
P26928	Hepatocyte growth factor-like protein (Macrophage stimulatory protein) (MSP) [Cleaved into: Hepatocyte growth factor-like protein alpha chain; Hepatocyte growth factor-like protein beta chain]	Mst1	2.90615e+06	14185875	47588610	83861144	43065832	54317088	35995729	92395184	5478103	65111368	2.01256e+07	17740143
P27046	Alpha-mannosidase 2 (EC 3.2.1.114) (Golgi alpha-mannosidase II) (AMan II) (Man II) (Mannosidase alpha class 2A member 1) (Mannosyl-oligosaccharide 1,3-1,6-alpha-mannosidase)	Man2a1	4361166	9950609	27498370	16258672	921528	12548720	2.92556e+06	9.36856e+06	9.08298e+06	10826014	2429279	1.18486e+07
P27601	Guanine nucleotide-binding protein subunit alpha-13 (G alpha-13) (G-protein subunit alpha-13)	Gna13	7787540	6.01092e+06	24119895	1.50932e+07	14752320	8297571	13676550	13937115	11410224	7686799	8.08788e+06	11789436
P31786	Acyl-CoA-binding protein (ACBP) (Diazepam-binding inhibitor) (DBI) (Endozepine) (EP)	Dbi	44203900	47534840	36856770	80606015	61340720	58613000	50748272	47283352	39336475	54720286	222221296	30631120
P39054	Dynamin-2 (EC 3.6.5.5) (Dynamin UDNM)	Dnm2	5185703	24878040	1.02523e+07	14549580	2.12471e+07	24535080	46616120	12677870	2520798	1707507	5229174	9.64905e+06
P43406	Integrin alpha-V (Vitronectin receptor subunit alpha) (CD antigen CD51) [Cleaved into: Integrin alpha-V heavy chain; Integrin alpha-V light chain]	Itgav	4543139	20711675	2523424	3987309	3676394	4329378	1.86695e+07	5371764	6692901	25179610	31464750	31095920
P46978	Dolichyl-diphosphooligosaccharide--protein glycosyltransferase subunit STT3A (Oligosaccharyl transferase subunit STT3A) (STT3-A) (EC 2.4.99.18) (B5) (Integral membrane protein 1)	Stt3a	12074730	10620520	32204740	4.89166e+06	9499108	8.81913e+06	0	2966255	1615590	14956640	2047053	8.72927e+06
P47802	Metaxin-1 (Mitochondrial outer membrane import complex protein 1)	Mtx1	15022770	9801596	7.77718e+06	9.34935e+06	9074138	12536155	25435245	13036680	14666550	19062590	12551290	9713857
P49429	4-hydroxyphenylpyruvate dioxygenase (EC 1.13.11.27) (4-hydroxyphenylpyruvic acid oxidase) (4HPPD) (HPD) (HPPDase) (F Alloantigen) (F protein)	Hpd	1891322	3986338	2.19571e+07	4.56625e+06	1.70063e+06	881962	0	3024395	0	1168109	1.20933e+06	1150252
P49718	DNA replication licensing factor MCM5 (EC 3.6.4.12) (CDC46 homolog) (P1-CDC46)	Mcm5	2541065	4674880	6949761	1.68975e+07	3.9982e+06	15726210	1.72288e+07	16915749	6817835	11334990	1.52458e+07	14968363
P55937	Golgin subfamily A member 3 (Golgin-160) (Male-enhanced antigen 2) (MEA-2)	Golga3	18963590	20518810	31273750	27618460	37764128	32778440	86978176	1.6713e+07	47318860	49556272	59430018	3.46412e+07
P62242	Small ribosomal subunit protein eS8 (40S ribosomal protein S8)	Rps8	29902340	10602530	4505335	7.49511e+07	10624940	7296872	364218112	198442833	4204399	31927617	6267240	11928760
P70298	Homeobox protein cut-like 2 (Homeobox protein Cux-2)	Cux2	1.77006e+07	3.4408e+06	25132490	6989348	18121398	2117861	50530021	43866221	7353705	8308087	3144570	9.26954e+06
P97379	Ras GTPase-activating protein-binding protein 2 (G3BP-2) (GAP SH3 domain-binding protein 2)	G3bp2	1.11762e+07	16527870	2976729	16486205	3.6255e+06	10583870	9468284	25519030	7.38116e+06	20334320	6606784	29695420
P97496	SWI/SNF complex subunit SMARCC1 (BRG1-associated factor 155) (SWI/SNF complex 155 kDa subunit) (SWI/SNF-related matrix-associated actin-dependent regulator of chromatin subfamily C member 1) (SWI3-related protein) (BAF155)	Smarcc1	9664210	18347380	8.88758e+06	11519250	3896289	11968660	95894160	12814320	22451990	12157150	7399889	9673847
P99029	Peroxiredoxin-5, mitochondrial (EC 1.11.1.24) (Antioxidant enzyme B166) (AOEB166) (Liver tissue 2D-page spot 2D-0014IV) (PLP) (Peroxiredoxin V) (Prx-V) (Peroxisomal antioxidant enzyme) (Thioredoxin peroxidase PMP20) (Thioredoxin-dependent peroxiredoxin 5)	Prdx5	64527872	72228568	6.3384e+07	80636240	133863084	70006340	8.73482e+07	8.01178e+07	7.52954e+07	7.53527e+07	53539900	56872496
Q05816	Fatty acid-binding protein 5 (Epidermal-type fatty acid-binding protein) (E-FABP) (Fatty acid-binding protein, epidermal) (Keratinocyte lipid-binding protein) (Psoriasis-associated fatty acid-binding protein homolog) (PA-FABP)	Fabp5	1.93325e+07	54714368	56229380	1.93117e+07	20495100	13081561	36561180	39320740	34091120	18655850	22179815	2.61332e+07
Q19LI2	Alpha-1B-glycoprotein (Alpha-1-B glycoprotein)	A1bg	5480121	7.30995e+06	1.62578e+06	1.08418e+07	4770433	9749896	16285690	7329559	2708608	3478341	3738985	9921481
Q3B7Z2	Oxysterol-binding protein 1	Osbp	27733290	8.18856e+06	1892649	18812760	10614360	4356536	3.53181e+06	5744575	8.59995e+06	7602608	1388710	1017704
Q3TVI8	Pre-B-cell leukemia transcription factor-interacting protein 1 (Hematopoietic PBX-interacting protein)	Pbxip1	13616074	2749372	196958	5418234	8979945	1659289	5574386	945813	12108345	1.05316e+07	8211974	15993465
Q3U487	E3 ubiquitin-protein ligase HECTD3 (EC 2.3.2.26) (HECT domain-containing protein 3) (HECT-type E3 ubiquitin transferase HECTD3)	Hectd3	5967235	22178320	30562960	11067176	789660	8362965	225607	14112635	8181748	2556413	13499270	6338460
Q3UJB9	Enhancer of mRNA-decapping protein 4	Edc4	35457984	2886020	4.65555e+06	4064283	5632587	11063820	2782998	2524630	4484491	799064	1652879	2603782
Q3UKK2	Carcinoembryonic antigen-related cell adhesion molecule 5 (Pregnancy-specific glycoprotein 30)	Ceacam5	9309341	9753219	7.61232e+06	13895045	1760296	13017640	17347220	6117411	18433164	3213379	4269718	2337634
Q4PZA2	Endothelin-converting enzyme 1 (ECE-1) (EC 3.4.24.71)	Ece1	12090820	35175168	5.21828e+06	5542326	9886687	17020690	6507941	15473390	8268271	24126513	17298025	24528145
Q5SWY7	Protein FAM83G	Fam83g	16943500	7915037	3477595	6445079	12561310	19944020	1.91471e+06	14064780	44248271	13160820	1.17281e+06	23012482
Q5XPI3	E3 ubiquitin-protein ligase RNF123 (EC 2.3.2.27) (Kip1 ubiquitination-promoting complex protein 1) (RING finger protein 123)	Rnf123	8.33686e+06	6.82164e+06	1.81577e+07	5.08573e+06	16272550	2345307	8.98146e+06	10542060	1.55763e+07	20079070	5423353	20588570
Q60598	Src substrate cortactin	Cttn	3.79961e+06	18825125	10664320	1.26471e+07	7.49976e+06	6.895e+06	11985965	13368520	12108000	13515810	16550230	14288200
Q60649	Mitochondrial disaggregase (EC 3.6.1.-) (Suppressor of potassium transport defect 3) [Cleaved into: Mitochondrial disaggregase, cleaved form]	Clpb	12155670	0	8344169	2398251	8469612	3981176	10086019	10614510	7877077	6.11881e+06	5132836	7807456
Q60930	Voltage-dependent anion-selective channel protein 2 (VDAC-2) (mVDAC2) (Outer mitochondrial membrane protein porin 2) (Voltage-dependent anion-selective channel protein 6) (VDAC-6) (mVDAC6)	Vdac2	42209632	43651840	48068528	49926780	67209734	70272948	92261672	128704992	94236928	129928000	58271152	62997870
Q60931	Voltage-dependent anion-selective channel protein 3 (VDAC-3) (mVDAC3) (Outer mitochondrial membrane protein porin 3)	Vdac3	30738160	20355685	29803100	16309340	12187800	60398640	31855024	26242270	27692855	38289734	8.98454e+06	43409408
Q61035	Histidine--tRNA ligase, cytoplasmic (EC 6.1.1.21) (Histidyl-tRNA synthetase) (HisRS)	Hars1	16323980	41944152	14435650	7.221e+06	11725240	11044900	9026296	9.8663e+06	12113065	9083538	8409523	6117163
Q61092	Laminin subunit gamma-2 (Epiligrin subunit gamma) (Kalinin subunit gamma) (Kalinin/nicein/epiligrin 100 kDa subunit) (Laminin B2t chain) (Laminin-5 subunit gamma) (Nicein subunit gamma)	Lamc2	14157850	24689280	444289	0	12130960	15655167	2846446	16411760	14054160	3100747	8.18006e+06	6474156
Q61191	Host cell factor 1 (HCF) (HCF-1) (C1 factor) [Cleaved into: HCF N-terminal chain 1; HCF N-terminal chain 2; HCF N-terminal chain 3; HCF N-terminal chain 4; HCF N-terminal chain 5; HCF N-terminal chain 6; HCF C-terminal chain 1; HCF C-terminal chain 2; HCF C-terminal chain 3; HCF C-terminal chain 4; HCF C-terminal chain 5; HCF C-terminal chain 6]	Hcfc1	3602062	2083411	10324129	118799696	3.21861e+06	4.61961e+06	3569813	9177761	31682900	3273866	8.79863e+06	21779870
Q61301	Catenin alpha-2 (Alpha N-catenin)	Ctnna2	17735770	8.38144e+06	16303030	5518409	3.02342e+07	11723385	11176340	16551880	6.25799e+06	3.99266e+06	12760630	2579736
Q62000	Mimecan (Osteoglycin)	Ogn	18497448	20655890	35055980	31255405	30941996	27512740	36540520	26748305	41106700	32126430	25180420	23915535
Q62523	Zyxin	Zyx	7.20268e+06	8442093	4492279	6777191	7.25994e+06	8796617	11304040	5.25443e+06	8979748	6425742	9.52759e+06	10060482
Q64442	Sorbitol dehydrogenase (SDH) (SORD) (EC 1.1.1.-) (L-iditol 2-dehydrogenase) (EC 1.1.1.14) (Polyol dehydrogenase) (Xylitol dehydrogenase) (XDH) (EC 1.1.1.9)	Sord	14554755	8508281	9.39979e+06	10532870	8753492	5.26457e+06	6.3601e+06	9605425	8664636	5.31146e+06	3537350	10490308
Q64737	Trifunctional purine biosynthetic protein adenosine-3 [Includes: Phosphoribosylamine--glycine ligase (EC 6.3.4.13) (Glycinamide ribonucleotide synthetase) (GARS) (Phosphoribosylglycinamide synthetase); Phosphoribosylformylglycinamidine cyclo-ligase (EC 6.3.3.1) (AIR synthase) (AIRS) (Phosphoribosyl-aminoimidazole synthetase); Phosphoribosylglycinamide formyltransferase (EC 2.1.2.2) (5'-phosphorib…	Gart	34458255	15718273	6186310	6941337	6.53497e+06	8.18364e+06	15016000	9.39042e+06	20137460	3880523	2856056	7.58211e+06
Q65Z40	Wings apart-like protein homolog (Dioxin-inducible factor 2) (DIF-2) (WAPL cohesin release factor)	Wapl	12528405	15494734	1704022	123436124	10169757	15897100	13146104	22003930	13288610	8.86504e+06	23804290	0
Q69Z99	Zinc finger protein 512	Znf512	16902400	4488706	4895239	14550680	64397700	86107466	23365084	11402800	80163060	4.06719e+07	28531840	60512458
Q6DFW4	Nucleolar protein 58 (MSSP) (Nucleolar protein 5) (SIK-similar protein)	Nop58	6134281	7178237	9.34847e+06	7900742	10628060	2745557	8968760	4816707	8488305	4.14319e+06	1.33621e+07	3949662
Q6GQT9	BOS complex subunit NOMO1 (Nodal modulator 1)	Nomo1	7181458	2.36098e+06	1.79776e+06	2592786	7115923	6996830	10274590	22608498	2.87032e+07	0	5693080	16303440
Q6P4S6	Serine/threonine-protein kinase SIK3 (EC 2.7.11.1) (Salt-inducible kinase 3) (SIK-3) (Serine/threonine-protein kinase QSK)	Sik3	9167680	4777937	2.0612e+06	13575676	40222560	5251859	6975922	6.76741e+06	21016030	23615610	11864140	7771993
Q6PD19	Armadillo-like helical domain-containing protein 3	Armh3	75657996	16926590	29926980	16296190	326446016	6900846	195308607	5244061	19516810	2326314	1.03755e+07	14911877
Q6PFD9	Nuclear pore complex protein Nup98-Nup96 (EC 3.4.21.-) [Cleaved into: Nuclear pore complex protein Nup98 (98 kDa nucleoporin) (Nucleoporin Nup98) (Nup98); Nuclear pore complex protein Nup96 (96 kDa nucleoporin) (Nucleoporin Nup96) (Nup96)]	Nup98	6996361	4.95171e+06	925381	4358131	1.92528e+06	2384270	622842	9535714	5041485	6.11149e+06	4495292	9.62916e+06
Q80TH2	Erbin (Densin-180-like protein) (Erbb2-interacting protein) (Protein LAP2)	Erbin	2124076	2956969	3277992	1921579	26649056	26458496	1.28014e+07	10221670	2.65311e+07	33990466	7138845	1749925
Q80U93	Nuclear pore complex protein Nup214 (214 kDa nucleoporin) (Nucleoporin Nup214)	Nup214	2997509	6179170	2.91535e+06	44590192	1620919	0	108929104	761119	1.60359e+09	1615549	18003882	1.60591e+06
Q80VP0	Tectonin beta-propeller repeat-containing protein 1	Tecpr1	3.70727e+06	60448623	5.26945e+06	4760746	12279990	6307085	4909983	4.826e+06	4994650	7.0019e+06	6933117	4.44095e+06
Q80X82	Symplekin	Sympk	4677811	9.82776e+06	1.22101e+07	6302308	7067349	2.99932e+06	4.80999e+06	6078659	9.99623e+06	8.05295e+06	4462031	11221517
Q810A7	ATP-dependent RNA helicase DDX42 (EC 3.6.4.13) (DEAD box protein 42)	Ddx42	12722440	36065551	7096265	2.06445e+06	15833900	10962130	4360240	9901958	7014602	9.24371e+06	6.72016e+06	3.4743e+06
Q8BG32	26S proteasome non-ATPase regulatory subunit 11 (26S proteasome regulatory subunit RPN6) (26S proteasome regulatory subunit S9) (26S proteasome regulatory subunit p44.5)	Psmd11	5791979	4889887	12276250	7.33343e+06	2104250	5.7805e+06	8.46893e+06	15301690	10619070	12949830	1.17093e+07	17235100
Q8BJW6	Eukaryotic translation initiation factor 2A (eIF-2A) [Cleaved into: Eukaryotic translation initiation factor 2A, N-terminally processed]	Eif2a	5.78483e+06	1416981	2399431	3360419	5.62076e+06	4418016	5.42621e+06	5904641	5.03533e+06	12962180	5946457	3903460
Q8BMK4	Cytoskeleton-associated protein 4 (63-kDa cytoskeleton-linking membrane protein) (Climp-63) (p63)	Ckap4	2097087	6587076	13326800	1.22688e+07	15241390	6939253	2363753	11930080	12445015	14920320	11407770	15472474
Q8BRH0	Protein O-mannosyl-transferase TMTC3 (EC 2.4.1.109) (Transmembrane O-mannosyltransferase targeting cadherins 3) (Transmembrane and tetratricopeptide repeat-containing 3)	Tmtc3	74153665	10894980	64347312	68892460	0	24476320	5.57614e+06	21967385	10455061	7.41194e+06	8.42926e+06	5431232
Q8BUV3	Gephyrin [Includes: Molybdopterin adenylyltransferase (MPT adenylyltransferase) (EC 2.7.7.75) (Domain G); Molybdopterin molybdenumtransferase (MPT Mo-transferase) (EC 2.10.1.1) (Domain E)]	Gphn	8459011	43422824	2110714	4043878	3.21717e+06	2810819	10653530	6569073	4294273	8.3023e+06	5.73344e+06	8835492
Q8BX02	KN motif and ankyrin repeat domain-containing protein 2 (Ankyrin repeat domain-containing protein 25)	Kank2	8046702	3198489	4.68075e+06	5332250	4.92629e+06	691469	8.43013e+06	7.63902e+06	11863530	11500990	1.0647e+07	10328090
Q8BZ98	Dynamin-3 (EC 3.6.5.5)	Dnm3	2103496	3.38047e+06	2382642	10867970	6534185	5506116	13189640	7.88053e+06	10043250	18331790	613597	6712582
Q8C0I1	Alkyldihydroxyacetonephosphate synthase, peroxisomal (Alkyl-DHAP synthase) (EC 2.5.1.26) (Alkylglycerone-phosphate synthase)	Agps	5.41555e+06	17200720	7595208	3.90059e+06	14733205	8.45183e+06	7914585	4345703	13360200	9692106	5343873	3159700
Q8C0J2	Autophagy-related protein 16-1 (APG16-like 1)	Atg16l1	3.98011e+06	33305530	10499833	332643529	2461342	8.52723e+06	9026331	25414000	11659431	8002506	8.18457e+06	7564153
Q8C854	Myelin expression factor 2 (MEF-2) (MyEF-2)	Myef2	11041250	2.50016e+06	34559324	36395640	16621090	1.21174e+07	8131733	4.23616e+07	26549620	5.0265e+06	1.27729e+07	11086225
Q8CG16	Complement C1r-A subcomponent (EC 3.4.21.41) (Complement component 1 subcomponent r-A) [Cleaved into: Complement C1r-A subcomponent heavy chain; Complement C1r-A subcomponent light chain]	C1ra	6822946	12961885	7776191	2513906	6104111	2059449	10366830	4.03671e+06	8.02078e+06	16250307	2.16399e+06	1739965
Q8CGB6	Tensin-2 (EC 3.1.3.48) (C1 domain-containing phosphatase and tensin homolog) (C1-TEN) (Tensin-like C1 domain-containing phosphatase)	Tns2	2100835	342271910	8515962	15786455	3.85757e+06	11268030	8614786	4599801	5387222	7679520	7550303	0
Q8CI43	Myosin light chain 6B (Smooth muscle and nonmuscle myosin light chain alkali 6B)	Myl6b	4056986	8891168	4.54525e+06	2.63151e+07	23189940	18707270	4.31163e+06	7.33465e+06	11510520	9273954	18690540	11235160
Q8JZM7	Parafibromin (Cell division cycle protein 73 homolog) (Hyperparathyroidism 2 protein homolog)	Cdc73	6804855	84019800	2.83373e+07	12592392	14887450	10072100	15726500	14532280	11102270	20630330	28244395	9993691
Q8K0V4	CCR4-NOT transcription complex subunit 3 (CCR4-associated factor 3)	Cnot3	7218929	5443505	7.34219e+06	14590305	4.27786e+06	10866700	9642855	15465465	9787041	8.73727e+06	14565480	9805100
Q8K1N1	Calcium-independent phospholipase A2-gamma (EC 3.1.1.-) (EC 3.1.1.5) (Intracellular membrane-associated calcium-independent phospholipase A2 gamma) (iPLA2-gamma) (Patatin-like phospholipase domain-containing protein 8)	Pnpla8	7132092	6243857	4296869	8161538	2.63165e+06	5813076	11331482	7.52755e+06	1.4749e+06	6.98728e+06	0	2.25338e+06
Q8K297	Procollagen galactosyltransferase 1 (EC 2.4.1.50) (Collagen beta(1-O)galactosyltransferase 1) (Glycosyltransferase 25 family member 1) (Hydroxylysine galactosyltransferase 1)	Colgalt1	3.53938e+06	4256802	15956850	1979196	2.58533e+06	6032824	15847210	37290480	27700510	5707428	32829030	1235648
Q8K3J1	NADH dehydrogenase [ubiquinone] iron-sulfur protein 8, mitochondrial (EC 7.1.1.2) (Complex I-23kD) (CI-23kD) (NADH-ubiquinone oxidoreductase 23 kDa subunit)	Ndufs8	16602965	34375391	42589014	36672620	43652660	44571688	40718480	70451357	67457440	58695660	35700900	21824405
Q8K4R9	Disks large-associated protein 5 (DAP-5) (Discs large homolog 7) (Disks large-associated protein DLG7) (Hepatoma up-regulated protein homolog) (HURP)	Dlgap5	10587610	8.38394e+06	6623545	7603524	3694877	1088549	11178603	12906570	17315845	13210960	9.63519e+06	4.76716e+06
Q8K596	Sodium/calcium exchanger 2 (Na(+)/Ca(2+)-exchange protein 2) (Solute carrier family 8 member 2)	Slc8a2	26019326	1954346	5068236	2.79341e+07	12661950	1.21608e+06	8984438	1.41444e+06	7784695	57715560	6694544	0
Q8R3B1	1-phosphatidylinositol 4,5-bisphosphate phosphodiesterase delta-1 (EC 3.1.4.11) (Phosphoinositide phospholipase C-delta-1) (Phospholipase C-delta-1) (PLC-delta-1)	Plcd1	5241469	8.60414e+06	2.61702e+07	63398528	6294660	36876550	13992980	23065640	2.37387e+07	2.17499e+07	31580320	13375390
Q8VHE0	Translocation protein SEC63 homolog (DnaJ homolog subfamily C member 23)	Sec63	7422205	8.91263e+06	3605656	15441245	3666385	5662039	6011598	14614350	0	4237042	1.37861e+07	6594688
Q91VA6	Polymerase delta-interacting protein 2	Poldip2	6718198	6091781	11830040	14491880	9.69507e+06	22040625	15893720	13677060	13722740	14906840	10583680	9.46994e+06
Q91VI7	Ribonuclease inhibitor (Ribonuclease/angiogenin inhibitor 1)	Rnh1	15302340	12998640	7.6703e+06	14163125	11988770	22505250	7823284	11138690	15281620	15336055	13208310	2736067
Q91VJ4	Serine/threonine-protein kinase 38 (EC 2.7.11.1) (NDR1 protein kinase) (Nuclear Dbf2-related kinase 1)	Stk38	7714216	9988662	8608024	7723563	6990080	1.84514e+07	21420310	16819231	9.54266e+06	10918480	21035290	2.31068e+06
Q91W90	Thioredoxin domain-containing protein 5 (EC 1.8.4.-) (EC 5.3.4.1) (Endoplasmic reticulum resident protein 46) (ER protein 46) (ERp46) (Plasma cell-specific thioredoxin-related protein) (PC-TRP) (Thioredoxin-like protein p46)	Txndc5	21971815	12410395	6912849	8107772	7711422	7.56923e+06	13810800	12999350	7.88334e+06	9914477	7581887	10426190
Q91WK0	Leucine-rich repeat flightless-interacting protein 2 (LRR FLII-interacting protein 2)	Lrrfip2	10512910	7889203	11435100	15839240	8.15769e+06	11992721	17485020	14510050	26833804	6.28884e+06	98832019	14140700
Q91YE8	Synaptopodin-2 (Myopodin)	Synpo2	17211090	10608380	9.11798e+06	4219140	17932440	1.33572e+07	5599799	6820576	14176460	9915098	8538664	8919249
Q91YM4	FAST kinase domain-containing protein 4 (Protein TBRG4) (Transforming growth factor beta regulator 4)	Tbrg4	31758401	4.3894e+06	11578870	8.64286e+06	7042962	10599800	11200030	9.59886e+06	14744080	1.82144e+07	2756322	4.30762e+06
Q920I9	WD repeat-containing protein 7 (TGF-beta resistance-associated protein TRAG)	Wdr7	49340012	8446739	1.19519e+06	7287475	8705897	3813825	2.72322e+06	17326375	21428930	1865870	4520690	4085889
Q922B9	Protein ITPRID2 (ITPR-interacting domain-containing protein 2) (Ki-ras-induced actin-interacting protein) (Sperm-specific antigen 2 homolog)	Itprid2	1746997	3.39466e+06	31469056	36603960	33587706	38835977	3.23011e+07	40533440	2983294	0	0	9093862
Q922P9	Cytokine-like nuclear factor N-PAC (NPAC) (Glyoxylate reductase 1 homolog) (Nuclear protein NP60) (Putative oxidoreductase GLYR1)	Glyr1	3578514	6921054	6094098	1.40918e+06	8688822	7485239	12339223	7.83473e+06	5911233	4996997	1562073	1.87032e+06
Q923D2	Flavin reductase (NADPH) (FR) (EC 1.5.1.30) (Biliverdin reductase B) (BVR-B) (Biliverdin-IX beta-reductase) (EC 1.3.1.-) (NADPH-dependent diaphorase) (NADPH-flavin reductase) (FLR) (S-nitroso-CoA-assisted nitrosyltransferase) (SNO-CoA-assisted nitrosyltransferase) (EC 2.6.99.-)	Blvrb	14399505	6.82363e+06	51741792	15777240	2.09716e+07	42308295	62425580	17105200	3.91735e+07	61483790	37496232	20325853
Q99KJ8	Dynactin subunit 2 (50 kDa dynein-associated polypeptide) (Dynactin complex 50 kDa subunit) (DCTN-50) (Growth cone membrane protein 23-48K) (GMP23-48K) (p50 dynamitin)	Dctn2	8.52513e+06	6649038	12779810	13626010	16891110	14080630	8.6781e+06	17117750	12548700	12448961	8.64582e+06	10552353
Q99LY9	NADH dehydrogenase [ubiquinone] iron-sulfur protein 5 (Complex I-15 kDa) (CI-15 kDa) (NADH-ubiquinone oxidoreductase 15 kDa subunit)	Ndufs5	37703752	37453551	33417530	24386310	43563840	19153040	44782766	43656032	31001051	71538268	32922040	43585620
Q99P30	Peroxisomal coenzyme A diphosphatase NUDT7 (EC 3.6.1.-) (Nucleoside diphosphate-linked moiety X motif 7) (Nudix motif 7)	Nudt7	6858457	7298703	11407928	7.17438e+06	21482255	14347970	15969529	14824840	16300450	18393090	11095010	20238510
Q9CR59	Large ribosomal subunit protein mL64 (39S ribosomal protein L59, mitochondrial) (MRP-L59) (Growth arrest and DNA damage-inducible proteins-interacting protein 1)	Gadd45gip1	4245134	4681712	9.9288e+06	8159916	5040634	4855931	7903656	9.51753e+06	6980239	8190298	9.44283e+06	6976452
Q9CWU5	KH domain-containing protein 3 (Protein Filia)	Khdc3	3570190	3231393	1662163	3452106	6.17057e+06	6847970	4520425	8.70003e+06	11296456	21030538	5.49245e+06	870770
Q9CXR1	Dehydrogenase/reductase SDR family member 7 (EC 1.1.1.-) (Retinal short-chain dehydrogenase/reductase 4) (retSDR4) (Short chain dehydrogenase/reductase family 34C member 1) (Protein SDR34C1)	Dhrs7	13691610	12715590	15028520	25280900	24387640	18272570	21942920	16528310	27375370	11804020	14080810	21177255
Q9CY64	Biliverdin reductase A (BVR A) (EC 1.3.1.24) (Biliverdin-IX alpha-reductase)	Blvra	20819895	16504780	19918150	17659485	17273425	15995250	18807860	15051390	15704740	21938510	14152990	12244850
Q9CZJ2	Heat shock 70 kDa protein 12B	Hspa12b	7.11927e+06	9.20262e+06	15257720	8130549	10544480	9714358	12042885	16194820	13910670	17470845	17982960	19241700
Q9D0G0	Large ribosomal subunit protein mL65 (28S ribosomal protein S30, mitochondrial) (MRP-S30) (S30mt)	Mrps30	28577257	25576010	3152220	236163212	1762764	25028142	51185752	6804256	7142811	5298205	9989527	49143734
Q9D7Z6	Calcium-activated chloride channel regulator 1 (EC 3.4.-.-) (Calcium-activated chloride channel family member 3) (mCLCA3) (Protein gob-5)	Clca1	8837082	1508819	9.44084e+06	11708620	6968713	12293210	4791464	9500673	8.76914e+06	1.58693e+06	3.65836e+06	822300
Q9D824	Pre-mRNA 3'-end-processing factor FIP1 (FIP1-like 1 protein)	Fip1l1	4.07068e+06	13994565	6988643	0	5452498	8166619	1555591	1.33283e+07	35854295	2.766e+06	1.00409e+07	8044600
Q9DBP5	UMP-CMP kinase (EC 2.7.4.14) (Deoxycytidylate kinase) (CK) (dCMP kinase) (Nucleoside-diphosphate kinase) (EC 2.7.4.6) (Uridine monophosphate/cytidine monophosphate kinase) (UMP/CMP kinase) (UMP/CMPK)	Cmpk1	16076070	14323810	22783840	1.92229e+07	18827140	18154705	17868230	23977740	46048603	14107720	12942730	18779550
Q9DBW0	Cytochrome P450 4V2 (Docosahexaenoic acid omega-hydroxylase CYP4V2) (EC 1.14.14.79) (Long-chain fatty acid omega-monooxygenase) (EC 1.14.14.80)	Cyp4v2	19782860	9319290	43818180	1.20806e+08	8.03832e+06	60727945	6049500	7.18644e+07	17192006	79653830	1.30608e+07	4798754
Q9DCM2	Glutathione S-transferase kappa 1 (EC 2.5.1.18) (GST 13-13) (GST class-kappa) (GSTK1-1) (mGSTK1) (Glutathione S-transferase subunit 13)	Gstk1	10288650	6012330	7553647	8.3719e+06	17845600	29507930	25932540	24016270	26563080	15801725	21657970	85226448
Q9EP89	Serine beta-lactamase-like protein LACTB, mitochondrial (EC 3.4.-.-)	Lactb	18499175	1599140	4066260	1670344	5359824	4.31723e+06	5367730	753311	9557264	6.47584e+06	3863543	447863
Q9ET30	Transmembrane 9 superfamily member 3	Tm9sf3	6.49431e+06	6.84894e+07	0	12182510	27381140	0	0	5484509	3935068	2459228	1440382	3670718
Q9JMH6	Thioredoxin reductase 1, cytoplasmic (TR) (EC 1.8.1.9) (Peroxidase TXNRD1) (EC 1.11.1.2) (Thioredoxin reductase TR1)	Txnrd1	13182450	12147000	21242440	8.44585e+06	15035120	7595338	19876065	24718960	16810985	24671725	17326058	16824140
Q9QXG4	Acetyl-coenzyme A synthetase, cytoplasmic (EC 6.2.1.1) (Acetate--CoA ligase) (Acetyl-CoA synthetase) (ACS) (AceCS) (Acetyl-CoA synthetase 1) (AceCS1) (Acyl-CoA synthetase short-chain family member 2) (Acyl-activating enzyme) (Propionate--CoA ligase) (EC 6.2.1.17)	Acss2	12243300	8.56905e+06	1.15221e+07	11691010	1947820	2138927	4211938	7.41593e+06	13268523	9.2142e+06	6549328	25205440
Q9QXX4	Electrogenic aspartate/glutamate antiporter SLC25A13, mitochondrial (Citrin) (Solute carrier family 25 member 13)	Slc25a13	1.47179e+07	27551900	15124621	5923462	1.65053e+06	8.07201e+06	19337800	9.70351e+06	20959950	2.07621e+07	1.786e+07	6364031
Q9QYB5	Gamma-adducin (Adducin-like protein 70)	Add3	3360710	5125578	1.0068e+07	14707160	13025690	9.504e+06	17415940	11599310	10681888	6473558	18096010	6.68905e+06
Q9QZH6	Evolutionarily conserved signaling intermediate in Toll pathway, mitochondrial (Protein SITPEC)	Ecsit	10676095	14339900	12574910	13938045	12718740	4.48985e+06	4427382	10786700	7367319	5614827	9.14387e+06	5.59935e+06
Q9R097	Kunitz-type protease inhibitor 1 (Hepatocyte growth factor activator inhibitor type 1) (HAI-1)	Spint1	6359633	2.78336e+06	66240246	14256999	26845820	7537165	4205125	12210220	2.87657e+06	20719570	5574381	3098612
Q9R099	Transducin beta-like protein 2	Tbl2	44154360	9999936	13614038	7675234	7492250	17411180	4681186	23590270	18077340	28822938	2.89599e+06	13288006
Q9R0G6	Cartilage oligomeric matrix protein (COMP)	Comp	2604933	3.51034e+07	4385156	3914990	0	2349245	1417688	6999150	6517980	7654149	832962	4.0821e+06
Q9WVB3	Transducin-like enhancer protein 6 (Groucho-related protein 6)	Tle6	9713136	2.85657e+06	13737440	9742754	15163410	1033351	0	9.91076e+06	6.26626e+06	3141485	4696726	4121135
Q9WVE8	Protein kinase C and casein kinase substrate in neurons protein 2 (Syndapin-2) (Syndapin-II) (SdpII)	Pacsin2	7459753	5508738	10269120	7235526	9982478	2995161	13705330	11672830	12790830	13352460	9.44536e+06	10499140
Q9Z0H8	CAP-Gly domain-containing linker protein 2 (Cytoplasmic linker protein 115) (CLIP-115) (Cytoplasmic linker protein 2)	Clip2	5.54057e+06	7474384	1.92371e+07	12498950	58986032	2.13031e+06	4.94159e+06	7.29178e+07	3226867	1.15248e+08	3055903	3.20861e+06
Q9Z0P4	Paralemmin-1 (Paralemmin)	Palm	7346561	9.04282e+06	5199398	5114595	14766240	5633833	6791354	2412180	9770553	5.7565e+06	3751977	4509360
Q9Z0S1	3'(2'),5'-bisphosphate nucleotidase 1 (EC 3.1.3.7) (3'-phosphoadenosine 5'-phosphate phosphatase) (PAP phosphatase) (Bisphosphate 3'-nucleotidase 1) (BPntase 1) (Inositol-polyphosphate 1-phosphatase) (EC 3.1.3.57)	Bpnt1	12099470	1.24924e+07	8472489	8.01075e+06	13727260	15782450	16744365	24384455	21835800	24101595	11332600	16332410
Q9Z1G3	V-type proton ATPase subunit C 1 (V-ATPase subunit C 1) (Vacuolar proton pump subunit C 1)	Atp6v1c1	19993924	3.66799e+06	4928646	11554350	19834135	8650242	5.00629e+06	7411764	15898400	9059459	11307820	7087678
Q9Z280	Phospholipase D1 (PLD 1) (mPLD1) (EC 3.1.4.4) (Choline phosphatase 1) (Phosphatidylcholine-hydrolyzing phospholipase D1)	Pld1	3.60104e+06	51143320	2.01647e+06	25654480	5.63514e+06	14894250	28744690	29777420	11747270	305363902	14640126	32767680
Q9Z2G6	Protein sel-1 homolog 1 (Suppressor of lin-12-like protein 1) (Sel-1L)	Sel1l	851771	2747951	1161036	974407	773894	111889836	8313585	6177995	6024330	872741	3162702	316384
A2A8L5	Receptor-type tyrosine-protein phosphatase F (EC 3.1.3.48) (Leukocyte common antigen related) (LAR)	Ptprf	2945507	11916270	11500762	12648671	8509096	17159932	8.21941e+06	5460327	1.66594e+07	17060070	7684312	4.08514e+06
A2ADY9	Protein DDI1 homolog 2 (EC 3.4.23.-)	Ddi2	12128310	14818690	13746295	7261119	29516200	28502600	2.79229e+06	0	29273505	26059940	4336301	30907074
A6H8H2	DENN domain-containing protein 4C	Dennd4c	16036460	25561040	3944138	21301700	22396930	28972455	20596760	15883235	18470170	26426450	12918549	51302776
G5E829	Plasma membrane calcium-transporting ATPase 1 (EC 7.2.2.10) (Plasma membrane calcium ATPase isoform 1) (PMCA1) (Plasma membrane calcium pump isoform 1)	Atp2b1	5232581	3549235	34021740	1.03849e+07	3986848	2702864	5661358	6765571	2.28717e+07	42716574	20652950	54165160
O08917	Flotillin-1	Flot1	13298075	6053521	4681644	18141845	1.09664e+07	5556998	7.22091e+06	12389410	10972590	1.78169e+07	24730850	8510648
O09174	Alpha-methylacyl-CoA racemase (EC 5.1.99.4) (2-methylacyl-CoA racemase)	Amacr	6831244	47186886	15666005	42506259	8174994	5840009	8359800	13416370	9614070	12107206	9720647	18945595
O35685	Nuclear migration protein nudC (Nuclear distribution protein C homolog) (Silica-induced gene 92 protein) (SIG-92)	Nudc	5115071	7.10486e+06	4593318	17562225	15316720	9927030	5.55103e+06	6.45089e+06	7.84821e+06	19504905	4830209	3473880
O54865	Guanylate cyclase soluble subunit beta-1 (GCS-beta-1) (EC 4.6.1.2) (Guanylate cyclase soluble subunit beta-3) (GCS-beta-3) (Soluble guanylate cyclase small subunit)	Gucy1b1	107227904	2563955	64771228	117603464	1.96963e+08	2.0049e+08	3.65163e+08	5.99267e+08	770093824	3537493	2314362	2567612
O55126	Protein NipSnap homolog 2 (NipSnap2) (Glioblastoma-amplified sequence)	Nipsnap2	1.11558e+07	15229960	25266230	21802670	37457620	22856290	23935880	17237230	19932165	18830390	22311370	16994490
O55201	Transcription elongation factor SPT5 (DRB sensitivity-inducing factor large subunit) (DSIF large subunit)	Supt5h	9.10766e+06	19391420	4.55014e+06	4983851	7.46459e+06	0	20872980	3673982	22213128	1197196	2.78702e+07	4127559
O70250	Phosphoglycerate mutase 2 (EC 5.4.2.11) (EC 5.4.2.4) (BPG-dependent PGAM 2) (Muscle-specific phosphoglycerate mutase) (Phosphoglycerate mutase isozyme M) (PGAM-M)	Pgam2	35141768	58386950	14374420	1.10192e+07	31182510	2.79947e+07	6454905	9.48258e+06	46311600	4.51466e+07	47253386	30231371
O70400	PDZ and LIM domain protein 1 (C-terminal LIM domain protein 1) (Elfin) (LIM domain protein CLP-36)	Pdlim1	30621330	11019509	6731359	9.33909e+06	10187100	4.10865e+06	17115315	11536580	9935903	14308631	13968835	4.77432e+06
O88643	Serine/threonine-protein kinase PAK 1 (EC 2.7.11.1) (Alpha-PAK) (CDC42/RAC effector kinase PAK-A) (p21-activated kinase 1) (PAK-1) (p65-PAK)	Pak1	8.99478e+06	5480071	3682072	7.78618e+06	10526030	1.10688e+07	3794493	6586887	5891836	16416680	4574000	4.27255e+06
P01898	H-2 class I histocompatibility antigen, Q10 alpha chain	H2-Q10	26418970	7051680	11945000	1.07192e+07	12834940	12185060	10497840	14531500	13785015	13882360	11915270	8402018
P02301	Histone H3.3C (Embryonic)	H3-5	23714980	46497750	78244008	140194496	72179264	50957560	54740620	55312088	32418090	9.07831e+07	27766990	42569940
P06837	Neuromodulin (Axonal membrane protein GAP-43) (Calmodulin-binding protein P-57) (Growth-associated protein 43)	Gap43	7027166	8.69019e+06	2451991	1.61223e+07	16416940	3294943	1.8453e+06	449866	1870799	5.16029e+06	1033613	6915193
P08228	Superoxide dismutase [Cu-Zn] (EC 1.15.1.1)	Sod1	12050190	3.52095e+07	3.43144e+07	34251792	63378088	38539598	50173939	52043140	55380757	50332272	38687480	44863640
P08752	Guanine nucleotide-binding protein G(i) subunit alpha-2 (Adenylate cyclase-inhibiting G alpha protein)	Gnai2	13360475	7588550	3992280	1.12396e+07	1.52555e+07	27206165	15699296	16060990	112428200	20485905	14229680	23168670
P11247	Myeloperoxidase (MPO) (EC 1.11.2.2) [Cleaved into: Myeloperoxidase light chain; Myeloperoxidase heavy chain]	Mpo	24785025	7120441	7.41079e+06	15417160	9666364	27573995	25538840	1.05006e+07	14222481	14238230	5054237	2934364
P11714	Cytochrome P450 2D9 (EC 1.14.14.1) (CYPIID9) (Cytochrome P450-16-alpha) (Cytochrome P450CA) (Testosterone 16-alpha hydroxylase)	Cyp2d9	1770254	10253410	2.57605e+06	1.89149e+06	1894575	3.97551e+06	3067714	4636536	3301735	5.01099e+06	1685398	4609622
P17717	UDP-glucuronosyltransferase 2B17 (UGT2B17) (EC 2.4.1.17) (M-1) (UDP-glucuronosyltransferase 2B5) (UDPGT 2B5)	Ugt2b17	9617293	12535812	1.00264e+06	32598760	83140863	76683523	45992848	114402790	7427032	78993228	7.86161e+06	128022800
P19426	Negative elongation factor E (NELF-E) (RNA-binding protein RD)	Nelfe	49552477	5046836	15058120	19665790	98754612	20952004	33447510	2.47361e+07	8068633	17796170	3.7941e+07	35477946
P21279	Guanine nucleotide-binding protein G(q) subunit alpha (Guanine nucleotide-binding protein alpha-q)	Gnaq	16259530	8145585	20581943	8581550	1.1608e+07	8.55435e+06	18084010	10581880	18679640	6803003	5.4749e+06	8.30372e+06
P26339	Chromogranin-A (CgA) [Cleaved into: Pancreastatin; Beta-granin; WE-14; Catestatin; GE-25; Serpinin-RRG; Serpinin (AL26); p-Glu serpinin precursor]	Chga	18980614	12795210	13204720	9.9051e+06	46769912	7.30351e+06	194247969	208326920	14217710	7.10606e+06	494938496	5782218
P28650	Adenylosuccinate synthetase isozyme 1 (AMPSase 1) (AdSS 1) (EC 6.3.4.4) (Adenylosuccinate synthetase like 1) (Adenylosuccinate synthetase, basic isozyme) (Adenylosuccinate synthetase, muscle isozyme) (M-type adenylosuccinate synthetase) (IMP--aspartate ligase 1)	Adss1	6.69122e+06	4.1859e+06	2277002	2.62526e+06	15184855	10933260	8.56088e+06	9.11511e+06	14762880	13914480	1.06909e+07	7956375
P29533	Vascular cell adhesion protein 1 (V-CAM 1) (VCAM-1) (CD antigen CD106) [Cleaved into: Soluble Vascular Cell Adhesion Molecule-1]	Vcam1	39540904	556562	14651860	1.60191e+06	12732260	6814399	22042150	132284200	6401941	18848595	2722527	2.88891e+06
P29788	Vitronectin (VN) (S-protein) (Serum-spreading factor)	Vtn	1837726	0	1.0479e+07	5597711	9.26954e+06	11958920	1.32557e+07	20816150	22911120	2153657	8855645	14033240
P32921	Tryptophan--tRNA ligase, cytoplasmic (EC 6.1.1.2) (Tryptophanyl-tRNA synthetase) (TrpRS) [Cleaved into: T1-TrpRS; T2-TrpRS]	Wars1	11564375	3350378	16114610	15917210	10790440	18785530	34802648	25946360	24062665	25417075	22721120	22489900
P35293	Ras-related protein Rab-18	Rab18	17106420	14805070	18851430	15065250	27234400	16260240	25453140	19537140	23601410	47107648	35629968	24905710
P35585	AP-1 complex subunit mu-1 (AP-mu chain family member mu1A) (Adaptor protein complex AP-1 subunit mu-1) (Adaptor-related protein complex 1 subunit mu-1) (Clathrin assembly protein complex 1 mu-1 medium chain 1) (Clathrin coat assembly protein AP47) (Clathrin coat-associated protein AP47) (Golgi adaptor HA1/AP1 adaptin mu-1 subunit) (Mu-adaptin 1) (Mu1A-adaptin)	Ap1m1	5993121	27536840	15402635	25536164	2503922	7000382	9.31316e+06	8607087	11723305	7209012	1.80763e+07	9721762
P36552	Oxygen-dependent coproporphyrinogen-III oxidase, mitochondrial (COX) (Coprogen oxidase) (Coproporphyrinogenase) (EC 1.3.3.3)	Cpox	54833697	9440789	2.20374e+06	4.51765e+06	578898	6010226	4000466	5.13454e+06	8532576	1812206	21814990	614186
P46638	Ras-related protein Rab-11B (EC 3.6.5.2)	Rab11b	32706725	31026240	38582040	26647190	46358288	34044592	37770180	45574072	39741326	45215048	36384470	26091750
P46735	Unconventional myosin-Ib (MIH-L) (Myosin I alpha) (MMI-alpha) (MMIa)	Myo1b	3047570	3297400	12524192	39645990	13921516	9.12596e+06	8279253	32267520	3.31351e+07	8.92326e+06	26994653	2028003
P47708	Rabphilin-3A (Exophilin-1)	Rph3a	122086170	8487937	4498848	21413080	10772390	1921322656	11284610	4410983	18998400	2411092784	943082656	6087704
P47754	F-actin-capping protein subunit alpha-2 (CapZ alpha-2)	Capza2	17402660	14517170	17146900	32426820	25901890	21313050	28021995	25486350	29779176	22006485	17273350	29907206
P47911	Large ribosomal subunit protein eL6 (60S ribosomal protein L6) (TAX-responsive enhancer element-binding protein 107) (TAXREB107)	Rpl6	0	3.91139e+06	5190530	5179079	10446390	12385240	8897263	13509268	1.21871e+07	7.51706e+06	12574920	12221340
P49182	Heparin cofactor 2 (Heparin cofactor II) (HC-II) (Protease inhibitor leuserpin-2) (Serpin D1)	Serpind1	3955649	18774170	3559367	4.86047e+06	6.25885e+06	2883437	16450620	21491863	4.54853e+06	31335520	8.12789e+06	5410841
P49817	Caveolin-1	Cav1	48777280	47387560	71590464	63566856	56723472	54901092	47381528	9.12956e+07	80980936	69448840	55785728	33310625
P54116	Stomatin (Erythrocyte band 7 integral membrane protein) (Erythrocyte membrane protein band 7.2) (Protein 7.2b)	Stom	4545343	9464418	3933131	11673435	32164220	19585195	8.59287e+06	38008145	28779750	21679830	15125400	24064900
P54823	Probable ATP-dependent RNA helicase DDX6 (EC 3.6.4.13) (ATP-dependent RNA helicase p54) (DEAD box protein 6) (Oncogene RCK homolog)	Ddx6	5.42571e+06	7701251	11800740	1.20325e+07	1135307	4.86427e+06	2.07365e+07	9506662	9370331	17575488	3763771	34732965
P55284	Cadherin-5 (Vascular endothelial cadherin) (VE-cadherin) (CD antigen CD144)	Cdh5	2.91933e+06	5.16461e+06	5.4661e+07	44124110	1.08156e+07	24194974	2912111	1965635	16010780	14921810	1.28668e+07	48472375
P55302	Alpha-2-macroglobulin receptor-associated protein (Alpha-2-MRAP) (Heparin-binding protein 44) (HBP-44) (Low density lipoprotein receptor-related protein-associated protein 1) (RAP)	Lrpap1	21541341	3916791	9.83928e+06	4742784	8123554	5.60156e+06	9336518	16831497	7767356	4.82808e+06	9383552	9.92537e+06
P58771	Tropomyosin alpha-1 chain (Alpha-tropomyosin) (Tropomyosin-1)	Tpm1	83168120	118234448	13117860	11609375	110854000	133200400	1.16693e+07	9.38834e+06	137438665	161856948	137424628	8.23466e+07
P62827	GTP-binding nuclear protein Ran (EC 3.6.5.-) (GTPase Ran) (Ras-like protein TC4) (Ras-related nuclear protein)	Ran	38998752	25609610	31573950	25059870	31828830	32215400	74117077	65323065	65187666	5.24178e+07	52236436	46412700
P63005	Platelet-activating factor acetylhydrolase IB subunit beta (Lissencephaly-1 protein) (LIS-1) (PAF acetylhydrolase 45 kDa subunit) (PAF-AH 45 kDa subunit) (PAF-AH alpha) (PAFAH alpha)	Pafah1b1	60341760	11814990	11784190	15537890	9.21834e+06	10530010	20714205	31535045	18277585	16086480	13219200	8.69952e+06
P68510	14-3-3 protein eta	Ywhah	12401610	19031540	24924950	23048470	25428560	47664809	20464070	29522920	24622740	24800750	48944168	38046585
P70694	Estradiol 17 beta-dehydrogenase 5 (EC 1.1.1.-) (17-beta-HSD 5)	Akr1c6	19384210	11864590	6895760	17045680	34866740	1971243	0	2.10426e+06	0	1.2752e+07	43385528	3.65776e+07
P70695	Fructose-1,6-bisphosphatase isozyme 2 (FBPase 2) (EC 3.1.3.11) (D-fructose-1,6-bisphosphate 1-phosphohydrolase 2) (Muscle FBPase) (RAE-30)	Fbp2	7966012	5872027	11872262	3967342	0	0	10793822	17033810	17522945	15452790	9.59875e+06	20254890
P97427	Dihydropyrimidinase-related protein 1 (DRP-1) (Collapsin response mediator protein 1) (CRMP-1) (Inactive dihydropyrimidinase) (Unc-33-like phosphoprotein 3) (ULIP-3)	Crmp1	2795826	6055028	20563090	1.51539e+06	8.02292e+06	0	747849	1.18501e+07	16791895	6795291	29961020	3828327
P97494	Glutamate--cysteine ligase catalytic subunit (EC 6.3.2.2) (GCS heavy chain) (Gamma-ECS) (Gamma-glutamylcysteine synthetase)	Gclc	3792217	9525232	7.15758e+06	11720170	5851116	10730345	8.78351e+06	11990520	4.0793e+06	1.02005e+07	17686650	2746736
Q03517	Secretogranin-2 (Chromogranin-C) (Secretogranin II) (SgII) [Cleaved into: Secretoneurin (SN); Manserin]	Scg2	1.15515e+07	0	13430970	35680831	9.3388e+06	4643230	2.51329e+06	1245612	3003532	1555590	9656568	9033821
Q05722	Collagen alpha-1(IX) chain	Col9a1	77438312	32488810	21133815	13867925	17167400	21769740	5543788	56933740	25541765	23677435	1.16571e+07	46446272
Q07797	Galectin-3-binding protein (Cyp-C-associated protein) (CyCAP) (Lectin galactoside-binding soluble 3-binding protein) (Protein MAMA)	Lgals3bp	2645777	2.74912e+07	1472028	6433053	4522234	3379700	5633524	1.65522e+06	6058331	2083395	19857615	3.59185e+06
Q1XH17	Tripartite motif-containing protein 72 (Mitsugumin-53) (Mg53)	Trim72	1.18282e+07	2.59733e+07	3.6247e+06	9034064	8.19455e+06	13824175	5524566	19709165	14232565	1.43406e+07	1.44543e+07	11561300
Q3TC72	Fumarylacetoacetate hydrolase domain-containing protein 2A (EC 3.-.-.-)	Fahd2	31372911	16401210	8929634	43725632	15186885	20387455	29354680	27835670	16326341	20196690	21219230	4.47307e+06
Q3TDN2	FAS-associated factor 2 (UBX domain-containing protein 8)	Faf2	8580730	9159091	38917040	2662211	1.16244e+07	1.43444e+06	3234555	8.40149e+06	328664608	9529322	28629150	10053780
Q3TZZ7	Extended synaptotagmin-2 (E-Syt2)	Esyt2	5023876	148002000	9609178	23484870	105663567	155874208	37541735	152535707	201930660	49363088	60073760	62125888
Q3UHD9	Arf-GAP with GTPase, ANK repeat and PH domain-containing protein 2 (AGAP-2) (Centaurin-gamma-1) (Cnt-g1) (Phosphatidylinositol 3-kinase enhancer) (PIKE)	Agap2	18212060	7.72896e+06	1.9539e+07	30004310	7395882	7.05238e+06	3.83648e+06	20175140	5864510	2102632	77078279	7.37785e+06
Q3UIJ9	Myocardial zonula adherens protein	Myzap	0	0	11702620	1.00979e+07	35591652	3.51854e+07	9.79015e+06	7962513	51345731	70830950	6570014	2.37713e+06
Q3URV1	Protein broad-minded (TBC1 domain family member 32)	Tbc1d32	1.41586e+07	26595960	9.76104e+06	54985029	38388868	5.87679e+06	17834400	14111190	14577050	9.37961e+06	5794107	1.61338e+07
Q3UVX5	Metabotropic glutamate receptor 5 (mGluR5)	Grm5	16050930	1.69065e+07	9.55493e+06	2210397	4.76766e+06	2.35514e+06	273723	0	8.5041e+06	4.61305e+06	1.32939e+07	21694680
Q3UZ39	Leucine-rich repeat flightless-interacting protein 1 (LRR FLII-interacting protein 1) (FLI-LRR-associated protein 1) (Flap-1) (H186 FLAP)	Lrrfip1	47382072	4409246	8772612	18373837	11708770	17413606	12086680	47278266	1.30638e+07	37597780	4543852	17456880
Q3V0K9	Plastin-1	Pls1	7.68763e+06	17312490	12898262	7.42103e+06	47164432	7013438	1.06564e+07	6.45802e+06	10583110	0	10355450	7.19616e+06
Q5DTL9	Sodium-driven chloride bicarbonate exchanger (Solute carrier family 4 member 10)	Slc4a10	1.71942e+07	13234260	14060110	3554609	40269060	3.39205e+07	7.24643e+07	3.17788e+07	106749108	56684920	6.03118e+07	41477792
Q60634	Flotillin-2 (Epidermal surface antigen) (ESA) (Membrane component chromosome 17 surface marker 1 homolog)	Flot2	19471600	14102930	7524034	1822745	19181455	4168645	6.93714e+06	13321590	8.98285e+06	15074180	1893956	1.92361e+06
Q60770	Syntaxin-binding protein 3 (MUNC-18-3) (Mammalian homolog of Unc-18c) (Munc-18c) (Protein unc-18 homolog 3) (Unc18-3) (Protein unc-18 homolog C) (Unc-18C)	Stxbp3	2629301	1.08327e+07	15200225	4470566	7035503	4303668	2730413	7.07423e+06	1.49772e+07	15841935	12188242	2.12901e+06
Q60875	Rho guanine nucleotide exchange factor 2 (Guanine nucleotide exchange factor H1) (GEF-H1) (LBC'S first cousin) (Lymphoid blast crisis-like 1) (Oncogene LFC) (Rhobin)	Arhgef2	5.15842e+07	4940369	1963272	11165980	9.70572e+06	832635	34429404	18000880	2.3278e+07	8005768	16471880	13301560
Q61024	Asparagine synthetase [glutamine-hydrolyzing] (EC 6.3.5.4) (Glutamine-dependent asparagine synthetase)	Asns	8149418	16371240	20081890	5595652	13694090	11014435	17199250	17275960	1.28288e+07	15938040	21563270	11354300
Q61335	B-cell receptor-associated protein 31 (BCR-associated protein 31) (Bap31) (p28)	Bcap31	1448946	38186444	6382573	6164474	5.77346e+06	8258492	1.4476e+06	5783807	5715818	5.63e+06	7959632	2049681
Q61553	Fascin (Singed-like protein)	Fscn1	10291060	10712920	1398096	2025856	13807634	13859410	7618649	15091490	18687450	19161690	9.91911e+06	11544820
Q61792	LIM and SH3 domain protein 1 (LASP-1) (Metastatic lymph node gene 50 protein) (MLN 50)	Lasp1	11516310	12938225	20037900	31604070	1.8708e+07	15747815	20709640	9.05585e+06	31660880	11861335	5.52364e+06	7290435
Q62101	Serine/threonine-protein kinase D1 (EC 2.7.11.13) (Protein kinase C mu type) (Protein kinase D) (nPKC-D1) (nPKC-mu)	Prkd1	0	1490788	6278992	3.75607e+06	8.36976e+06	10113916	1511298944	4374153	24138060	7.59535e+06	0	0
Q62418	Drebrin-like protein (Actin-binding protein 1) (SH3 domain-containing protein 7)	Dbnl	7.89129e+06	3.68135e+06	12280960	1.25052e+07	4352647	1.55526e+07	44961996	1.87065e+07	10528370	4577943	1.58196e+06	7038927
Q64464	Cytochrome P450 3A13 (EC 1.14.14.1) (CYPIIIA13)	Cyp3a13	1.34914e+07	8.74231e+06	26480070	13367177	120040304	2479562	2398288	8.67477e+06	6721268	9.31408e+07	51455938	20053250
Q64518	Sarcoplasmic/endoplasmic reticulum calcium ATPase 3 (SERCA3) (SR Ca(2+)-ATPase 3) (EC 7.2.2.10) (Calcium pump 3)	Atp2a3	30263200	35833848	8332780	20184470	85019168	17099570	16571608	6277929	2.81711e+06	50356160	8157082	8690056
Q6DID3	SR-related and CTD-associated factor 8 (RNA-binding motif protein 16)	Scaf8	24064560	1.49718e+07	5353900	9.91873e+06	3688323	4879353	921927	54287340	0	17616575	319989877	7.03387e+06
Q6NXJ0	Protein WWC2 (WW domain-containing protein 2)	Wwc2	1.37818e+06	2.369e+07	3060064	28909350	0	36327540	48690461	5392948	29529350	10637020	15147536	1.5705e+07
Q6P3A8	2-oxoisovalerate dehydrogenase subunit beta, mitochondrial (EC 1.2.4.4) (Branched-chain alpha-keto acid dehydrogenase E1 component beta chain) (BCKDE1B) (BCKDH E1-beta)	Bckdhb	1.90073e+07	21047085	25735980	16666365	29419820	23846011	26671640	18984500	21517550	30741150	25559712	20964670
Q6P9Q4	FH1/FH2 domain-containing protein 1 (Formin homolog overexpressed in spleen 1) (FHOS) (Formin homology 2 domain-containing protein 1)	Fhod1	37581770	3251846	13508790	17372670	6304222	46682780	3145630	25549276	4678245	1.09494e+07	18646900	4129312
Q6PDM2	Serine/arginine-rich splicing factor 1 (ASF/SF2) (Pre-mRNA-splicing factor SRp30a) (Splicing factor, arginine/serine-rich 1)	Srsf1	1.1756e+07	8008208	14608680	9.97553e+06	36664128	41153800	18644624	23991430	44268868	18653200	28824340	48987554
Q6PF93	Phosphatidylinositol 3-kinase catalytic subunit type 3 (PI3-kinase type 3) (PI3K type 3) (PtdIns-3-kinase type 3) (EC 2.7.1.137) (Phosphoinositide-3-kinase class 3)	Pik3c3	4345284	0	9671041	9.20358e+06	5.64868e+06	5832990	9.45661e+06	13351890	1.82925e+06	8006156	1.82911e+06	6.59795e+06
Q6PGA0	REST corepressor 3	Rcor3	24284800	30640360	5265440	3430786	7383479	6562617	11756669	3592668	1.77085e+06	5734785	3380695	13669431
Q7TMB8	Cytoplasmic FMR1-interacting protein 1 (Specifically Rac1-associated protein 1) (Sra-1)	Cyfip1	0	3.73841e+06	0	24695234	6876150	12290940	17321910	2.03134e+07	7.29301e+06	3742428	0	977135
Q7TN75	Retrotransposon-derived protein PEG10 (MmPEG10) (Embryonal carcinoma differentiation regulated protein) (Mammalian retrotransposon-derived protein 2) (Myelin expression factor 3) (MyEF-3) (Myelin expression factor 3-like protein 1) (MEF3-like protein 1) (Paternally expressed gene 10 protein) (Retrotransposon gag domain-containing protein 3) (Retrotransposon-derived gag-like polyprotein) (Ty3/Gyps…	Peg10	8.14089e+06	4.93588e+06	32220430	1.26908e+06	9397759	55192145	12146350	19436430	0	3.04942e+06	11606840	6315924
Q7TPD0	Integrator complex subunit 3 (Int3) (SOSS complex subunit A) (Sensor of single-strand DNA complex subunit A) (SOSS-A) (Sensor of ssDNA subunit A)	Ints3	2.02086e+06	2561197	0	25443771	44974244	15469680	37889430	7444356	26789190	2.0174e+07	624882	9903504
Q7TPD3	Roundabout homolog 2	Robo2	21751110	11556580	6.1005e+06	4.95923e+06	6.25328e+06	7.52112e+06	11361580	12309030	16616400	20385835	5048035	798946816
Q7TQK5	Coiled-coil domain-containing protein 93	Ccdc93	32140879	6890561	7034667	17598300	51210808	44445864	6068499	10712600	8.23504e+06	17668840	30120800	9.32277e+06
Q80TR1	Adhesion G protein-coupled receptor L1 (Calcium-independent alpha-latrotoxin receptor 1) (CIRL-1) (Latrophilin-1) (Lectomedin-2)	Adgrl1	1337416	3969715	5688054	2916984	10328950	1.66731e+07	2592557	0	3.57723e+06	5411204	2338264	2025816
Q80U28	MAP kinase-activating death domain protein (Rab3 GDP/GTP exchange factor) (RabGEF) (Rab3 GDP/GTP exchange protein) (Rab3GEP)	Madd	30849511	3537763	4.55984e+06	49082240	7.75751e+06	10217730	11797020	61976342	1.27605e+07	11164734	6551605	3.74791e+06
Q80UJ7	Rab3 GTPase-activating protein catalytic subunit (RAB3 GTPase-activating protein 130 kDa subunit) (Rab3-GAP p130) (Rab3-GAP)	Rab3gap1	12041290	5.1669e+06	8938420	18639890	46162060	0	24379430	5.73692e+06	0	14890050	0	1.01218e+08
Q80W49	Beta/gamma crystallin domain-containing protein 3	Crybg3	18429310	3434888	1410472	6.41435e+06	850932	10293120	3.2636e+06	7.59048e+06	8.76265e+06	8474067	10266210	20383080
Q8BFU3	RING finger protein 214	Rnf214	8.73764e+06	12910840	3948876	10060370	1.25392e+07	4.19057e+06	5404351	5230455	9848208	6.91334e+06	8.93507e+06	14642660
Q8BGY7	Protein FAM210A	Fam210a	5166830	11292820	17143055	9910753	17689630	21921415	11279920	11706190	30863710	21819365	125273048	4.5316e+06
Q8BJ56	Patatin-like phospholipase domain-containing protein 2 (EC 3.1.1.3) (Adipose triglyceride lipase) (Calcium-independent phospholipase A2-zeta) (iPLA2-zeta) (EC 3.1.1.4) (Desnutrin)	Pnpla2	19085850	10879440	15262630	17520840	8584583	20721755	23348800	24220480	32815410	10383830	11252555	17975350
Q8BVG4	Dipeptidyl peptidase 9 (DP9) (EC 3.4.14.5) (Dipeptidyl peptidase IX) (DPP IX) (Dipeptidyl peptidase-like protein 9) (DPLP9)	Dpp9	2892556	23545690	4376723	9.17794e+06	19263582	31638800	12829329	13987050	6.51042e+06	14272500	9.71295e+06	9417999
Q8C0C7	Phenylalanine--tRNA ligase alpha subunit (EC 6.1.1.20) (Phenylalanyl-tRNA synthetase alpha subunit) (PheRS)	Farsa	1033086	10283877	24086880	3652458	2383671	16861610	20907140	50612661	17039487	12351300	33359850	20413310
Q8C0G2	TRAF3-interacting JNK-activating modulator (TRAF3-interacting protein 3)	Traf3ip3	7706825	3938835	1.40785e+07	8837101	10521233	7960317	5262564	5637475	4.07909e+06	4051136	6265372	6200474
Q8C7H1	Methylmalonic aciduria type A homolog, mitochondrial (EC 3.6.-.-)	Mmaa	11044612	17845830	8937224	9333550	12375930	12366861	17114120	8739734	14673930	10843493	9744195	11600250
Q8CGY8	UDP-N-acetylglucosamine--peptide N-acetylglucosaminyltransferase 110 kDa subunit (EC 2.4.1.255) (O-GlcNAc transferase subunit p110) (O-linked N-acetylglucosamine transferase 110 kDa subunit) (OGT)	Ogt	2.21153e+07	3265434	3944194	1627395	19291010	14125195	15307120	18566550	7.14794e+06	14553410	2741892	1866628
Q8JZK9	Hydroxymethylglutaryl-CoA synthase, cytoplasmic (HMG-CoA synthase) (EC 2.3.3.10) (3-hydroxy-3-methylglutaryl coenzyme A synthase)	Hmgcs1	4.15719e+06	7.05496e+06	7450893	9.44355e+06	8.85187e+06	6692844	9098774	3211832	1.14904e+07	1.42807e+07	9.24945e+06	4749665
Q8K400	Syntaxin-binding protein 5 (Lethal(2) giant larvae protein homolog 3) (Tomosyn-1)	Stxbp5	8925563	5008022	3260239	9.32369e+06	1312876	1248275	1570046	2628532	619861	4627412	6711132	5066740
Q8K4I3	Rho guanine nucleotide exchange factor 6 (Alpha-PIX) (Rac/Cdc42 guanine nucleotide exchange factor 6)	Arhgef6	22629440	10150385	9.82414e+06	634412	14407060	14675425	5613815	27401140	16974350	8.38013e+06	11277090	8140874
Q8R0Y8	Mitochondrial coenzyme A transporter SLC25A42 (Solute carrier family 25 member 42)	Slc25a42	16271070	12428774	27920005	21480120	15686520	26250090	39050160	19880210	21171950	28055928	19388715	43243200
Q8R2Y2	Cell surface glycoprotein MUC18 (Gicerin) (Melanoma cell adhesion molecule) (Melanoma-associated antigen MUC18) (CD antigen CD146)	Mcam	4390112	15793600	7555538	6184140	11253015	11005740	9045007	11072170	8835459	16013745	9.55634e+06	9.0061e+06
Q8R422	CD109 antigen (GPI-anchored alpha-2 macroglobulin-related protein) (CD antigen CD109)	Cd109	15115806	1.03672e+07	7267050	1.34754e+07	9506473	1.31881e+06	12053430	645364	8856042	3078381	3.53283e+06	8390733
Q8R480	Nuclear pore complex protein Nup85 (85 kDa nucleoporin) (FROUNT) (Nucleoporin Nup85) (Pericentrin-1)	Nup85	563889408	27415550	430422692	779853312	3.41765e+08	1.21881e+07	8650843	83643228	5117372	3.39987e+08	10173570	2.37134e+08
Q8VDU0	G-protein-signaling modulator 2 (Pins homolog)	Gpsm2	4219728	1.7315e+07	6.77258e+06	11183810	14095682	3892569	11160150	15635630	5292369	6604953	7659633	5962951
Q8VHQ9	Acyl-coenzyme A thioesterase 11 (Acyl-CoA thioesterase 11) (EC 3.1.2.-) (Acyl-CoA thioester hydrolase 11) (Adipose-associated thioesterase) (Brown fat-inducible thioesterase) (BFIT) (Palmitoyl-coenzyme A thioesterase) (EC 3.1.2.2)	Acot11	21744040	5.00232e+07	39565114	24931805	47163693	36345968	28433800	20911540	31692400	28215980	21381420	28831330
Q91VH2	Sorting nexin-9	Snx9	3689465	2.26229e+07	4123243	20226780	1617798	4704050	8.05351e+06	6.24815e+06	9274815	1.33132e+08	16994805	0
Q91W50	Cold shock domain-containing protein E1	Csde1	26989185	34267400	4531168	4604098	3733494	25688700	8.3313e+06	3431142	2140275	7.04195e+06	38124040	58686551
Q91WJ8	Far upstream element-binding protein 1 (FBP) (FUSE-binding protein 1)	Fubp1	11077520	13192887	11362530	17540590	12684260	8.95619e+06	9006764	3336842	10039520	8557351	7133747	7455816
Q91WP6	Serine protease inhibitor A3N (Serpin A3N)	Serpina3n	3117395	6966253	3.46577e+06	8.68911e+06	4.38404e+06	4015418	15049515	13775255	24951250	13718510	1.21465e+07	16915580
Q91WT4	DnaJ homolog subfamily C member 17	Dnajc17	15165110	2643310	5485599	27096576	30995641	6005344	4.19654e+06	9565987	5180840	5216963	2634748	4115430
Q91WU0	Carboxylesterase 1F (EC 3.1.1.1) (Carboxylic ester hydrolase) (Triacylglycerol hydrolase 2) (TGH-2)	Ces1f	2.96819e+06	11381400	2.85973e+06	0	8262758	9.26819e+06	7276161	54487693	11036174	11273155	2.91256e+07	12851350
Q91YK2	Ribosomal RNA processing protein 1 homolog B (RRP1-like protein B)	Rrp1b	13650869	1337345	151954096	17592780	20914110	1.54183e+07	21378680	16466605	5184128	7.78094e+06	20415150	18653845
Q91ZE0	Trimethyllysine dioxygenase, mitochondrial (EC 1.14.11.8) (Epsilon-trimethyllysine 2-oxoglutarate dioxygenase) (TML hydroxylase) (TML-alpha-ketoglutarate dioxygenase) (TML dioxygenase) (TMLD)	Tmlhe	6538817	1.42574e+07	9.23334e+06	1488742	6.35369e+06	9.06166e+06	5.84224e+06	3286098	4683511	1914231	4320310	3336635
Q91ZV0	Melanoma inhibitory activity protein 2 (CTAGE family member 5 ER export factor)	Mia2	893563	2060189	5205133	1368222	0	3066091	4.06116e+06	3470391	1.19268e+06	5350539	6413598	15115270
Q920A7	Mitochondrial inner membrane m-AAA protease component AFG3L1 (EC 3.4.24.-) (EC 3.6.-.-) (AFG3-like protein 1)	Afg3l1	53292729	1.55798e+07	30175840	1.34212e+07	6.7869e+06	7.53138e+06	1.68497e+07	2462493	4768482	24057386	2228948	5.33491e+06
Q922Q8	Leucine-rich repeat-containing protein 59 [Cleaved into: Leucine-rich repeat-containing protein 59, N-terminally processed]	Lrrc59	10331580	9596514	15070475	11327620	6818618	3865752	15037840	15907115	23033030	4283755	8.96144e+06	12120830
Q922S4	cGMP-dependent 3',5'-cyclic phosphodiesterase (EC 3.1.4.17) (Cyclic GMP-stimulated phosphodiesterase) (CGS-PDE) (cGSPDE)	Pde2a	4.80585e+06	8.75886e+06	13530099	17459150	22485600	8.0234e+06	15181685	5.64767e+06	22695110	6938760	1557762	16894870
Q923W1	Trimethylguanosine synthase (EC 2.1.1.-) (Nuclear receptor coactivator 6-interacting protein) (PRIP-interacting protein with methyltransferase motif) (PIMT) (PIPMT)	Tgs1	18394060	10063420	18665420	25956210	17089049	3.35663e+07	1.90476e+07	6713727	11766480	24394355	8.52706e+06	1.35993e+07
Q99020	Heterogeneous nuclear ribonucleoprotein A/B (hnRNP A/B) (CArG-binding factor-A) (CBF-A)	Hnrnpab	25554210	52835728	6720196	13176960	12462530	17251350	22184180	7064071	19288480	50265192	12852980	14699316
Q99K28	ADP-ribosylation factor GTPase-activating protein 2 (ARF GAP 2) (GTPase-activating protein ZNF289) (Zinc finger protein 289)	Arfgap2	9.66531e+06	71333492	3.04399e+07	7.3779e+06	23318014	3527374	29937856	3050135	23326179	34713976	24007810	17766767
Q99K41	EMILIN-1 (Elastin microfibril interface-located protein 1) (Elastin microfibril interfacer 1)	Emilin1	10065450	13876290	9182466	0	13464303	2811093	546077	13178320	7.35697e+06	8.78598e+06	2921042	2438418
Q99KK7	Dipeptidyl peptidase 3 (EC 3.4.14.4) (Dipeptidyl aminopeptidase III) (Dipeptidyl arylamidase III) (Dipeptidyl peptidase III) (DPP III) (Enkephalinase B)	Dpp3	100128896	12425910	7191065	5632137	7746491	8.10194e+06	9.84194e+06	8718417	9591903	10246500	6316496	5.92252e+06
Q99ME9	GTP-binding protein 4 (Chronic renal failure gene protein) (GTP-binding protein NGB) (Nucleolar GTP-binding protein 1)	Gtpbp4	6353403	5073560	14991390	16479830	36082615	51607808	16280360	0	0	16352846	24151970	14055700
Q99MS7	EH domain-binding protein 1-like protein 1 (Tangerin)	Ehbp1l1	81353348	4567064	3811157	3616708	7923697	4435161	7097748	6190796	10248596	6431843	29691009	3686113
Q9CQM9	Glutaredoxin-3 (PKC-interacting cousin of thioredoxin) (PICOT) (PKC-theta-interacting protein) (PKCq-interacting protein) (Thioredoxin-like protein 2)	Glrx3	17253560	9.56424e+06	24874120	8722025	8737731	17163919	11481320	32820380	32365150	21645670	2.28179e+07	25323980
Q9CQV8	14-3-3 protein beta/alpha (Protein kinase C inhibitor protein 1) (KCIP-1) [Cleaved into: 14-3-3 protein beta/alpha, N-terminally processed]	Ywhab	14913176	6.81309e+06	82503952	69162280	109655600	9.97322e+07	140462214	156490232	158360448	135633705	86005760	9.81923e+07
Q9CWK8	Sorting nexin-2	Snx2	7521024	50756946	9275690	12834262	32507670	9423003	20359400	32174590	18009535	8132383	16171330	13722850
Q9CXW2	Small ribosomal subunit protein mS22 (28S ribosomal protein S22, mitochondrial) (MRP-S22) (S22mt)	Mrps22	9.82377e+06	6223935	7535588	10817380	7129996	7272017	16798710	6747365	6733930	4137329	1.83025e+06	5206315
Q9CXW3	Calcyclin-binding protein (CacyBP) (Siah-interacting protein)	Cacybp	11015840	5893857	1750074	17217910	14059730	10267730	1.01306e+07	12074730	14834380	14292130	11697780	13616945
Q9CYA6	Zinc finger CCHC domain-containing protein 8 (TRAMP-like complex RNA-binding factor ZCCHC8)	Zcchc8	9293604	2133858	7.63658e+06	276155	1.11213e+07	29340576	1203132	5.967e+06	20049330	9.8881e+06	8.4625e+06	4.15678e+06
Q9CZ30	Obg-like ATPase 1 (GTP-binding protein 9)	Ola1	5695338	14201885	13586140	13001130	18538600	43184298	23421680	15462600	9.60234e+06	13701780	38736808	31708008
Q9D1N9	Large ribosomal subunit protein bL21m (39S ribosomal protein L21, mitochondrial) (L21mt) (MRP-L21)	Mrpl21	23275635	24902045	6171258	15215220	6699196	13592540	8142284	15122030	8165969	12001280	6.26254e+06	4347765
Q9D2N4	Dystrobrevin alpha (DTN-A) (Alpha-dystrobrevin)	Dtna	17248448	17374090	45972187	21649220	1652941	16716500	12180820	5763540	4351867	62953712	3629728	18373840
Q9D6J5	NADH dehydrogenase [ubiquinone] 1 beta subcomplex subunit 8, mitochondrial (Complex I-ASHI) (CI-ASHI) (NADH-ubiquinone oxidoreductase ASHI subunit)	Ndufb8	51839592	85310714	21475920	87381972	53260368	53934500	27349225	58254808	94542096	34089172	55001240	73049720
Q9D880	Mitochondrial import inner membrane translocase subunit TIM50	Timm50	2.14328e+07	56650850	30837750	34828195	24900135	38928050	57316910	49861446	54202080	53797152	46137312	45011550
Q9DBG1	Sterol 26-hydroxylase, mitochondrial (EC 1.14.15.15) (5-beta-cholestane-3-alpha,7-alpha,12-alpha-triol 26-hydroxylase) (Cytochrome P-450C27/25) (Cytochrome P450 27) (Sterol 27-hydroxylase) (Vitamin D(3) 25-hydroxylase)	Cyp27a1	3868408	14650060	3601008	22954337	1.94694e+06	4.76016e+06	2692889	1408872	1.37229e+08	3.18149e+06	5972005	6898582
Q9DC70	NADH dehydrogenase [ubiquinone] iron-sulfur protein 7, mitochondrial (EC 7.1.1.2) (Complex I-20kD) (CI-20kD) (NADH-ubiquinone oxidoreductase 20 kDa subunit)	Ndufs7	10893270	24276838	13794825	15272865	32790237	19368410	2.10568e+07	10552270	19062100	4.1772e+07	22247460	8513379
Q9ERK4	Exportin-2 (Exp2) (Chromosome segregation 1-like protein) (Importin-alpha re-exporter)	Cse1l	3.09024e+07	8.92523e+06	24286650	15088270	3.13745e+06	11372560	49493680	12580535	46491488	26438270	7796163	2.2719e+07
Q9ES28	Rho guanine nucleotide exchange factor 7 (Beta-Pix) (PAK-interacting exchange factor beta) (p85SPR)	Arhgef7	14159917	24639950	6960146	5786932	5.77276e+06	0	19861990	0	8.72926e+06	5087927	9.42307e+06	5775945
Q9JIF0	Protein arginine N-methyltransferase 1 (EC 2.1.1.319) (Histone-arginine N-methyltransferase PRMT1)	Prmt1	5587943	11013315	9297295	8.93329e+06	7.02068e+06	136779904	169761200	38577485	4.77536e+07	4544987	68919688	76785584
Q9JIK9	Small ribosomal subunit protein mS34 (28S ribosomal protein S34, mitochondrial) (MRP-S34) (S34mt) (T-complex expressed gene 2 protein)	Mrps34	3.98537e+06	9324363	7.44036e+06	8336345	10069974	5755662	8826570	10045620	9742264	9175855	7744229	6845092
Q9JKF7	Large ribosomal subunit protein mL39 (39S ribosomal protein L39, mitochondrial) (L39mt) (MRP-L39)	Mrpl39	0	19786480	9.83297e+06	21453204	10472630	6045201	13684190	23454550	14311055	8594792	12940764	14489895
Q9JLF6	Protein-glutamine gamma-glutamyltransferase K (EC 2.3.2.13) (Epidermal TGase) (Transglutaminase K) (TG(K)) (TGK) (TGase K) (Transglutaminase-1) (TGase-1)	Tgm1	6411550	6947066	10428244	4.54664e+07	9.20348e+06	4083765	63940940	47274832	5217073	10686330	3494879	3169298
Q9JLV5	Cullin-3 (CUL-3)	Cul3	4786441	3.49556e+07	1638992	27914474	7170890	14787440	4.85606e+06	1437168	9.00441e+06	1.44214e+06	6296541	1452070
Q9QY81	Nuclear pore membrane glycoprotein 210 (Nuclear pore protein gp210) (Nuclear envelope pore membrane protein POM 210) (POM210) (Nucleoporin Nup210) (Pore membrane protein of 210 kDa)	Nup210	4.85652e+06	4340004	7449682	24699350	26531772	24880060	0	1.5062e+07	2355139	3339417	4253810	3401978
Q9QYB8	Beta-adducin (Add97) (Erythrocyte adducin subunit beta)	Add2	11686305	16304110	7214631	14620270	2.49302e+06	6892086	7.2692e+06	3333769	46977488	36808620	11979830	3754553
Q9R062	Glycogenin-1 (GN-1) (GN1) (EC 2.4.1.186)	Gyg1	10996130	7.12049e+06	12428167	18552000	23751030	15101940	9935834	12006420	7038447	8626590	3.11869e+06	10847760
Q9R098	Hepatocyte growth factor activator (HGF activator) (HGFA) (EC 3.4.21.-) [Cleaved into: Hepatocyte growth factor activator short chain; Hepatocyte growth factor activator long chain]	Hgfac	0	0	1.52463e+08	8454636	2042617	476573	0	202377	0	579388	9300299	1286513024
Q9R0P5	Destrin (Actin-depolymerizing factor) (ADF) (Sid 23)	Dstn	7.03191e+06	11144405	20329200	10647720	20300990	22391110	12647680	15501480	9.51488e+06	38393711	25217320	20246160
Q9R0P9	Ubiquitin carboxyl-terminal hydrolase isozyme L1 (UCH-L1) (EC 3.4.19.12) (Neuron cytoplasmic protein 9.5) (PGP 9.5) (PGP9.5) (Ubiquitin thioesterase L1)	Uchl1	13346000	30061620	10485460	5586351	12927470	2453290	0	4528081	4029810	1755180	3.5733e+06	39819120
Q9WVL5	MORC family CW-type zinc finger protein 1 (Protein microrchidia)	Morc1	10795430	4.04837e+06	2155234	3.14966e+06	28131773	10969690	8.31743e+06	6968660	19058573	4516150	2007265	7401237
Q9Z148	Histone-lysine N-methyltransferase EHMT2 (EC 2.1.1.-) (EC 2.1.1.367) (Euchromatic histone-lysine N-methyltransferase 2) (HLA-B-associated transcript 8) (Histone H3-K9 methyltransferase 3) (H3-K9-HMTase 3) (Protein G9a)	Ehmt2	5161442	9.99822e+06	7.3266e+06	1.47444e+07	4325447	3366627	6.91426e+06	5.57457e+06	21732195	1.00854e+07	11252245	3648189
Q9Z1B3	1-phosphatidylinositol 4,5-bisphosphate phosphodiesterase beta-1 (EC 3.1.4.11) (PLC-154) (Phosphoinositide phospholipase C-beta-1) (Phospholipase C-beta-1) (PLC-beta-1)	Plcb1	8.85655e+06	2442029	2845928	3.65396e+06	48871106	4725834	22322990	15338240	7576949	5269556	3975708	1262271
Q9Z1N5	Spliceosome RNA helicase Ddx39b (EC 3.6.4.13) (56 kDa U2AF65-associated protein) (DEAD box protein UAP56) (HLA-B-associated transcript 1 protein)	Ddx39b	2087503	13153040	5.97688e+06	31179909	1.25254e+07	21490120	18150550	21090035	17317460	18655960	13042800	1.19539e+07
A2AUC9	Kelch-like protein 41 (Kelch repeat and BTB domain-containing protein 10)	Klhl41	10295355	1.0042e+07	2083912960	2.00175e+07	18265485	16374320	2423305	10979720	7014497	8999828	10627090	7831187
A2RTF1	Cation channel sperm-associated auxiliary subunit beta (CatSper-beta)	Catsperb	1666211	1273503	7431086	1757296	6649969	3907343	3.02727e+06	5154173	757168	1825009	3.0337e+06	1688626
A6H5Z3	Exocyst complex component 6B (Exocyst complex component Sec15B) (SEC15-like protein 2)	Exoc6b	15970250	18042605	35394816	28051320	38330328	38340992	7.99834e+06	499055	15645020	117737824	26883363	25454909
B1AYB6	Methyl-CpG-binding domain protein 5 (Methyl-CpG-binding protein MBD5)	Mbd5	3034260	0	1327924	1.10638e+07	8475645	1.89912e+07	18353445	5940984	68518878	9671518	23717430	1.24753e+07
B2RUR8	OTU domain-containing protein 7B (EC 3.4.19.12) (Cellular zinc finger anti-NF-kappa-B protein) (Zinc finger A20 domain-containing protein 1) (Zinc finger protein Cezanne)	Otud7b	12890260	23933530	29556081	536691	8.73793e+06	11011370	4.20686e+06	5181446	4746366	7.14588e+06	2843775	2815269
O08692	Neutrophilic granule protein (NGP) (Cystatin-like protein) (Myeloid bactenecin protein) (Myeloid secondary granule protein)	Ngp	15094200	13375780	6970422	8427491	7.27884e+06	42517480	1103505	7748613	0	8.10809e+06	4.47557e+06	17532220
O08863	Baculoviral IAP repeat-containing protein 3 (EC 2.3.2.27) (Cellular inhibitor of apoptosis 2) (C-IAP2) (Inhibitor of apoptosis protein 1) (mIAP1) (RING-type E3 ubiquitin transferase BIRC3)	Birc3	6625378	9189691	7756076	1442919	6673410	2368708	1.48663e+07	19219670	2183319	1029982	5720398	6144795
O35379	Multidrug resistance-associated protein 1 (EC 7.6.2.2) (ATP-binding cassette sub-family C member 1) (Glutathione-S-conjugate-translocating ATPase ABCC1) (EC 7.6.2.3) (Leukotriene C(4) transporter) (LTC4 transporter)	Abcc1	13108732	20394060	94242015	7986934	7578605	3709537	8950373	10653950	3818357	48688472	5264775	3161956
O35386	Phytanoyl-CoA dioxygenase, peroxisomal (EC 1.14.11.18) (Lupus nephritis-associated peptide 1) (Phytanic acid oxidase) (Phytanoyl-CoA alpha-hydroxylase) (PhyH)	Phyh	8.85786e+06	3119906	9210640	1.56753e+07	16567830	18322960	41622440	19091020	3.50543e+08	3.37855e+06	33342338	7993361
O35593	26S proteasome non-ATPase regulatory subunit 14 (EC 3.4.19.-) (26S proteasome regulatory subunit RPN11) (MAD1)	Psmd14	2.25074e+06	3.99329e+06	17271980	11435810	49355688	14288460	1.20378e+07	29825220	18843970	20089815	14550990	13037370
O35604	NPC intracellular cholesterol transporter 1 (Niemann-Pick C1 protein)	Npc1	14398600	3.79765e+06	29532570	5584347	18793055	18001294	83960080	56456465	10944048	10597310	40396251	13499620
O70468	Myosin-binding protein C, cardiac-type (Cardiac MyBP-C) (C-protein, cardiac muscle isoform)	Mybpc3	5773623	17374810	33151990	16677670	1.15125e+07	16715005	24752240	14554210	13049648	43956556	10485284	27924480
O88665	Bromodomain-containing protein 7 (75 kDa bromodomain protein)	Brd7	4457140	5774569	35935780	19225680	31444526	4.55498e+06	3563751	1.56859e+07	3.5886e+07	43378048	16997510	3268354
O88685	26S proteasome regulatory subunit 6A (26S proteasome AAA-ATPase subunit RPT5) (Proteasome 26S subunit ATPase 3) (Tat-binding protein 1) (TBP-1)	Psmc3	14136158	1476646	6.29232e+06	1.72972e+07	22150240	1.36322e+07	28540200	13918815	22966800	29641010	14755990	17554190
O89050	Muskelin	Mkln1	3983904	4395442	3023717	2910588	4587757	1.14859e+07	9567721	3659537	3286992	3840648	6381683	6215475
P01868	Ig gamma-1 chain C region secreted form	Ighg1	7302631	10180603	901340	13071610	44894640	11986625	1.64483e+07	26646800	22616030	5887496	17682130	23056850
P02772	Alpha-fetoprotein (Alpha-1-fetoprotein) (Alpha-fetoglobulin)	Afp	3114343	50250448	23316400	1.44861e+07	7531122	7757691	6526907	21908430	6383093	5623227	16628300	25279450
P03975	IgE-binding protein	Iap	41226472	4472297	28155640	43609479	30022424	0	346597184	1.14018e+07	258060	41662800	5234264	1389767
P09528	Ferritin heavy chain (Ferritin H subunit) (EC 1.16.3.1) [Cleaved into: Ferritin heavy chain, N-terminally processed]	Fth1	21112415	8930160	20307130	24635420	18880106	4654823	2954792	6544540	5977465	1.86342e+06	5.11122e+06	242663
P09581	Macrophage colony-stimulating factor 1 receptor (CSF-1 receptor) (CSF-1-R) (CSF-1R) (M-CSF-R) (EC 2.7.10.1) (Proto-oncogene c-Fms) (CD antigen CD115)	Csf1r	959349	1.57886e+07	7645048	1.16367e+07	4389099	15890905	6998816	13178322	5.29992e+06	15187060	3630800	2009821
P10820	Perforin-1 (P1) (Cytolysin) (Lymphocyte pore-forming protein)	Prf1	177441904	7782752	16169560	47900832	1042128	6.82338e+06	2085885	154889792	13813120	293897210	4440744	1524230
P11835	Integrin beta-2 (Cell surface adhesion glycoproteins LFA-1/CR3/p150,95 subunit beta) (Complement receptor C3 subunit beta) (CD antigen CD18)	Itgb2	1217868	6800401	6073411	5.26012e+06	11742425	23699750	2062863	4178666	22844840	3.85203e+06	8711080	7332505
P14131	Small ribosomal subunit protein uS9 (40S ribosomal protein S16)	Rps16	16207690	21282690	35728552	15284210	25454940	18968275	25144510	40156408	35581306	47806420	35912920	32032910
P14576	Signal recognition particle subunit SRP54 (EC 3.6.5.4) (Signal recognition particle 54 kDa protein)	Srp54	1543619	1362968	5783990	14782580	45653480	80537320	1584690	2071321	6653982	37927400	4570467	26746630
P15331	Peripherin	Prph	43970048	30150365	9813457	8339434	4707181	2.62426e+06	5.19751e+06	10837350	9913449	7.98824e+06	2369297	3848133
[truncated: 3,051 more rows]

## Sheet: Tab 2
© 2000-2023 QIAGEN. All rights reserved.				1: If cell is empty, z-score could not be predicted by IPA Software
[truncated: 792 more rows]

## Sheet: Tab 3
© 2000-2023 QIAGEN. All rights reserved.
[truncated: 1,362 more rows]
