# Supplementary material for: Identification of regulatory networks and crosstalk factors in brown adipose tissue and liver of a cold-exposed cardiometabolic mouse model
Source: Cardiovasc Diabetol. 2024 Aug 14;23:298. doi: 10.1186/s12933-024-02397-7 (PMC11325583; doi:10.1186/s12933-024-02397-7)
Supplement: Supplementary file 3 — Supplementary Material 3. [file 12933_2024_2397_MOESM3_ESM.xlsx]

## Sheet: Tab summary
Additional file 3
Sub-dataset	Description
Tab 1	Liver proteome
Tab 2	Ingenuity Pathways Analysis: Canonical Pathways (Liver)
Tab 3	Ingenuity Pathways Analysis: Upstream analysis (Liver)

## Sheet: Tab 1
Uniprot accession ID	Protein names	Gene names	RT1	RT2	RT3	RT4	RT5	RT6	cold1	cold2	cold3	cold4	cold5	cold6
P49722	Proteasome subunit alpha type-2 (Macropain subunit C3) (Multicatalytic endopeptidase complex subunit C3) (Proteasome component C3)	Psma2	1.65115e+06	2272006	1.64805e+06	1.28523e+06	3.59907e+06	4.15747e+06	6.37132e+06	8.75541e+06	8.1693e+06	8.39678e+06	6.99811e+06	7.93615e+06
Q9JI39	ATP-binding cassette sub-family B member 10, mitochondrial (ABC-mitochondrial erythroid protein) (ABC-me protein) (ATP-binding cassette transporter 10) (ABC transporter 10 protein)	Abcb10	11731.8	62954.4	201951	148071	1.75867e+06	147006	488198	276054	260083	425108	1.01867e+06	157478
A2AJL3	FGGY carbohydrate kinase domain-containing protein (D-ribulokinase FGGY) (EC 2.7.1.47)	Fggy	515469	578140	294576	256973	1.31555e+06	399121	1.52951e+06	1.46957e+06	904035	697729	1.5246e+06	1.3049e+06
Q7TQD2	Tubulin polymerization-promoting protein (TPPP) (EC 3.6.5.-) (25 kDa brain-specific protein) (TPPP/p25) (p25-alpha)	Tppp	9892.38	219029	58460.5	112053	833805	20550	220971	17566.8	313893	222511	103024	152941
Q99PV0	Pre-mRNA-processing-splicing factor 8 (Splicing factor Prp8)	Prpf8	217423	568998	258403	164788	656018	268780	833142	662549	746508	869597	316523	540100
Q8BIZ1	Ankyrin repeat and sterile alpha motif domain-containing protein 1B (Amyloid-beta protein intracellular domain-associated protein 1) (AIDA-1) (E2A-PBX1-associated protein) (EB-1)	Anks1b	165046	140068	107402	209003	241909	220363	598321	2.88636e+06	2.04147e+06	2.28942e+06	285383	399938
P35585	AP-1 complex subunit mu-1 (AP-mu chain family member mu1A) (Adaptor protein complex AP-1 subunit mu-1) (Adaptor-related protein complex 1 subunit mu-1) (Clathrin assembly protein complex 1 mu-1 medium chain 1) (Clathrin coat assembly protein AP47) (Clathrin coat-associated protein AP47) (Golgi adaptor HA1/AP1 adaptin mu-1 subunit) (Mu-adaptin 1) (Mu1A-adaptin)	Ap1m1	17878.9	0	20266.9	89905.9	146380	241373	1.17328e+06	1.61471e+06	745491	1.40968e+06	970029	2.06775e+06
P17751	Triosephosphate isomerase (TIM) (EC 5.3.1.1) (Methylglyoxal synthase) (EC 4.2.3.3) (Triose-phosphate isomerase)	Tpi1	2.39764e+07	2.55839e+07	2.24704e+07	2.33414e+07	2.23904e+07	3.21758e+07	9.1939e+07	8.70346e+07	9.42043e+07	8.29573e+07	9.65174e+07	8.10315e+07
Q9DCS9	NADH dehydrogenase [ubiquinone] 1 beta subcomplex subunit 10 (Complex I-PDSW) (CI-PDSW) (NADH-ubiquinone oxidoreductase PDSW subunit)	Ndufb10	281802	308532	171048	56819.9	371763	548541	8.06825e+06	3.89148e+06	7.78998e+06	2.77148e+06	4.1956e+06	6.2536e+06
Q78IK4	MICOS complex subunit Mic27 (Apolipoprotein O-like) (Protein FAM121A)	Apool	396558	423010	543640	357602	639133	1.48602e+06	667455	423208	1.8774e+06	311270	1.15863e+06	379977
A2ASZ8	Mitochondrial adenyl nucleotide antiporter SLC25A25 (Short calcium-binding mitochondrial carrier protein 2) (SCaMC-2) (Solute carrier family 25 member 25)	Slc25a25	132674	0	236459	163132	5240.77	661783	1.57002e+06	2.99469e+06	3.18384e+06	2.97794e+06	2.61871e+06	1.53859e+06
Q8BSS9	Liprin-alpha-2 (Protein tyrosine phosphatase receptor type f polypeptide-interacting protein alpha-2) (PTPRF-interacting protein alpha-2)	Ppfia2	551369	717265	396239	369618	1.10919e+06	954145	1.84798e+06	2.03384e+06	2.5077e+06	2.52505e+06	858506	1.01203e+06
Q9CQN1	Heat shock protein 75 kDa, mitochondrial (HSP 75) (TNFR-associated protein 1) (Tumor necrosis factor type 1 receptor-associated protein) (TRAP-1)	Trap1	1.71228e+06	1.77994e+06	1.86969e+06	2.4019e+06	3.24563e+06	2.66637e+06	5.57418e+06	3.75712e+06	1.3774e+07	1.38218e+07	6.48661e+06	1.37217e+07
Q9DB15	Large ribosomal subunit protein bL12m (39S ribosomal protein L12, mitochondrial) (L12mt) (MRP-L12)	Mrpl12	1.13781e+06	1.32633e+06	734133	992201	1.07128e+06	1.66073e+06	2.82566e+06	3.57216e+06	962971	1.5665e+06	3.12255e+06	2.9064e+06
Q8VD37	SH3-containing GRB2-like protein 3-interacting protein 1 (Endophilin-3-interacting protein)	Sgip1	176972	109537	170792	268102	350898	601318	476685	53637.7	2.29698e+06	1.12603e+06	1.48672e+06	1.25634e+06
Q9DBT9	Dimethylglycine dehydrogenase, mitochondrial (EC 1.5.8.4) (ME2GLYDH)	Dmgdh	1.08216e+07	1.1643e+07	1.6676e+07	1.46514e+07	2.83823e+07	2.69014e+07	5.54785e+07	4.40484e+07	3.9329e+07	4.36681e+07	4.45968e+07	4.42647e+07
P37889	Fibulin-2 (FIBL-2)	Fbln2	660638	124809	1.79251e+06	7974.44	598002	712584	42107.3	19248.2	15089.7	18928.6	1.08473e+06	521071
P68254	14-3-3 protein theta (14-3-3 protein tau)	Ywhaq	5.84748e+06	3.24511e+06	2.00843e+06	2.11044e+06	3.36341e+06	4.03615e+06	5.55594e+06	5.04662e+06	5.30264e+06	3.83536e+06	3.47381e+06	4.66974e+06
P03921	NADH-ubiquinone oxidoreductase chain 5 (EC 7.1.1.2) (NADH dehydrogenase subunit 5)	Mtnd5	765218	269829	287685	176363	301955	107799	1.05246e+06	688454	432531	357083	909167	1.60529e+06
Q9WTT4	V-type proton ATPase subunit G 2 (V-ATPase subunit G 2) (V-ATPase 13 kDa subunit 2) (Vacuolar proton pump subunit G 2)	Atp6v1g2	36432.5	0	298715	0	263169	0	748467	1.00681e+06	1.26442e+06	2.04304e+06	1.20817e+07	13676748
Q9D7N9	Adipocyte plasma membrane-associated protein (Protein DD16)	Apmap	126668	890857	44906.4	32694.1	231491	242443	1.11285e+06	430287	241791	456365	6.28836e+06	645370
Q8BK48	Pyrethroid hydrolase Ces2e (EC 3.1.1.88) (Carboxylic ester hydrolase) (EC 3.1.1.-) (carboxylesterase 2E)	Ces2e	1.98466e+06	1.8976e+06	1.78939e+06	2.60493e+06	3.04653e+06	3446141	2.33322e+06	3.52583e+06	2.13241e+06	3.2954e+06	2.96051e+06	3.26637e+06
P47941	Crk-like protein	Crkl	187459	154790	89470.7	152210	460055	0	699131	2.75412e+06	2.81755e+06	2.7865e+06	373218	293135
Q9R257	Heme-binding protein 1 (p22HBP)	Hebp1	1.65136e+06	1.74379e+06	1470996	1.87934e+06	5.12257e+06	2.88121e+06	4.11301e+06	5.76885e+06	6.52996e+06	4.84321e+06	3.99336e+06	3.26555e+06
Q8VCH0	3-ketoacyl-CoA thiolase B, peroxisomal (EC 2.3.1.155) (EC 2.3.1.16) (EC 2.3.1.9) (Acetyl-CoA acyltransferase B) (Beta-ketothiolase B) (Peroxisomal 3-oxoacyl-CoA thiolase B)	Acaa1b	4.40551e+06	4.23582e+06	3.91232e+06	3.66896e+06	4.5718e+06	4.39015e+06	1.00729e+07	1.22674e+07	1.11614e+07	1.22728e+07	1.26684e+07	1.28677e+07
Q9WU40	Inner nuclear membrane protein Man1 (LEM domain-containing protein 3)	Lemd3	208145	103547	589128	38587.7	900735	965681	416179	737600	434641	226619	2.14482e+06	169667
Q9D0K2	Succinyl-CoA:3-ketoacid coenzyme A transferase 1, mitochondrial (SCOT) (EC 2.8.3.5) (3-oxoacid CoA-transferase 1) (Somatic-type succinyl-CoA:3-oxoacid CoA-transferase) (SCOT-s) (Succinyl-CoA:3-oxoacid CoA transferase)	Oxct1	116040	52404.9	13535.6	1651.74	113622	4524.98	53189.3	723907	1.43598e+06	156194	891508	680552
Q8VCC2	Liver carboxylesterase 1 (EC 3.1.1.1) (Acyl-coenzyme A:cholesterol acyltransferase) (Carboxylesterase 1G) (Cholesteryl ester hydrolase) (CEH) (EC 3.1.1.13) (ES-x)	Ces1	3.71839e+06	3.96863e+06	2.95473e+06	3.076e+06	4.88697e+06	4.94205e+06	5.87731e+06	4.68975e+06	6.4272e+06	8.2188e+06	4.24106e+06	3.09468e+06
P62843	Small ribosomal subunit protein uS19 (40S ribosomal protein S15) (RIG protein)	Rps15	550764	190586	858458	1.42984e+06	1.51673e+06	1.19986e+06	27998.2	1.20246e+06	1.01274e+06	1.16272e+06	1.76751e+06	747253
Q8VBT2	L-serine dehydratase/L-threonine deaminase (SDH) (EC 4.3.1.17) (L-serine deaminase) (L-threonine dehydratase) (TDH) (EC 4.3.1.19)	Sds	4.00791e+06	4.3091e+06	5.07658e+06	4.36522e+06	7.51985e+06	7.69955e+06	3.20894e+07	2.40364e+07	1.70288e+07	2.16118e+07	2.00998e+07	1.86946e+07
Q922Q8	Leucine-rich repeat-containing protein 59 [Cleaved into: Leucine-rich repeat-containing protein 59, N-terminally processed]	Lrrc59	2.09979e+06	2.41915e+06	1.60696e+06	1.29577e+06	3.13833e+06	2.34609e+06	6.14955e+06	3.96274e+06	3.33136e+06	4.5602e+06	8.05418e+06	5.47504e+06
Q9DBF1	Alpha-aminoadipic semialdehyde dehydrogenase (Alpha-AASA dehydrogenase) (EC 1.2.1.31) (Aldehyde dehydrogenase family 7 member A1) (EC 1.2.1.3) (Antiquitin-1) (Betaine aldehyde dehydrogenase) (EC 1.2.1.8) (Delta1-piperideine-6-carboxylate dehydrogenase) (P6c dehydrogenase)	Aldh7a1	1.21638e+07	1.20067e+07	1.39243e+07	1.26707e+07	2.27106e+07	2.44053e+07	6.0722e+07	6.78991e+07	4.03064e+07	4.21348e+07	4.48602e+07	4.43648e+07
Q62393	Tumor protein D52 (mD52)	Tpd52	34006	267941	47686.2	0	480474	20184.7	1.30147e+06	1.76467e+06	1.67164e+06	1.36459e+06	2.01582e+06	2.22702e+06
Q60710	Deoxynucleoside triphosphate triphosphohydrolase SAMHD1 (dNTPase) (EC 3.1.5.-) (Interferon-gamma-inducible protein Mg11) (SAM domain and HD domain-containing protein 1) (mSAMHD1)	Samhd1	684436	948662	203911	621986	2.58473e+06	917602	348838	3.57664e+06	1.48939e+06	2.89235e+06	641399	2.26959e+06
Q6P5E4	UDP-glucose:glycoprotein glucosyltransferase 1 (UGT1) (EC 2.4.1.-) (UDP--Glc:glycoprotein glucosyltransferase) (UDP-glucose ceramide glucosyltransferase-like 1)	Uggt1	535650	434512	444101	487167	584317	882811	2.13568e+06	1.83812e+06	468012	3.06186e+06	1.39047e+06	1.47003e+06
Q99N28	Cell adhesion molecule 3 (Immunoglobulin superfamily member 4B) (IgSF4B) (Nectin-like protein 1) (NECL-1) (Synaptic cell adhesion molecule 3) (TSLC1-like protein 1)	Cadm3	0	23649.9	250131	588512	392092	13157.9	589970	3.0658e+06	541654	406181	114006	1.22272e+06
P47934	Carnitine O-acetyltransferase (Carnitine acetylase) (EC 2.3.1.137) (EC 2.3.1.7) (Carnitine acetyltransferase) (CAT) (CrAT)	Crat	216962	306529	151238	315373	1.35276e+06	1.28051e+06	488073	593442	866034	1.09212e+06	456407	471311
Q99KC8	von Willebrand factor A domain-containing protein 5A (Loss of heterozygosity 11 chromosomal region 2 gene A protein homolog)	Vwa5a	350705	378760	215877	379816	545485	289803	1.2272e+06	1.22034e+06	1.08648e+06	1.75073e+06	763319	492719
P53657	Pyruvate kinase PKLR (EC 2.7.1.40) (L-PK) (Pyruvate kinase isozymes L/R)	Pklr	9.40826e+06	8.91814e+06	8.53843e+06	8.83434e+06	1.55874e+07	1.58712e+07	3.20248e+07	3.73089e+07	1.95748e+07	3.11413e+07	3.29816e+07	3.2875e+07
Q8R3F5	Malonyl-CoA-acyl carrier protein transacylase, mitochondrial (MCT) (EC 2.3.1.39) (Mitochondrial malonyltransferase) ([Acyl-carrier-protein] malonyltransferase)	Mcat	740244	560090	366429	266272	208344	114989	1.51009e+06	1.1092e+06	620380	874559	354201	1.93938e+06
O88384	Vesicle transport through interaction with t-SNAREs homolog 1B (Vesicle transport v-SNARE protein Vti1-like 1) (Vti1-rp1)	Vti1b	20462.6	0	0	0	0	132589	2.29094e+06	545012	1.30301e+06	2.75376e+06	390102	1689134
Q7TMB8	Cytoplasmic FMR1-interacting protein 1 (Specifically Rac1-associated protein 1) (Sra-1)	Cyfip1	71989.2	12230.4	83559.8	158668	157118	304967	323704	314645	204813	138971	96636.7	97126.6
Q922B1	ADP-ribose glycohydrolase MACROD1 (MACRO domain-containing protein 1) (O-acetyl-ADP-ribose deacetylase MACROD1) (EC 3.1.1.106) (Protein LRP16) ([Protein ADP-ribosylaspartate] hydrolase MACROD1) (EC 3.2.2.-) ([Protein ADP-ribosylglutamate] hydrolase MACROD1) (EC 3.2.2.-)	Macrod1	494287	606456	304514	697820	891665	695072	673076	1.35875e+06	3.09449e+06	8.13592e+06	906922	3.25948e+06
P11714	Cytochrome P450 2D9 (EC 1.14.14.1) (CYPIID9) (Cytochrome P450-16-alpha) (Cytochrome P450CA) (Testosterone 16-alpha hydroxylase)	Cyp2d9	2.94063e+06	3.03045e+06	910845	3.5894e+06	2.75428e+06	3.42423e+06	6.40688e+06	4.24934e+06	9.31839e+06	4.59031e+06	3.5149e+06	4.41017e+06
Q9CQH3	NADH dehydrogenase [ubiquinone] 1 beta subcomplex subunit 5, mitochondrial (Complex I-SGDH) (CI-SGDH) (NADH-ubiquinone oxidoreductase SGDH subunit)	Ndufb5	311252	44164.6	361120	368105	666953	572718	839881	840213	2.47723e+06	302799	1.12068e+06	758032
Q62523	Zyxin	Zyx	354110	358300	1.53874e+06	232045	352716	281523	2.17695e+06	2.24603e+06	2.21412e+06	2.08042e+06	1.81715e+06	2.05715e+06
P21271	Unconventional myosin-Vb	Myo5b	109963	190630	154750	89598.6	609575	643941	315260	244828	1.0499e+06	342774	1.21473e+06	278374
Q8CGB3	Uveal autoantigen with coiled-coil domains and ankyrin repeats (Nuclear membrane-binding protein) (Nucling)	Uaca	713836	949745	660466	661040	919689	971169	879717	521239	5.92077e+06	963336	720070	241441
Q3V0Q1	Dynein axonemal heavy chain 12 (Axonemal beta dynein heavy chain 12) (Axonemal dynein heavy chain 12-like protein) (Axonemal dynein heavy chain 7-like protein) (Ciliary dynein heavy chain 12)	Dnah12	231503	324432	248862	131599	451129	368096	227461	871394	849952	568335	756187	796920
Q9D0R2	Threonine--tRNA ligase 1, cytoplasmic (EC 6.1.1.3) (Threonine--tRNA ligase, cytoplasmic) (Threonyl-tRNA synthetase) (ThrRS) (Threonyl-tRNA synthetase 1)	Tars1	620760	1.49673e+06	1.38072e+06	1.87742e+06	7.14204e+06	3.69319e+06	5.26744e+06	4.33788e+06	5.63621e+06	1.73406e+07	4.56303e+06	4.15621e+06
Q8K120	Nuclear factor of activated T-cells, cytoplasmic 4 (NF-ATc4) (NFATc4) (T-cell transcription factor NFAT3) (NF-AT3)	Nfatc4	416778	1.1705e+06	839996	949405	907059	548396	380058	2118566	2.42169e+06	2.12127e+06	2.16727e+06	1.92563e+06
P35505	Fumarylacetoacetase (FAA) (EC 3.7.1.2) (Beta-diketonase) (Fumarylacetoacetate hydrolase)	Fah	3.86865e+07	3.98841e+07	4.27978e+07	3.72692e+07	5.82418e+07	6.44606e+07	1.89432e+08	1.95198e+08	1.43739e+08	1.35392e+08	1.68287e+08	1.42435e+08
Q9QUH0	Glutaredoxin-1 (Thioltransferase-1) (TTase-1)	Glrx	2.23904e+06	1.91108e+06	2.00588e+06	1.12135e+06	742016	750717	9.33242e+06	4.65621e+06	1.10097e+07	8.25395e+06	3.83056e+06	4.3405e+06
Q8CIB5	Fermitin family homolog 2 (Kindlin-2) (Pleckstrin homology domain-containing family C member 1)	Fermt2	281157	343254	411743	273347	619413	525290	1.08768e+06	6.00532e+07	1.85154e+08	1.71428e+08	1.09632e+06	641145
Q91WN4	Kynurenine 3-monooxygenase (EC 1.14.13.9) (Kynurenine 3-hydroxylase)	Kmo	427086	1.20352e+06	373939	453038	212009	660610	5.14672e+06	3.88565e+06	3.51128e+06	5.20387e+06	3.90075e+06	4.61659e+06
Q8CGZ0	Calcium homeostasis endoplasmic reticulum protein (SR-related CTD-associated factor 6)	Cherp	32467.7	162968	12411.7	31621.3	0	53986.6	138154	951241	928068	290117	270048	23839.4
P16406	Glutamyl aminopeptidase (EAP) (EC 3.4.11.7) (Aminopeptidase A) (AP-A) (BP-1/6C3 antigen) (CD antigen CD249)	Enpep	339950	106851	198141	126977	402160	367330	182768	328004	225307	171274	5.10639e+06	703346
Q9R097	Kunitz-type protease inhibitor 1 (Hepatocyte growth factor activator inhibitor type 1) (HAI-1)	Spint1	77164.5	0	465456	654482	711750	480935	185189	2.43727e+06	2.41408e+06	903460	15612.5	916359
Q9DCL9	Bifunctional phosphoribosylaminoimidazole carboxylase/phosphoribosylaminoimidazole succinocarboxamide synthetase (PAICS) [Includes: Phosphoribosylaminoimidazole carboxylase (EC 4.1.1.21) (AIR carboxylase) (AIRC); Phosphoribosylaminoimidazole succinocarboxamide synthetase (EC 6.3.2.6) (SAICAR synthetase)]	Paics	413143	337589	388967	672456	2.18438e+06	411772	2.60154e+06	1.58293e+06	5.76491e+06	3.37165e+06	4.31894e+06	3.0601e+06
P47758	Signal recognition particle receptor subunit beta (SR-beta)	Srprb	840536	622059	1260584	988594	0	726436	1.54113e+06	803853	823875	474244	482401	1.02091e+06
Q64FW2	All-trans-retinol 13,14-reductase (EC 1.3.99.23) (All-trans-13,14-dihydroretinol saturase) (RetSat) (PPAR-alpha-regulated and starvation-induced gene protein)	Retsat	953055	965489	565060	653522	405984	1.13706e+06	3.74363e+06	2.1012e+06	1.22586e+06	2.40118e+06	2.14187e+06	1.29532e+06
Q9CPV4	Glyoxalase domain-containing protein 4	Glod4	815034	546526	2.42918e+06	1.93704e+06	1245004	1.85085e+06	2.70814e+07	2.6234e+07	3.65701e+06	2.02631e+07	3.92798e+06	3.85086e+06
Q9CQV7	Mitochondrial import inner membrane translocase subunit TIM14 (DnaJ homolog subfamily C member 19)	Dnajc19	5.75285e+06	5.97629e+06	5.66278e+06	5.80741e+06	8.70028e+06	8.45667e+06	1.45618e+07	1.50738e+07	1.40023e+07	1.37349e+07	1.59456e+07	606123
P28660	Nck-associated protein 1 (NAP 1) (Brain protein H19) (MH19) (Membrane-associated protein HEM-2) (p125Nap1)	Nckap1	434168	652021	93771	10980.6	418055	50382.6	5.34373e+06	1.96983e+06	4.59933e+06	1.00681e+07	3.47199e+06	3.33935e+06
Q6PDQ2	Chromodomain-helicase-DNA-binding protein 4 (CHD-4) (EC 3.6.4.12)	Chd4	282139	58332.4	94480.6	308540	575708	739876	870020	1.21538e+06	1.02565e+06	817031	590776	827088
P56395	Cytochrome b5	Cyb5a	4.58323e+07	3.42047e+07	4.19191e+07	3.68413e+07	5.85844e+07	6.93614e+07	3.09698e+08	3.13163e+08	3.06873e+08	2.71517e+08	2.61897e+08	2.59518e+08
Q9WUP7	Ubiquitin carboxyl-terminal hydrolase isozyme L5 (UCH-L5) (EC 3.4.19.12) (Ubiquitin C-terminal hydrolase UCH37) (Ubiquitin thioesterase L5)	Uchl5	135278	354388	476785	76408.3	630350	134867	998705	958646	898134	762042	280448	397550
Q9R092	17-beta-hydroxysteroid dehydrogenase type 6 (17-beta-HSD 6) (17-beta-HSD6) (EC 1.1.1.105) (EC 1.1.1.209) (EC 1.1.1.239) (EC 1.1.1.53) (EC 1.1.1.62) (17-beta-HSD9) (3-alpha->beta-hydroxysteroid epimerase) (3-alpha->beta-HSE) (Oxidative 3-alpha hydroxysteroid dehydrogenase)	Hsd17b6	115643	640233	0	496346	925743	637220	550138	845034	431507	203854	1.63804e+06	481892
Q7SIG6	Arf-GAP with SH3 domain, ANK repeat and PH domain-containing protein 2 (Development and differentiation-enhancing factor 2) (Paxillin-associated protein with ARF GAP activity 3) (PAG3) (Pyk2 C-terminus-associated protein) (PAP)	Asap2	467109	181285	36214.3	535605	1.42838e+06	351991	1.3916e+06	1.72065e+06	6.04116e+06	5.30901e+06	709212	210808
Q9D826	Peroxisomal sarcosine oxidase (PSO) (EC 1.5.3.1) (EC 1.5.3.7) (L-pipecolate oxidase) (L-pipecolic acid oxidase)	Pipox	2.82606e+06	3.00735e+06	2.68409e+06	2.32001e+06	2.97636e+06	3.37334e+06	9.67173e+06	1.20747e+07	1.08826e+07	9.35032e+06	1.10468e+07	9.12092e+06
Q99P31	Hsp70-binding protein 1 (HspBP1) (Heat shock protein-binding protein 1) (Hsp70-interacting protein 1)	Hspbp1	170642	64401.2	82710.2	151419	777056	654206	52302.8	466723	296692	195155	855262	539868
P80313	T-complex protein 1 subunit eta (TCP-1-eta) (CCT-eta)	Cct7	641638	644076	660309	560292	1.14422e+06	967866	3.07051e+06	2.54555e+06	2.98838e+06	2.93553e+06	2.71916e+06	3.11682e+06
Q61699	Heat shock protein 105 kDa (42 degrees C-HSP) (Heat shock 110 kDa protein) (Heat shock-related 100 kDa protein E7I) (HSP-E7I)	Hsph1	518078	524732	411815	265050	728810	374127	4.134e+06	2.91934e+06	3.37978e+06	3.38849e+06	1.58305e+06	238375
Q99K67	Alpha-aminoadipic semialdehyde synthase, mitochondrial (LKR/SDH) [Includes: Lysine ketoglutarate reductase (LKR) (LOR) (EC 1.5.1.8); Saccharopine dehydrogenase (SDH) (EC 1.5.1.9)]	Aass	2.60426e+06	2.89218e+06	2.56785e+06	2.92326e+06	4.78592e+06	4.00251e+06	1.49273e+07	1.68135e+07	1.39456e+07	2.20291e+07	2.00962e+07	1.48273e+07
P51410	Large ribosomal subunit protein uL6 (60S ribosomal protein L9)	Rpl9	3.85646e+06	1.21272e+06	532045	2.713e+06	4.4908e+06	5.63975e+06	1.55829e+06	4.05377e+06	5402297	1.70903e+06	1.1691e+06	828726
Q8CFE2	Histone PARylation factor 1	Hpf1	122276	63592.6	0	108874	96976.2	85530.9	330473	1.24008e+06	1.59176e+06	1.32254e+06	2.14586e+06	9.29272e+06
Q9JHW4	Selenocysteine-specific elongation factor (EC 3.6.5.-) (Elongation factor sec) (Eukaryotic elongation factor, selenocysteine-tRNA-specific) (mSelB)	Eefsec	123305	88727.2	79656.1	71161.6	269778	124674	1.30685e+06	1.77066e+06	1.46028e+06	912521	1.05649e+06	990280
P13541	Myosin-3 (Myosin heavy chain 3)	Myh3	97137.9	339097	172847	156557	303720	201273	586168	569068	431049	475983	563342	281715
P42932	T-complex protein 1 subunit theta (TCP-1-theta) (CCT-theta)	Cct8	1.64034e+06	1.50435e+06	1.25561e+06	1.43865e+06	2.32922e+06	3.54314e+06	6.68126e+06	7.66102e+06	5.81133e+06	6.91792e+06	6.25233e+06	5.86067e+06
Q8BFW7	Lipoma-preferred partner homolog	Lpp	23310.1	742335	485816	535965	184889	636439	636048	889401	721071	880415	1.89999e+06	7.36699e+07
O88312	Anterior gradient protein 2 homolog (AG-2) (mAG-2) (Protein Gob-4) (Secreted cement gland protein XAG-2 homolog)	Agr2	0	469949	33634.7	57400.9	792931	293996	1.35146e+06	226355	7.07797e+06	1475360	243214	2.31152e+06
O54754	Aldehyde oxidase 1 (EC 1.2.3.1) (Azaheterocycle hydroxylase 1) (EC 1.17.3.-) (Retinal oxidase)	Aox1	236118	166424	323273	171543	529741	1.22159e+06	791754	392737	441552	243603	292982	222880
P62852	Small ribosomal subunit protein eS25 (40S ribosomal protein S25)	Rps25	7.48563e+06	7275210	1.98983e+06	1.61079e+06	1.07015e+07	3.04261e+06	1.85704e+07	1.52372e+07	1.48324e+07	1.71367e+07	1.56089e+07	1.67017e+07
Q9JM76	Actin-related protein 2/3 complex subunit 3 (Arp2/3 complex 21 kDa subunit) (p21-ARC)	Arpc3	661557	851047	516065	546084	522441	360549	885152	1.66418e+06	4.29607e+06	3.15367e+06	1.77857e+06	1.63587e+06
Q9D6Y7	Mitochondrial peptide methionine sulfoxide reductase (EC 1.8.4.11) (Peptide-methionine (S)-S-oxide reductase) (Peptide Met(O) reductase) (Protein-methionine-S-oxide reductase) (PMSR)	Msra	4.96828e+06	6.22865e+06	5.14061e+06	4.54575e+06	2.04897e+07	1.80047e+07	2.5409e+07	2.85738e+07	2.55943e+07	2.0393e+07	2.71423e+07	2.52258e+07
P47740	Aldehyde dehydrogenase family 3 member A2 (EC 1.2.1.3) (EC 1.2.1.94) (Aldehyde dehydrogenase 3) (Fatty aldehyde dehydrogenase)	Aldh3a2	5.09438e+06	2.81882e+06	3.9025e+06	4.06385e+06	5.75245e+06	6.53348e+06	1.82127e+07	2.52194e+07	2.26278e+07	2.07166e+07	2.62732e+07	2.61728e+07
O35143	ATPase inhibitor, mitochondrial (ATP synthase F1 subunit epsilon) (Inhibitor of F(1)F(o)-ATPase) (IF(1)) (IF1)	Atp5if1	28573	74843.1	64244.3	23254.5	0	66835.4	942663	924407	971248	947319	984631	974844
P01027	Complement C3 (HSE-MSF) [Cleaved into: Complement C3 beta chain; C3-beta-c (C3bc); Complement C3 alpha chain; C3a anaphylatoxin; Acylation stimulating protein (ASP) (C3adesArg); Complement C3b alpha' chain; Complement C3c alpha' chain fragment 1; Complement C3dg fragment; Complement C3g fragment; Complement C3d fragment; Complement C3f fragment; Complement C3c alpha' chain fragment 2]	C3	4.82025e+06	5.30663e+06	4.8444e+06	2.17382e+06	5.5187e+06	2.34918e+06	9.30055e+06	6.7721e+06	8.20779e+06	7.88233e+06	6.01302e+06	7.78237e+06
P08882	Granzyme C (EC 3.4.21.-) (B10) (Cytotoxic cell protease 2) (CCP2)	Gzmc	753977	707277	339594	434200	845879	1.08511e+06	6.75885e+06	795565	4.21283e+08	4.29285e+08	498409	1.15927e+06
Q7TSJ6	Serine/threonine-protein kinase LATS2 (EC 2.7.11.1) (Kinase phosphorylated during mitosis protein) (Large tumor suppressor homolog 2) (Serine/threonine-protein kinase kpm)	Lats2	223982	205511	306975	169949	883323	390693	968542	614617	565747	442842	616172	153356
Q9WUM5	Succinate--CoA ligase [ADP/GDP-forming] subunit alpha, mitochondrial (EC 6.2.1.4) (EC 6.2.1.5) (Succinyl-CoA synthetase subunit alpha) (SCS-alpha)	Suclg1	7.4037e+06	7.03295e+06	7.77898e+06	6.83985e+06	1.00806e+07	1.02091e+07	5.30934e+07	3.83902e+07	2.96231e+07	3.06612e+07	2.81527e+07	2.70757e+07
Q3TTY5	Keratin, type II cytoskeletal 2 epidermal (Cytokeratin-2e) (CK-2e) (Epithelial keratin-2e) (Keratin-2 epidermis) (Keratin-2e) (K2e) (Type-II keratin Kb2)	Krt2	545668	711885	589923	114361	166455	1.74469e+06	2.77515e+06	2.75507e+06	2.92718e+06	2.47973e+06	2.79073e+06	3.25925e+06
Q9JL35	High mobility group nucleosome-binding domain-containing protein 5 (Nucleosome-binding protein 1) (Nucleosome-binding protein 45) (NBP-45) (Protein GARP45)	Hmgn5	0	248280	34632.9	0	193082	0	687789	1.00248e+06	1.213e+06	1.46704e+06	1.21362e+06	1.58664e+06
Q6P542	ATP-binding cassette sub-family F member 1	Abcf1	375656	290408	524356	457500	914076	901742	453891	683449	1.00033e+06	147665	617183	3.08791e+06
P09671	Superoxide dismutase [Mn], mitochondrial (EC 1.15.1.1)	Sod2	1.18124e+07	1.05502e+07	1.17023e+07	9.33474e+06	1.99377e+07	1.79238e+07	4.37603e+07	4.61863e+07	3.53017e+07	3.73549e+07	3.77158e+07	3.63625e+07
P62814	V-type proton ATPase subunit B, brain isoform (V-ATPase subunit B 2) (Endomembrane proton pump 58 kDa subunit) (Vacuolar proton pump subunit B 2)	Atp6v1b2	318458	49766.7	343044	3909.71	26138.1	484685	629921	1.31759e+06	557509	465877	1.17913e+06	1.2197e+06
Q569Z5	Probable ATP-dependent RNA helicase DDX46 (EC 3.6.4.13) (DEAD box protein 46)	Ddx46	52720	5357.25	37232.7	47876.4	61818.4	75860.1	295168	240262	56202.5	260560	176808	217258
Q8C6J9	NACHT, LRR and PYD domains-containing protein 4B (NALP-gamma)	Nlrp4b	169748	325522	403799	189544	604642	265462	303398	261490	865388	914142	75670.1	480971
Q64442	Sorbitol dehydrogenase (SDH) (SORD) (EC 1.1.1.-) (L-iditol 2-dehydrogenase) (EC 1.1.1.14) (Polyol dehydrogenase) (Xylitol dehydrogenase) (XDH) (EC 1.1.1.9)	Sord	6.73317e+07	5.22129e+07	4.83204e+07	5.85076e+07	9.26212e+07	8.98531e+07	1.98935e+08	1.68199e+08	1.37104e+08	1.37408e+08	1.57191e+08	1.6106e+08
Q61171	Peroxiredoxin-2 (EC 1.11.1.24) (Thiol-specific antioxidant protein) (TSA) (Thioredoxin peroxidase 1) (Thioredoxin-dependent peroxide reductase 1) (Thioredoxin-dependent peroxiredoxin 2)	Prdx2	1.85514e+07	1.83293e+07	1.57149e+07	1.56011e+07	2.67996e+07	2.29514e+07	6.68488e+07	6.05127e+07	1.24652e+08	1.19719e+08	7.92585e+07	7.1994e+07
Q8BU30	Isoleucine--tRNA ligase, cytoplasmic (EC 6.1.1.5) (Isoleucyl-tRNA synthetase) (IRS) (IleRS)	Iars1	197230	156768	178231	259663	252600	734931	374965	388362	619888	682748	685955	750019
Q9QXE0	2-hydroxyacyl-CoA lyase 1 (EC 4.1.2.63) (2-hydroxyphytanoyl-CoA lyase) (2-HPCL) (Phytanoyl-CoA 2-hydroxylase 2)	Hacl1	526259	887039	637558	1.00506e+06	1.77026e+06	1.3789e+06	1.18127e+07	1.07394e+07	5.85701e+06	4.94215e+06	6.11426e+06	5.95313e+06
Q61316	Heat shock 70 kDa protein 4 (Heat shock 70-related protein APG-2)	Hspa4	2.56402e+06	3.49734e+06	1.18824e+06	2.87732e+06	3.23802e+06	3.01548e+06	4.63287e+06	1.04041e+07	2.51866e+06	4.97265e+06	4.28297e+06	9.27309e+06
Q9DBG3	AP-2 complex subunit beta (AP105B) (Adaptor protein complex AP-2 subunit beta) (Adaptor-related protein complex 2 subunit beta) (Beta-2-adaptin) (Beta-adaptin) (Clathrin assembly protein complex 2 beta large chain) (Plasma membrane adaptor HA2/AP2 adaptin beta subunit)	Ap2b1	730510	930759	1.10148e+06	724012	1.42984e+06	1.76835e+06	1.3625e+06	2.3629e+06	1.0167e+06	911798	785173	1.08589e+06
P16110	Galectin-3 (Gal-3) (35 kDa lectin) (Carbohydrate-binding protein 35) (CBP 35) (Galactose-specific lectin 3) (IgE-binding protein) (L-34 galactoside-binding lectin) (Laminin-binding protein) (Lectin L-29) (Mac-2 antigen)	Lgals3	205365	145436	156677	223424	158674	234614	1.10293e+06	1.1365e+06	4.8643e+06	3.7044e+06	1.85719e+06	6.42921e+06
O35728	Cytochrome P450 4A14 (CYPIVA14) (Lauric acid hydroxylase)	Cyp4a14	171774	415498	38090.6	19946.9	49421.8	104450	8.10364e+06	9.15288e+06	4.73935e+06	6.96647e+06	7.21384e+06	3.76445e+06
Q9JHU4	Cytoplasmic dynein 1 heavy chain 1 (Cytoplasmic dynein heavy chain 1) (Dynein heavy chain, cytosolic)	Dync1h1	578783	581960	410963	468504	340278	834544	3.02481e+06	2.69358e+06	2.56795e+06	2.11342e+06	1.87131e+06	1.79215e+06
Q921H8	3-ketoacyl-CoA thiolase A, peroxisomal (EC 2.3.1.16) (Acetyl-CoA C-myristoyltransferase) (EC 2.3.1.155) (Acetyl-CoA acyltransferase A) (EC 2.3.1.9) (Beta-ketothiolase A) (Peroxisomal 3-oxoacyl-CoA thiolase A)	Acaa1a	2.71701e+06	2.41527e+06	836272	2.5474e+06	7.06901e+06	6.78704e+06	5.86653e+06	5.71796e+06	5.11475e+06	5.22331e+06	1.10074e+07	1.61054e+07
Q3U1J4	DNA damage-binding protein 1 (DDB p127 subunit) (Damage-specific DNA-binding protein 1) (UV-damaged DNA-binding factor)	Ddb1	667777	649744	527262	335280	487680	925102	2.21501e+06	1.38338e+06	1.23606e+06	3.21395e+06	3.98099e+06	1.37069e+06
Q02819	Nucleobindin-1 (CALNUC)	Nucb1	534442	2.40917e+06	479355	508997	1.40295e+06	766733	3.34493e+06	3.29256e+06	1.95501e+06	2.19179e+06	2.45581e+06	4.46361e+06
P61961	Ubiquitin-fold modifier 1	Ufm1	1564839	1.32729e+06	1.40249e+06	1.32677e+06	1.54617e+06	1.42517e+06	7.64576e+06	3.8253e+06	1.30295e+07	9.89426e+06	1.48198e+07	4.25096e+06
P97372	Proteasome activator complex subunit 2 (11S regulator complex subunit beta) (REG-beta) (Activator of multicatalytic protease subunit 2) (Proteasome activator 28 subunit beta) (PA28b) (PA28beta)	Psme2	1.20191e+06	1.30864e+06	1.25623e+06	1.28248e+06	2.53137e+06	2.18546e+06	1.73243e+07	6.54035e+06	4.88155e+06	1.53975e+07	6.08151e+06	3.07168e+06
P21614	Vitamin D-binding protein (DBP) (VDB) (Gc-globulin) (Group-specific component)	Gc	2.94893e+06	1.69186e+06	1.88663e+06	1.25661e+06	2.59893e+06	2.32274e+06	1.17211e+07	1.07234e+07	1.28642e+07	1.39194e+07	7.30499e+06	5.74385e+06
Q8K4L0	ATP-dependent RNA helicase DDX54 (EC 3.6.4.13) (DEAD box protein 54)	Ddx54	111061	54934.3	85095.5	56992.2	0	77658.8	376986	881176	22394.3	35552.3	628896	681172
Q923D5	WW domain-binding protein 11 (WBP-11) (Splicing factor that interacts with PQBP-1 and PP1)	Wbp11	92003.8	525107	572562	655181	459508	698165	900156	253813	46525.1	249957	1.81513e+06	3.95597e+06
Q8BMF4	Dihydrolipoyllysine-residue acetyltransferase component of pyruvate dehydrogenase complex, mitochondrial (EC 2.3.1.12) (Dihydrolipoamide acetyltransferase component of pyruvate dehydrogenase complex) (Pyruvate dehydrogenase complex component E2) (PDC-E2) (PDCE2)	Dlat	3.17942e+06	792631	1.25019e+06	972942	1.81721e+06	1.20198e+06	5.73251e+06	6.50127e+06	5.6345e+06	4.20281e+06	5.26751e+06	5.29048e+06
Q922R8	Protein disulfide-isomerase A6 (EC 5.3.4.1) (Thioredoxin domain-containing protein 7)	Pdia6	4.2046e+06	3.4501e+06	4.29772e+06	5.23966e+06	6.7245e+06	7.55088e+06	2.00407e+07	2.01465e+07	2.08745e+07	2.01068e+07	2.51847e+07	1.75106e+07
P47802	Metaxin-1 (Mitochondrial outer membrane import complex protein 1)	Mtx1	353136	208256	277344	440918	171034	287225	846483	858417	457715	806452	1.26865e+06	699596
P19536	Cytochrome c oxidase subunit 5B, mitochondrial (Cytochrome c oxidase polypeptide Vb)	Cox5b	6.31524e+06	6.27997e+06	5.02097e+06	5.18718e+06	7.47883e+06	8.19336e+06	3.69517e+07	3.70949e+07	3.20624e+07	5.36249e+07	1.89199e+07	1.842e+07
Q60692	Proteasome subunit beta type-6 (EC 3.4.25.1) (Low molecular mass protein 19) (Macropain delta chain) (Multicatalytic endopeptidase complex delta chain) (Proteasome delta chain) (Proteasome subunit Y)	Psmb6	3.14277e+06	2.7097e+06	2.3433e+06	2.62408e+06	4.80115e+06	3.50189e+06	9427711	9.60068e+06	1.12454e+07	7.61397e+06	9.18412e+06	9.18999e+06
Q9JM99	Proteoglycan 4 (Lubricin) (Megakaryocyte-stimulating factor) (Superficial zone proteoglycan) [Cleaved into: Proteoglycan 4 C-terminal part]	Prg4	49809.9	718494	124223	161637	118645	340368	106979	464445	841864	316499	330410	320029
P25976	Nucleolar transcription factor 1 (Upstream-binding factor 1) (UBF-1)	Ubtf	12947.4	52487.4	0	529603	0	114437	399812	370737	1.17201e+06	550163	346015	353735
Q8BMD8	Mitochondrial adenyl nucleotide antiporter SLC25A24 (Small calcium-binding mitochondrial carrier protein 1) (SCaMC-1) (Solute carrier family 25 member 24)	Slc25a24	266523	1.01899e+06	304933	312360	382813	563760	3.71173e+06	3.78775e+06	1.02347e+07	8.98221e+06	414715	5.99343e+06
Q9D2V7	Coronin-7 (Crn7) (70 kDa WD repeat tumor rejection antigen homolog)	Coro7	171502	281943	145577	6249	407239	321329	388101	584915	403855	463977	577010	113943
P17426	AP-2 complex subunit alpha-1 (100 kDa coated vesicle protein A) (Adaptor protein complex AP-2 subunit alpha-1) (Adaptor-related protein complex 2 subunit alpha-1) (Alpha-adaptin A) (Alpha1-adaptin) (Clathrin assembly protein complex 2 alpha-A large chain) (Plasma membrane adaptor HA2/AP2 adaptin alpha A subunit)	Ap2a1	2.40182e+06	1.44497e+06	154948	221420	694101	2.36204e+06	948659	644166	1.12865e+06	525608	623792	1.37061e+06
Q9CXT8	Mitochondrial-processing peptidase subunit beta (EC 3.4.24.64) (Beta-MPP) (P-52)	Pmpcb	709107	563463	1.0506e+06	29775.3	1.03563e+06	1.07432e+06	291247	595068	902097	952593	523582	296024
Q923D2	Flavin reductase (NADPH) (FR) (EC 1.5.1.30) (Biliverdin reductase B) (BVR-B) (Biliverdin-IX beta-reductase) (EC 1.3.1.-) (NADPH-dependent diaphorase) (NADPH-flavin reductase) (FLR) (S-nitroso-CoA-assisted nitrosyltransferase) (SNO-CoA-assisted nitrosyltransferase) (EC 2.6.99.-)	Blvrb	4.93641e+06	4.91523e+06	4.09388e+06	3.75268e+06	6.69993e+06	6.42291e+06	2.44322e+07	1.60342e+07	2.4398e+07	3.94952e+07	1.83741e+07	1.55457e+07
P97379	Ras GTPase-activating protein-binding protein 2 (G3BP-2) (GAP SH3 domain-binding protein 2)	G3bp2	1.82725e+06	2.03741e+06	423007	363981	3.07629e+06	3.23351e+06	531330	786313	502164	76023.8	236523	232249
Q80TL4	PHD finger protein 24	Phf24	80229.8	15549.3	5007.46	90483.6	139490	69908.6	487502	68365.4	649414	736764	226174	191585
P57780	Alpha-actinin-4 (Non-muscle alpha-actinin 4)	Actn4	1.80524e+06	2.18564e+06	2.79632e+06	4.24615e+06	2.90776e+06	3.21575e+06	9.77782e+06	7.52012e+06	8.40061e+06	8.22931e+06	8.17408e+06	7.59215e+06
Q9QXS1	Plectin (PCN) (PLTN) (Plectin-1) (Plectin-6)	Plec	286692	313133	231571	397435	426639	470108	1.2947e+06	1.9026e+06	961424	2.67204e+06	988847	1.4394e+06
Q9CQ69	Cytochrome b-c1 complex subunit 8 (Complex III subunit 8) (Complex III subunit VIII) (Ubiquinol-cytochrome c reductase complex 9.5 kDa protein) (Ubiquinol-cytochrome c reductase complex ubiquinone-binding protein QP-C)	Uqcrq	493720	715290	261090	481524	1.14554e+06	2.02427e+06	5.19378e+06	2.94992e+06	4.34682e+06	2.53423e+06	8.8367e+06	5.5041e+06
P20060	Beta-hexosaminidase subunit beta (EC 3.2.1.52) (Beta-N-acetylhexosaminidase subunit beta) (Hexosaminidase subunit B) (N-acetyl-beta-glucosaminidase subunit beta)	Hexb	0	65808.1	26727.8	21475.5	6.53722e+06	437340	1.77328e+06	1.94538e+06	1.81889e+06	496647	1.30554e+06	1.76798e+06
P20029	Endoplasmic reticulum chaperone BiP (EC 3.6.4.10) (78 kDa glucose-regulated protein) (GRP-78) (Binding-immunoglobulin protein) (BiP) (Heat shock protein 70 family protein 5) (HSP70 family protein 5) (Heat shock protein family A member 5) (Immunoglobulin heavy chain-binding protein)	Hspa5	1.80342e+07	2.04752e+07	1.99432e+07	1.94001e+07	2.92546e+07	3.01061e+07	7.81542e+07	8.17924e+07	9.23155e+07	8.64063e+07	9.03793e+07	6.96207e+07
Q9CQQ7	ATP synthase F(0) complex subunit B1, mitochondrial (ATP synthase peripheral stalk-membrane subunit b) (ATP synthase subunit b) (ATPase subunit b)	Atp5pb	2.26097e+06	2.42214e+06	2.8599e+06	1.75716e+06	4.83657e+06	4.69965e+06	1.83274e+07	1.78341e+07	1.93626e+07	14340132	1.78809e+07	1.61699e+07
Q9CZ44	NSFL1 cofactor p47 (p97 cofactor p47)	Nsfl1c	618754	539033	431158	513478	707829	607498	1.93692e+06	1.72838e+06	1.67882e+06	1.32554e+06	1.61661e+06	1.35322e+06
P55012	Solute carrier family 12 member 2 (Basolateral Na-K-Cl symporter) (Bumetanide-sensitive sodium-(potassium)-chloride cotransporter 2)	Slc12a2	167561	411290	195014	365587	1.03549e+06	346409	224551	269754	415743	456732	276107	617122
P97823	Acyl-protein thioesterase 1 (APT-1) (EC 3.1.2.-) (Lysophospholipase 1) (Lysophospholipase I) (LPL-I) (LysoPLA I) (Palmitoyl-protein hydrolase) (EC 3.1.2.22)	Lypla1	5.44572e+06	5.51738e+06	5.71091e+06	1.16894e+07	2.30327e+07	8.82877e+06	2.29071e+07	2.28009e+07	1.80446e+07	1.74849e+07	2.1089e+07	1.84685e+07
Q5DQR4	Syntaxin-binding protein 5-like (Lethal(2) giant larvae protein homolog 4) (Tomosyn-2)	Stxbp5l	66899.3	90140.6	43924.3	57036.9	150999	78699.7	1.9237e+06	321045	24540.8	2.31942e+06	1.01574e+06	581155
Q8QZT1	Acetyl-CoA acetyltransferase, mitochondrial (EC 2.3.1.9) (Acetoacetyl-CoA thiolase)	Acat1	1.46344e+07	1.52571e+07	1.58557e+07	1.6268e+07	3.09338e+07	2.90015e+07	1.58333e+08	1.20857e+08	1.19053e+08	1.04287e+08	1.18473e+08	1.07587e+08
Q9D7B6	Isobutyryl-CoA dehydrogenase, mitochondrial (EC 1.3.8.5) (Acyl-CoA dehydrogenase family member 8) (ACAD-8)	Acad8	149313	724408	1.78474e+06	226522	902193	350876	2.46429e+07	2.51838e+07	2.02703e+07	1.0435e+07	1.29515e+07	2.17904e+07
P43406	Integrin alpha-V (Vitronectin receptor subunit alpha) (CD antigen CD51) [Cleaved into: Integrin alpha-V heavy chain; Integrin alpha-V light chain]	Itgav	328895	107537	195172	285037	198931	371349	510733	681240	592493	1.3787e+06	683609	1.10437e+06
Q61739	Integrin alpha-6 (CD49 antigen-like family member F) (VLA-6) (CD antigen CD49f) [Cleaved into: Integrin alpha-6 heavy chain; Integrin alpha-6 light chain; Processed integrin alpha-6 (Alpha6p)]	Itga6	446373	517101	264099	273203	853235	663212	362435	281745	151471	110127	396212	175872
Q6PDI5	Proteasome adapter and scaffold protein ECM29 (Proteasome-associated protein ECM29 homolog)	Ecpas	181169	294878	660682	146279	314224	247575	437024	977586	206589	677769	491745	664441
Q8BU14	Translocation protein SEC62 (Translocation protein 1) (TP-1)	Sec62	0	0	397116	411537	16033.4	667424	1.92908e+06	1.65056e+06	3.02507e+06	1.31784e+06	362104	146207
Q9QYB1	Chloride intracellular channel protein 4 (mc3s5/mtCLIC)	Clic4	451961	268295	556205	275844	606281	523906	1.43036e+06	1.98677e+06	1.37184e+06	1.76281e+06	2.32476e+06	1.50872e+06
P35293	Ras-related protein Rab-18	Rab18	164209	335035	722226	589692	15093.7	319437	1.70497e+06	2.02607e+06	977405	576543	1.63256e+06	456539
Q3URD3	Sarcolemmal membrane-associated protein (Sarcolemmal-associated protein)	Slmap	108925	72769.8	73226	6487.68	565540	44955.8	707331	173358	2.52896e+06	1.75992e+06	482326	345932
A2AGT5	Cytoskeleton-associated protein 5	Ckap5	79620.2	120792	120207	80083.8	154756	169396	252939	184878	349686	221967	175799	55325.6
P63017	Heat shock cognate 71 kDa protein (EC 3.6.4.10) (Heat shock 70 kDa protein 8)	Hspa8	8.00613e+06	7.69721e+06	8.76775e+06	6.04974e+06	1.23383e+07	1.23864e+07	3.42079e+07	3.47631e+07	3.71739e+07	3.78509e+07	3.03509e+07	3.00617e+07
Q9D485	EF-hand domain-containing family member C2	Efhc2	179338	323571	219591	205200	758578	169009	53764	126387	446899	560275	209761	1.75577e+06
Q3TVA9	Coiled-coil domain-containing protein 136	Ccdc136	477087	562308	557916	621068	1.64439e+06	2.25761e+06	245951	929627	1.5353e+06	1.12775e+06	409078	1.86357e+06
Q9JME5	AP-3 complex subunit beta-2 (Adaptor protein complex AP-3 subunit beta-2) (Adaptor-related protein complex 3 subunit beta-2) (Beta-3B-adaptin) (Clathrin assembly protein complex 3 beta-2 large chain)	Ap3b2	131320	140282	0	366083	313104	386449	824402	280557	1.15087e+06	1.07387e+06	862816	861153
P00688	Pancreatic alpha-amylase 2a5 (PA) (EC 3.2.1.1) (1,4-alpha-D-glucan glucanohydrolase)	Amy2a5	462290	494830	290635	280841	833495	588118	105995	37086.6	19863.7	30391.7	547905	244111
Q99KF1	Transmembrane emp24 domain-containing protein 9 (Glycoprotein 25L2) (p24 family protein alpha-2) (p24alpha2)	Tmed9	156036	221799	126495	4.18649e+06	412933	27227.9	1.06077e+06	2.79627e+06	2.95607e+06	6.2632e+06	957589	1.27727e+06
Q91WC3	Long-chain-fatty-acid--CoA ligase 6 (EC 6.2.1.3) (Arachidonate--CoA ligase) (EC 6.2.1.15) (Long-chain acyl-CoA synthetase 6) (LACS 6)	Acsl6	185820	135469	829630	83330.1	253359	201267	415626	3.24583e+06	3.07083e+06	561297	1.81662e+06	2.45956e+06
P04186	Complement factor B (EC 3.4.21.47) (C3/C5 convertase) [Cleaved into: Complement factor B Ba fragment; Complement factor B Bb fragment]	Cfb	478698	424618	1.98188e+06	291517	651596	1.43526e+07	1.5358e+06	1.19611e+06	1.71986e+06	1.99593e+06	1.05821e+06	2.66851e+06
Q9QZE5	Coatomer subunit gamma-1 (Gamma-1-coat protein) (Gamma-1-COP)	Copg1	643520	1.11117e+06	464912	795687	1.32827e+06	845183	2.4942e+06	1.80925e+06	2.27033e+06	869907	2.0295e+06	1.95122e+06
Q6PB97	F-box/LRR-repeat protein 19 (F-box and leucine-rich repeat protein 19)	Fbxl19	0	60936.1	14120.9	81623.3	349305	974127	635112	462318	742804	933379	864773	625931
Q61425	Hydroxyacyl-coenzyme A dehydrogenase, mitochondrial (HCDH) (EC 1.1.1.35) (Medium and short-chain L-3-hydroxyacyl-coenzyme A dehydrogenase) (Short-chain 3-hydroxyacyl-CoA dehydrogenase)	Hadh	6.53038e+06	7.92926e+06	6.00161e+06	6.27845e+06	1.13244e+07	1.02051e+07	4.94406e+07	3.63392e+07	2.99974e+07	4.00184e+07	5.50103e+07	6.0757e+07
Q3V009	Transmembrane emp24 domain-containing protein 1 (Interleukin-1 receptor-like 1 ligand) (Putative T1/ST2 receptor-binding protein) (p24 family protein gamma-1) (p24gamma1)	Tmed1	176314	0	0	0	0	0	2.37935e+06	1.6625e+06	1.43649e+06	1.52815e+06	1.3135e+06	254027
P11859	Angiotensinogen (Serpin A8) [Cleaved into: Angiotensin-1 (Angiotensin 1-10) (Angiotensin I) (Ang I); Angiotensin-2 (Angiotensin 1-8) (Angiotensin II) (Ang II); Angiotensin-3 (Angiotensin 2-8) (Angiotensin III) (Ang III) (Des-Asp[1]-angiotensin II); Angiotensin-4 (Angiotensin 3-8) (Angiotensin IV) (Ang IV); Angiotensin 1-9; Angiotensin 1-7; Angiotensin 1-5; Angiotensin 1-4]	Agt	53888.2	1.0185e+06	61053.2	1.12939e+06	43391.5	66322.8	801244	489495	218046	694411	796346	404729
Q8CHT0	Delta-1-pyrroline-5-carboxylate dehydrogenase, mitochondrial (P5C dehydrogenase) (EC 1.2.1.88) (Aldehyde dehydrogenase family 4 member A1) (L-glutamate gamma-semialdehyde dehydrogenase)	Aldh4a1	1.40203e+07	1.37815e+07	1.42583e+07	1.2576e+07	2.30041e+07	2.33433e+07	6.18671e+07	5.96196e+07	5.16189e+07	5.45465e+07	5.19105e+07	5.47115e+07
Q9ER88	Small ribosomal subunit protein mS29 (28S ribosomal protein S29, mitochondrial) (MRP-S29) (S29mt) (Death-associated protein 3) (DAP-3)	Dap3	450413	140465	239395	284159	607568	497056	997473	715526	496155	864807	651375	1.0891e+06
Q9Z1B3	1-phosphatidylinositol 4,5-bisphosphate phosphodiesterase beta-1 (EC 3.1.4.11) (PLC-154) (Phosphoinositide phospholipase C-beta-1) (Phospholipase C-beta-1) (PLC-beta-1)	Plcb1	223603	162638	223169	375800	1.04209e+06	290638	269267	218732	594869	231704	277500	604930
Q99LG2	Transportin-2 (Karyopherin beta-2b)	Tnpo2	484574	334057	216222	284486	409858	1.00387e+06	196926	249417	190954	72779.3	152153	236729
Q8BI84	Transport and Golgi organization protein 1 homolog (TANGO1) (Melanoma inhibitory activity protein 3)	Mia3	160637	101326	58058.6	93962.7	187679	373107	890727	770265	2.40946e+06	2.18264e+06	821531	791121
Q9CQU0	Thioredoxin domain-containing protein 12 (EC 1.8.4.2) (Endoplasmic reticulum resident protein 19) (ER protein 19) (ERp19) (Thioredoxin-like protein p19)	Txndc12	392281	275346	110353	379467	139937	537270	1810910	3350000	1089625	922750	5.68238e+06	2.93969e+06
Q3TDQ1	Dolichyl-diphosphooligosaccharide--protein glycosyltransferase subunit STT3B (Oligosaccharyl transferase subunit STT3B) (STT3-B) (EC 2.4.99.18) (B6dom1 antigen) (Source of immunodominant MHC-associated peptides)	Stt3b	195036	188598	165724	86599.7	229553	28608.4	193699	106966	190464	1.57839e+06	131442	74616.7
Q8BK30	NADH dehydrogenase [ubiquinone] flavoprotein 3, mitochondrial (Complex I-9kD) (CI-9kD) (NADH-ubiquinone oxidoreductase 9 kDa subunit)	Ndufv3	584599	470604	147833	511750	922020	639411	4.07889e+06	9.03869e+06	3.93251e+06	4.62647e+06	5.90204e+06	7085226
P58269	Zinc finger protein DPF3 (BRG1-associated factor 45C) (BAF45C) (Zinc finger protein cer-d4)	Dpf3	0	0	0	0	0	0	1.95329e+06	523306	2.37334e+06	349095	449461	152743
P62858	Small ribosomal subunit protein eS28 (40S ribosomal protein S28)	Rps28	1.4237e+07	1.29718e+07	6.37053e+06	6.05892e+06	20838944	1.9936e+07	1.66113e+07	3.12617e+07	3.10864e+07	3.70503e+07	35724822	3.32631e+07
Q5SW19	Clustered mitochondria protein homolog	Cluh	703927	1.99347e+06	1.46294e+06	234710	451532	2.0015e+06	9.12911e+06	1.15957e+06	6722597	7.63608e+06	1.46576e+06	5.46928e+06
Q64737	Trifunctional purine biosynthetic protein adenosine-3 [Includes: Phosphoribosylamine--glycine ligase (EC 6.3.4.13) (Glycinamide ribonucleotide synthetase) (GARS) (Phosphoribosylglycinamide synthetase); Phosphoribosylformylglycinamidine cyclo-ligase (EC 6.3.3.1) (AIR synthase) (AIRS) (Phosphoribosyl-aminoimidazole synthetase); Phosphoribosylglycinamide formyltransferase (EC 2.1.2.2) (5'-phosphorib…	Gart	64951.6	131575	58728.9	243157	1.39224e+06	1.0262e+06	262383	276432	203076	4.49652e+06	175402	2.85729e+06
P07310	Creatine kinase M-type (EC 2.7.3.2) (Creatine kinase M chain) (Creatine phosphokinase M-type) (CPK-M) (M-CK)	Ckm	78888.6	265745	68111.5	79831.4	511982	756058	1.54758e+06	827564	1.10145e+06	916334	966101	1.42815e+06
O35744	Chitinase-like protein 3 (EC 3.2.1.52) (Beta-N-acetylhexosaminidase Ym1) (Chitinase-3-like protein 3) (ECF-L) (Eosinophil chemotactic cytokine) (Secreted protein Ym1)	Chil3	167398	100278	352922	0	375702	402994	231528	319755	1.06145e+06	1014352	229304	587953
Q9DBL7	Bifunctional coenzyme A synthase (CoA synthase) [Includes: Phosphopantetheine adenylyltransferase (EC 2.7.7.3) (Dephospho-CoA pyrophosphorylase) (Pantetheine-phosphate adenylyltransferase) (PPAT); Dephospho-CoA kinase (DPCK) (EC 2.7.1.24) (Dephosphocoenzyme A kinase) (DPCOAK)]	Coasy	618251	715748	772490	551388	2.48621e+06	1.60588e+06	9.22438e+06	7.42606e+06	5.74259e+06	6.04539e+06	8.62625e+06	5.22494e+06
P54728	UV excision repair protein RAD23 homolog B (HR23B) (mHR23B) (XP-C repair-complementing complex 58 kDa protein) (p58)	Rad23b	1.08246e+08	1.4283e+06	1.43334e+06	1291425	2.48873e+06	1.91421e+06	8.57745e+06	4.02524e+06	5.46678e+08	4.90596e+06	4.1956e+06	5550407
Q9EQG3	Sciellin	Scel	152887	841753	122255	11673.9	1.36177e+06	320914	886624	734731	932445	153179	723531	243186
Q8CHP8	Glycerol-3-phosphate phosphatase (G3PP) (EC 3.1.3.21) (Aspartate-based ubiquitous Mg(2+)-dependent phosphatase) (AUM) (EC 3.1.3.48) (Phosphoglycolate phosphatase) (PGP)	Pgp	271591	564338	531390	978416	432947	607842	596125	1.21776e+06	1.77889e+06	1.64036e+06	574470	1.34178e+06
P31428	Dipeptidase 1 (DPEP-1) (EC 3.4.13.19) (Beta-lactamase) (EC 3.5.2.6) (Membrane-bound dipeptidase 1) (MBD-1) (Microsomal dipeptidase) (Renal dipeptidase)	Dpep1	0	0	0	71764.1	5.51037e+06	7337.15	2.0183e+07	454830	2.11281e+07	1.99146e+07	242802	87045.9
Q9R1P4	Proteasome subunit alpha type-1 (Macropain subunit C2) (Multicatalytic endopeptidase complex subunit C2) (Proteasome component C2) (Proteasome nu chain)	Psma1	1.90112e+06	1.90551e+06	2.66154e+06	1.70892e+06	1.90597e+07	5.70557e+06	3.51816e+06	6.40055e+06	3.61343e+06	1.054e+07	3.57553e+06	3.87716e+06
Q8VEK3	Heterogeneous nuclear ribonucleoprotein U (hnRNP U) (Scaffold-attachment factor A) (SAF-A)	Hnrnpu	831810	1.43775e+06	1.31608e+06	1.36897e+06	2.04048e+06	1.98532e+06	3.48243e+06	3.11713e+06	3.17917e+06	2.83431e+06	4.78675e+06	4.44951e+06
Q9R1Z8	Vinexin (SH3 domain-containing protein SH3P3) (SH3-containing adapter molecule 1) (SCAM-1) (Sorbin and SH3 domain-containing protein 3)	Sorbs3	137827	72850.5	40248.7	40930.7	163824	72601.6	562241	195895	58016.9	559213	357690	256635
P59242	Cingulin	Cgn	401886	361193	200926	65856.7	496684	606381	636384	564343	448231	267876	472322	434101
Q9Z0S1	3'(2'),5'-bisphosphate nucleotidase 1 (EC 3.1.3.7) (3'-phosphoadenosine 5'-phosphate phosphatase) (PAP phosphatase) (Bisphosphate 3'-nucleotidase 1) (BPntase 1) (Inositol-polyphosphate 1-phosphatase) (EC 3.1.3.57)	Bpnt1	2.15316e+06	1.81049e+06	6.3268e+06	2.01971e+06	9.27003e+06	7.78172e+06	5.3165e+06	6.91379e+06	6.94367e+06	5.4612e+06	5.71897e+06	5.78158e+06
P21440	Phosphatidylcholine translocator ABCB4 (EC 7.6.2.1) (ATP-binding cassette sub-family B member 4) (Multidrug resistance protein 2) (Multidrug resistance protein 3) (P-glycoprotein 2) (P-glycoprotein 3)	Abcb4	443629	356121	245497	369187	393565	567164	316605	61763.9	36870.6	75748.2	100939	507406
Q9ESZ8	General transcription factor II-I (GTFII-I) (TFII-I) (Bruton tyrosine kinase-associated protein 135) (BAP-135) (BTK-associated protein 135)	Gtf2i	178862	289074	770469	119018	565507	402428	565396	563502	2.30674e+06	703728	533115	288316
O09131	Glutathione S-transferase omega-1 (GSTO-1) (EC 2.5.1.18) (Glutathione S-transferase omega 1-1) (GSTO 1-1) (Glutathione-dependent dehydroascorbate reductase) (EC 1.8.5.1) (Monomethylarsonic acid reductase) (MMA(V) reductase) (EC 1.20.4.2) (S-(Phenacyl)glutathione reductase) (SPG-R) (p28)	Gsto1	2.52435e+06	3.27724e+06	2.6668e+06	3.41064e+06	5.83949e+06	6.08572e+06	9.38971e+06	9.34804e+06	1.06262e+07	1.07293e+07	1.09724e+07	1.28888e+07
P50396	Rab GDP dissociation inhibitor alpha (Rab GDI alpha) (Guanosine diphosphate dissociation inhibitor 1) (GDI-1)	Gdi1	377710	507522	491178	417758	649296	948108	373437	814020	736043	497168	738858	2.8161e+06
Q91YE7	RNA-binding protein 5 (Putative tumor suppressor LUCA15) (RNA-binding motif protein 5)	Rbm5	137951	23971.8	84594.9	122381	107925	193039	486054	285203	354467	237364	97141.7	355118
Q99JR1	Sideroflexin-1	Sfxn1	866601	630906	890825	1.08572e+06	1.22033e+06	1.18611e+06	6.36183e+06	4.19634e+06	2.46459e+06	3.2717e+06	4.74915e+06	6.3615e+06
Q80UG5	Septin-9 (SL3-3 integration site 1 protein)	Septin9	315233	124541	428545	210598	448619	158970	1.10854e+06	2.75799e+06	955526	340148	1.57663e+06	1.00025e+06
Q99KP3	Lambda-crystallin homolog (EC 1.1.1.45) (L-gulonate 3-dehydrogenase) (Gul3DH)	Cryl1	665351	1.18302e+06	353168	384861	1.19887e+06	915858	837913	486820	582008	469545	1.34304e+06	529950
Q02105	Complement C1q subcomponent subunit C	C1qc	274109	323515	346684	380457	0	1.39332e+06	875084	6958.29	601877	879833	800216	3184010
Q80XN0	D-beta-hydroxybutyrate dehydrogenase, mitochondrial (EC 1.1.1.30) (3-hydroxybutyrate dehydrogenase) (BDH)	Bdh1	3.46119e+06	3.34047e+06	3.66435e+06	3.71966e+06	5.71269e+06	4.88191e+06	2.44704e+07	2.25227e+07	1.76286e+07	2.139e+07	2.07811e+07	1.88154e+07
Q80VP1	Epsin-1 (EPS-15-interacting protein 1) (Intersectin-EH-binding protein 1) (Ibp1)	Epn1	186972	321182	283092	318283	127211	34301.7	1.47834e+06	1.50055e+06	749120	1.93707e+06	2.06602e+06	1.20944e+06
Q9DCG6	Phenazine biosynthesis-like domain-containing protein 1 (EC 5.1.-.-)	Pbld1	1.42075e+06	590118	1.9618e+06	2.54688e+06	5.56817e+06	4.02929e+06	3.64643e+07	4.29486e+06	2.51076e+07	6.62871e+06	8.45153e+06	9.36822e+06
P97449	Aminopeptidase N (AP-N) (mAPN) (EC 3.4.11.2) (Alanyl aminopeptidase) (Aminopeptidase M) (AP-M) (Membrane protein p161) (Microsomal aminopeptidase) (CD antigen CD13)	Anpep	1.42785e+06	1.39391e+06	337177	455352	3.84551e+06	779363	457329	805983	1.01603e+06	7.63946e+06	1.00558e+06	994968
P08003	Protein disulfide-isomerase A4 (EC 5.3.4.1) (Endoplasmic reticulum resident protein 72) (ER protein 72) (ERp-72) (ERp72)	Pdia4	4.30065e+06	5.15005e+06	3.60345e+06	3.57715e+06	6.37894e+06	5.80942e+06	1.10125e+07	10546383	1.54637e+07	1.24122e+07	1.09054e+07	1.09271e+07
P30681	High mobility group protein B2 (High mobility group protein 2) (HMG-2)	Hmgb2	17619.7	0	22245.5	40813.2	39677.3	21795.4	4.78054e+06	4.14269e+06	1.06861e+07	2.61205e+06	3.86269e+06	4.12823e+06
P18155	Bifunctional methylenetetrahydrofolate dehydrogenase/cyclohydrolase, mitochondrial [Includes: NAD-dependent methylenetetrahydrofolate dehydrogenase (EC 1.5.1.15); Methenyltetrahydrofolate cyclohydrolase (EC 3.5.4.9)]	Mthfd2	121654	357223	240345	250655	328237	585160	17214.4	427680	26742.8	235718	1.29872e+06	959315
Q99J08	SEC14-like protein 2 (Alpha-tocopherol-associated protein) (TAP)	Sec14l2	2.99903e+06	2.98982e+06	2.97264e+06	2.94803e+06	4.80787e+06	5.57617e+06	1.58435e+07	1.2124e+07	1.36393e+07	1.18132e+07	1.66632e+07	1.60339e+07
Q9DB77	Cytochrome b-c1 complex subunit 2, mitochondrial (Complex III subunit 2) (Core protein II) (Ubiquinol-cytochrome-c reductase complex core protein 2)	Uqcrc2	3.31167e+06	2.04609e+06	2.73873e+06	3.00088e+06	4.63753e+06	6.00337e+06	4.16623e+07	3.74573e+07	2.87748e+07	2.38756e+07	3.44729e+07	3.78139e+07
Q99KK2	N-acylneuraminate cytidylyltransferase (EC 2.7.7.43) (CMP-N-acetylneuraminic acid synthase) (CMP-NeuNAc synthase)	Cmas	244362	298656	518749	355967	943465	303227	1.17318e+07	1.15933e+07	574040	1.39884e+06	1.09797e+07	1.09089e+07
A2AF47	Dedicator of cytokinesis protein 11 (Activated Cdc42-associated guanine nucleotide exchange factor) (ACG) (Zizimin-2)	Dock11	515543	601004	100110	63805.4	89656	563532	1.47256e+06	905312	1.25426e+06	1.22652e+06	149447	738402
Q9WTP7	GTP:AMP phosphotransferase AK3, mitochondrial (EC 2.7.4.10) (Adenylate kinase 3) (AK 3) (Adenylate kinase 3 alpha-like 1)	Ak3	6.40941e+06	6.75341e+06	5.69682e+06	4.75439e+06	1.31412e+07	1.23172e+07	2.70971e+07	2.43983e+07	2.56048e+07	2.61852e+07	2.33979e+07	2.17121e+07
Q9Z2Y3	Homer protein homolog 1 (Homer-1) (VASP/Ena-related gene up-regulated during seizure and LTP 1) (Vesl-1)	Homer1	0	8845.37	14699.4	0	103893	0	634794	418597	1.2314e+06	457645	198027	242810
Q3UH68	LIM and calponin homology domains-containing protein 1	Limch1	59514.9	148006	105325	141217	51689.3	28426.3	99528.6	376579	350473	439787	242682	189620
P61164	Alpha-centractin (Centractin) (ARP1) (Actin-RPV) (Centrosome-associated actin homolog)	Actr1a	389295	177100	285682	388685	0	5378.43	704600	915401	951881	808321	1.5235e+06	1450983
Q62087	Serum paraoxonase/lactonase 3 (EC 3.1.1.2) (EC 3.1.1.81) (EC 3.1.8.1)	Pon3	489062	1.75231e+06	520378	462612	697544	526450	2.57544e+06	3.57471e+06	1.87752e+06	1.5993e+06	3.34638e+06	2.88522e+06
P09528	Ferritin heavy chain (Ferritin H subunit) (EC 1.16.3.1) [Cleaved into: Ferritin heavy chain, N-terminally processed]	Fth1	65536.8	0	309764	65570.2	46507.8	411848	1.17701e+06	370458	1.6831e+06	1.16191e+06	1.88519e+07	18601400
Q9DC69	NADH dehydrogenase [ubiquinone] 1 alpha subcomplex subunit 9, mitochondrial (Complex I-39kD) (CI-39kD) (NADH-ubiquinone oxidoreductase 39 kDa subunit)	Ndufa9	1.15847e+06	1.68204e+06	917066	413053	1.95388e+06	2.86407e+06	5.57053e+06	4.72902e+06	5.12927e+06	5.61408e+06	6.33368e+06	5.06194e+06
Q8BGL3	Sulfotransferase 2A8 (SULT2A8) (Glycochenodeoxycholate sulfotransferase 2A8) (EC 2.8.2.34) (Liver sulfotransferase-like protein) (L-STL)	Sult2a8	1.1706e+07	1.14134e+07	9.19803e+06	7.27783e+06	1.2603e+07	1.25442e+07	3.75405e+07	2.71248e+07	2.1091e+07	2.19336e+07	2.15416e+07	2.49539e+07
Q99LC3	NADH dehydrogenase [ubiquinone] 1 alpha subcomplex subunit 10, mitochondrial (Complex I-42kD) (CI-42kD) (NADH-ubiquinone oxidoreductase 42 kDa subunit)	Ndufa10	1.81014e+06	2.19958e+06	2.6689e+06	1.98929e+06	8.01461e+06	6.62937e+06	2.79033e+07	2.40044e+07	2.5132e+07	2.46314e+07	2.29861e+07	2.01901e+07
Q99J39	Malonyl-CoA decarboxylase, mitochondrial (MCD) (EC 4.1.1.9)	Mlycd	746808	1.20777e+06	884558	450626	605021	984236	1.27841e+06	1.61465e+06	1.42246e+06	822252	1.32811e+06	1.74727e+06
Q9DBB8	Trans-1,2-dihydrobenzene-1,2-diol dehydrogenase (EC 1.3.1.20) (D-xylose 1-dehydrogenase) (D-xylose-NADP dehydrogenase) (EC 1.1.1.179) (Dimeric dihydrodiol dehydrogenase)	Dhdh	2.58035e+06	2.9859e+06	2.24378e+06	4.49343e+06	1.33225e+07	6.39607e+06	8.93854e+06	7.77867e+06	7.04414e+06	5.92294e+06	7.60978e+06	7.42609e+06
Q5SX40	Myosin-1 (Myosin heavy chain 1) (Myosin heavy chain 2x) (MyHC-2x) (Myosin heavy chain, skeletal muscle, adult 1)	Myh1	3425.72	5302.76	0	1132.14	20072.4	23558.2	15048.5	10902.4	171684	138997	306230	48652
Q9D379	Epoxide hydrolase 1 (EC 3.3.2.9) (Epoxide hydratase) (Microsomal epoxide hydrolase) (mEH)	Ephx1	1.84603e+06	1.96302e+06	2.21178e+06	2.51884e+06	3.17103e+06	4.48451e+06	8.37905e+06	1.03883e+07	1.00495e+07	9.2394e+06	7.43126e+06	9.67169e+06
P50516	V-type proton ATPase catalytic subunit A (V-ATPase subunit A) (EC 7.1.2.2) (V-ATPase 69 kDa subunit) (Vacuolar proton pump subunit alpha)	Atp6v1a	1.31427e+06	1.57123e+06	1.27822e+06	803215	1.21345e+06	1.37918e+06	5.41761e+06	1.98021e+06	5.14055e+06	4.71843e+06	3.44233e+06	2.13784e+06
P84104	Serine/arginine-rich splicing factor 3 (Pre-mRNA-splicing factor SRP20) (Protein X16) (Splicing factor, arginine/serine-rich 3)	Srsf3	95500.2	0	121400	1.1713e+06	168659	730858	1.88698e+06	937483	1.03807e+06	4.05302e+06	4.01952e+08	1.53527e+06
Q811J3	Iron-responsive element-binding protein 2 (IRE-BP 2) (Iron regulatory protein 2) (IRP2)	Ireb2	609525	687350	513428	600580	1.29712e+06	1.07218e+06	615663	600847	251370	44638.5	470394	159829
Q8K1M6	Dynamin-1-like protein (EC 3.6.5.5) (Dynamin family member proline-rich carboxyl-terminal domain less) (Dymple) (Dynamin-related protein 1)	Dnm1l	1.72414e+06	248442	130504	209380	778895	269260	742956	618268	1.32233e+06	777848	856200	1.46998e+06
Q8BJU0	Small glutamine-rich tetratricopeptide repeat-containing protein alpha (Alpha-SGT)	Sgta	1.07017e+06	1.06271e+06	35247.4	15996.7	515463	73168.8	3.2799e+06	4.32973e+06	3.53596e+06	3.19981e+06	2.3728e+06	2.99516e+06
Q9QWI6	SRC kinase signaling inhibitor 1 (SNAP-25-interacting protein) (SNIP) (p130Cas-associated protein) (p140Cap)	Srcin1	1.16082e+06	1.38778e+06	370850	1.59924e+06	4.56767e+06	4.69572e+06	573052	650419	902639	446082	82515.5	508137
Q8K370	Acyl-CoA dehydrogenase family member 10 (ACAD-10) (EC 1.3.99.-)	Acad10	368240	246118	269484	358491	610094	672722	1.08869e+06	1.95501e+06	5.75413e+06	2.16042e+06	1.11908e+06	2.80171e+06
B1AY13	Ubiquitin carboxyl-terminal hydrolase 24 (EC 3.4.19.12) (Deubiquitinating enzyme 24) (Ubiquitin thioesterase 24) (Ubiquitin-specific-processing protease 24)	Usp24	99608.4	110786	90305	163327	317374	281915	369612	136689	343049	144696	196431	147485
P97399	Dentin sialophosphoprotein (Dentin matrix protein 3) (DMP-3) [Cleaved into: Dentin phosphoprotein (Dentin phosphophoryn) (DPP); Dentin sialoprotein (DSP)]	Dspp	12805	12321.1	958196	88942	87586.3	46086	1.88554e+06	91436.4	1.84799e+06	56427.1	1.74124e+06	632218
P16045	Galectin-1 (Gal-1) (14 kDa lectin) (Beta-galactoside-binding lectin L-14-I) (Galaptin) (Lactose-binding lectin 1) (Lectin galactoside-binding soluble 1) (S-Lac lectin 1)	Lgals1	2.17972e+06	2.75586e+06	1.62624e+06	2.71861e+06	3.23607e+06	1.74028e+06	1.6267e+07	6318725	1.79894e+07	1.36326e+07	1.39319e+07	1.70198e+07
Q7TPV4	Myb-binding protein 1A (Myb-binding protein of 160 kDa)	Mybbp1a	227872	568863	472687	50958	2.21562e+06	191039	421003	342237	665001	406465	264380	205930
Q8C854	Myelin expression factor 2 (MEF-2) (MyEF-2)	Myef2	11048.8	39770.6	25880.1	7734.35	123344	272761	2.4399e+06	5.21565e+06	1.70615e+06	1.82399e+06	5.40603e+06	2.71287e+06
Q8VEL2	Myotubularin-related protein 14 (EC 3.1.3.-) (mJumpy)	Mtmr14	0	28338.7	0	0	0	13221.9	196809	534256	938361	966095	833547	398272
P06745	Glucose-6-phosphate isomerase (GPI) (EC 5.3.1.9) (Autocrine motility factor) (AMF) (Neuroleukin) (NLK) (Phosphoglucose isomerase) (PGI) (Phosphohexose isomerase) (PHI)	Gpi	2.93593e+06	2.61787e+06	3.15331e+06	2.88611e+06	5.47616e+06	4.77981e+06	1.04911e+07	9.85382e+06	1.17377e+07	1.14407e+07	1.16621e+07	1.14864e+07
P10637	Microtubule-associated protein tau (Neurofibrillary tangle protein) (Paired helical filament-tau) (PHF-tau)	Mapt	33968	89364.8	0	0	20616.5	6055.89	216677	319423	275890	429907	1.06657e+06	447651
P10605	Cathepsin B (EC 3.4.22.1) (Cathepsin B1) [Cleaved into: Cathepsin B light chain; Cathepsin B heavy chain]	Ctsb	4.43622e+06	3.33017e+06	3.04048e+06	8.38559e+06	3.22338e+06	4.78449e+06	1.7382e+07	1.82446e+07	1.38237e+07	2.12757e+07	2.03689e+07	1.43196e+07
Q80W21	Glutathione S-transferase Mu 7 (EC 2.5.1.18) (GST class-mu 7) (GSTM-7)	Gstm7	534471	821175	534096	529629	1.30733e+06	1.39169e+06	3.79012e+06	3.76982e+06	2.3202e+06	3.07998e+06	2.9294e+06	2.78079e+06
P11087	Collagen alpha-1(I) chain (Alpha-1 type I collagen)	Col1a1	107199	326398	81808	50985.2	500484	723556	490181	525459	1.71844e+06	2.73657e+06	624377	631832
Q9CQF9	Prenylcysteine oxidase 1 (EC 1.8.3.5) (Prenylcysteine lyase)	Pcyox1	513287	514854	722681	274568	314540	769453	243818	1.26635e+06	798680	112027	423875	569645
P58252	Elongation factor 2 (EF-2) (EC 3.6.5.-)	Eef2	5.03697e+06	4.25426e+06	6.9771e+06	4.10182e+06	1.00795e+07	8.48117e+06	2.33197e+07	2.4113e+07	2.08168e+07	2.28024e+07	2.3879e+07	2.09878e+07
Q91ZS8	Double-stranded RNA-specific editase 1 (EC 3.5.4.37) (RNA-editing deaminase 1) (RNA-editing enzyme 1) (dsRNA adenosine deaminase)	Adarb1	1.45924e+06	1.47847e+06	6.75899e+06	6628336	3.52535e+06	3.73102e+06	5.74221e+06	5.46744e+06	6.19579e+06	6.2946e+06	4.78173e+06	5.02537e+06
Q9DCM2	Glutathione S-transferase kappa 1 (EC 2.5.1.18) (GST 13-13) (GST class-kappa) (GSTK1-1) (mGSTK1) (Glutathione S-transferase subunit 13)	Gstk1	4.67322e+06	6.03499e+06	5.15816e+06	6.6371e+06	1.45221e+07	1.33028e+07	2.73708e+07	2.49863e+07	2.31113e+07	1.93368e+07	2.10022e+07	1.80131e+07
P62751	Large ribosomal subunit protein uL23 (60S ribosomal protein L23a)	Rpl23a	2.98957e+06	3.16041e+06	3245957	3.05157e+06	4.26688e+06	4.72523e+06	1.16263e+07	1.39186e+07	1.32826e+07	9.84393e+06	1.27139e+07	8.04542e+06
Q9R098	Hepatocyte growth factor activator (HGF activator) (HGFA) (EC 3.4.21.-) [Cleaved into: Hepatocyte growth factor activator short chain; Hepatocyte growth factor activator long chain]	Hgfac	27850.3	431259	64339.8	158095	96649.7	46365.3	1.90061e+06	288578	1.16697e+06	537086	1.13304e+06	519485
Q91YJ2	Sorting nexin-4	Snx4	3.14088e+06	49131.7	97245.6	398690	86319.1	413418	598242	367403	61477.5	430475	643562	672953
P16627	Heat shock 70 kDa protein 1-like (Heat shock 70 kDa protein 1L) (Heat shock 70 kDa-like protein 1) (Spermatid-specific heat shock protein 70)	Hspa1l	157651	100610	102016	36180.4	56228.9	90234.2	505379	250103	1.49257e+06	942613	612959	453996
A2AR02	Peptidyl-prolyl cis-trans isomerase G (PPIase G) (Peptidyl-prolyl isomerase G) (EC 5.2.1.8) (Cyclophilin G) (Rotamase G)	Ppig	0	0	0	0	0	9090.29	267555	318394	304991	347931	93148.4	372561
P59325	Eukaryotic translation initiation factor 5 (eIF-5)	Eif5	145803	441049	680933	384916	1.08774e+06	1.44429e+06	1.85434e+06	1.00841e+06	863647	1.62132e+06	776754	916356
Q78PY7	Staphylococcal nuclease domain-containing protein 1 (EC 3.1.31.1) (100 kDa coactivator) (p100 co-activator)	Snd1	3.52886e+06	3.64376e+06	2.74123e+06	2.9077e+06	5.04234e+06	4.25265e+06	1.25838e+07	1.32435e+07	1.47409e+07	1.45418e+07	1.02727e+07	1.07001e+07
Q9CPY7	Cytosol aminopeptidase (EC 3.4.11.1) (Cysteinylglycine-S-conjugate dipeptidase) (EC 3.4.13.23) (Leucine aminopeptidase 3) (LAP-3) (Leucyl aminopeptidase) (Peptidase S) (Proline aminopeptidase) (EC 3.4.11.5) (Prolyl aminopeptidase)	Lap3	6.41643e+06	6.18347e+06	7.64719e+06	6.83173e+06	1.11897e+07	9.00645e+06	1.86997e+07	2.32988e+07	1.94674e+07	1.73729e+07	1.72291e+07	1.60696e+07
Q7TSC1	Protein PRRC2A (HLA-B-associated transcript 2) (Proline-rich and coiled-coil-containing protein 2A)	Prrc2a	304655	261879	188497	97879.4	290679	365328	458912	456716	286141	507251	409348	712528
Q61207	Prosaposin (Sulfated glycoprotein 1) (SGP-1) [Cleaved into: Saposin-A; Saposin-B-Val; Saposin-B; Saposin-C; Saposin-D]	Psap	1.43555e+06	1.96856e+06	777550	1.9237e+06	1.21077e+07	682738	5.21856e+06	4.5494e+06	3.40789e+06	4.41634e+06	2.3423e+06	2.27498e+07
Q61792	LIM and SH3 domain protein 1 (LASP-1) (Metastatic lymph node gene 50 protein) (MLN 50)	Lasp1	411175	310696	583909	697730	1.9482e+06	852459	4.38013e+06	4.31057e+06	3.12844e+06	5.53346e+06	6.94393e+06	5.09595e+06
A2AUC9	Kelch-like protein 41 (Kelch repeat and BTB domain-containing protein 10)	Klhl41	25996.9	38729	48080.2	540172	5.10882e+06	289758	854733	835170	561834	896183	103013	852750
P67778	Prohibitin 1 (B-cell receptor-associated protein 32) (BAP 32)	Phb1	1.36453e+07	1.37922e+07	1.14209e+07	1.21765e+07	1.83802e+07	2.69179e+07	5.56732e+07	5.59606e+07	4.28007e+07	4.00617e+07	6.42055e+07	5.35169e+07
Q8BT60	Copine-3 (Copine III)	Cpne3	485095	669689	249180	259962	696971	752807	1.07258e+06	280410	722962	865809	473937	819770
Q8BP48	Methionine aminopeptidase 1 (MAP 1) (MetAP 1) (EC 3.4.11.18) (Peptidase M 1)	Metap1	0	236401	0	31843.8	16317.5	451350	9.21581e+06	1.61564e+06	1.79093e+06	8.87337e+06	714033	527031
Q99MV1	Tudor domain-containing protein 1	Tdrd1	241566	314210	229460	515614	311011	846056	122626	245944	212604	10435.1	294055	160107
Q61166	Microtubule-associated protein RP/EB family member 1 (APC-binding protein EB1) (End-binding protein 1) (EB1)	Mapre1	178593	211552	263059	419872	1.0845e+06	1.12825e+06	603101	1.65621e+07	1.10367e+06	1.56703e+06	847173	657959
O88508	DNA (cytosine-5)-methyltransferase 3A (Dnmt3a) (EC 2.1.1.37) (Cysteine methyltransferase DNMT3A) (EC 2.1.1.-) (DNA methyltransferase MmuIIIA) (DNA MTase MmuIIIA) (M.MmuIIIA)	Dnmt3a	773574	704331	351964	427958	1.36644e+06	1.75056e+06	939650	2.6187e+06	1.61857e+06	1.36927e+06	1.20427e+06	1.27189e+06
P51658	Estradiol 17-beta-dehydrogenase 2 (EC 1.1.1.62) (17-beta-hydroxysteroid dehydrogenase type 2) (17-beta-HSD 2) (Testosterone 17-beta-dehydrogenase) (EC 1.1.1.239)	Hsd17b2	212358	397251	219867	114133	216238	281161	2.59312e+06	529645	734454	701650	1.22497e+06	517828
Q9CYW4	Haloacid dehalogenase-like hydrolase domain-containing protein 3	Hdhd3	378754	150320	360674	689753	1.73007e+06	976190	2.91016e+06	2.76211e+06	6.4748e+06	8.67364e+06	2.56583e+06	2.9589e+06
P14211	Calreticulin (CRP55) (Calregulin) (Endoplasmic reticulum resident protein 60) (ERp60) (HACBP)	Calr	1.80346e+07	1.73798e+07	1.58784e+07	1.63381e+07	2.11952e+07	2.10252e+07	9.71347e+07	7.96218e+07	5.96957e+07	1.00016e+08	9.08654e+07	9.59399e+07
G5E870	E3 ubiquitin-protein ligase TRIP12 (EC 2.3.2.26) (HECT-type E3 ubiquitin transferase TRIP12) (Thyroid receptor-interacting protein 12) (TR-interacting protein 12) (TRIP-12)	Trip12	148834	151032	97094.3	198930	148736	153364	105835	135902	284038	153137	114733	44358.9
Q9D3D9	ATP synthase subunit delta, mitochondrial (ATP synthase F1 subunit delta) (F-ATPase delta subunit)	Atp5f1d	1.94547e+07	2.13189e+07	2.20437e+07	22907014	4.08293e+07	3.76242e+07	7.46647e+07	7.4198e+07	6.73191e+07	6.51138e+07	6.51122e+07	6.50132e+07
Q6P2B1	Transportin-3	Tnpo3	61476.1	7604.41	0	306535	0	888694	2.04816e+06	1.85416e+06	1.83998e+06	2.08036e+06	1.66783e+06	1.69247e+06
P55050	Fatty acid-binding protein, intestinal (Fatty acid-binding protein 2) (Intestinal-type fatty acid-binding protein) (I-FABP)	Fabp2	4.72053e+06	4.55026e+06	5.85658e+06	6.26741e+06	8.55991e+06	8.51957e+06	1.74855e+07	1.73015e+07	1.40696e+07	1.69748e+07	1.45647e+07	1.55219e+07
A2AQP0	Myosin-7B (Myosin cardiac muscle beta chain) (Myosin heavy chain 7B, cardiac muscle beta isoform)	Myh7b	604699	127220	571922	573577	251455	685401	292146	306163	132766	721601	346423	409177
Q9QUJ7	Long-chain-fatty-acid--CoA ligase 4 (EC 6.2.1.3) (Arachidonate--CoA ligase) (EC 6.2.1.15) (Long-chain acyl-CoA synthetase 4) (LACS 4) (mACS4)	Acsl4	561199	666906	672309	422143	541034	703059	243494	295092	492782	138732	456717	163683
Q3TLP5	Enoyl-CoA hydratase domain-containing protein 2, mitochondrial	Echdc2	928800	938320	1.23647e+06	1.38984e+06	1.30251e+06	1.36696e+06	7.5686e+06	7.96949e+06	5.539e+06	8.41426e+06	8.39994e+06	8.65851e+06
P97742	Carnitine O-palmitoyltransferase 1, liver isoform (CPT1-L) (EC 2.3.1.21) (Carnitine O-palmitoyltransferase I, liver isoform) (CPT I) (CPTI-L) (Carnitine palmitoyltransferase 1A) (Succinyltransferase CPT1A) (EC 2.3.1.-)	Cpt1a	436578	443611	955752	945189	434258	727324	2.50579e+06	2.44632e+06	2.03062e+06	4.52067e+06	3.64184e+06	2.53435e+06
Q62093	Serine/arginine-rich splicing factor 2 (Protein PR264) (Putative myelin regulatory factor 1) (MRF-1) (Splicing component, 35 kDa) (Splicing factor SC35) (SC-35) (Splicing factor, arginine/serine-rich 2)	Srsf2	339077	348505	284448	272999	692463	455645	1.77099e+06	1.97085e+06	964026	904739	2.19502e+06	1.71805e+06
P62960	Y-box-binding protein 1 (YB-1) (CCAAT-binding transcription factor I subunit A) (CBF-A) (DNA-binding protein B) (DBPB) (Enhancer factor I subunit A) (EFI-A) (Nuclease-sensitive element-binding protein 1) (Y-box transcription factor)	Ybx1	818115	343027	838200	653796	897899	1.38532e+06	4.14595e+06	4.11862e+06	3.58401e+06	4.03354e+06	1.89282e+06	2.26917e+06
Q9CQI6	Coactosin-like protein	Cotl1	407671	430112	512232	676126	514524	669332	9.66108e+06	8.98431e+06	1.00897e+07	1.31677e+07	1.25992e+07	6.84945e+06
P28843	Dipeptidyl peptidase 4 (EC 3.4.14.5) (Dipeptidyl peptidase IV) (DPP IV) (T-cell activation antigen CD26) (Thymocyte-activating molecule) (THAM) (CD antigen CD26) [Cleaved into: Dipeptidyl peptidase 4 membrane form (Dipeptidyl peptidase IV membrane form); Dipeptidyl peptidase 4 soluble form (Dipeptidyl peptidase IV soluble form)]	Dpp4	391790	301654	198307	344739	246920	759538	1.97768e+06	2.04189e+06	2.56777e+06	1.4106e+06	582004	1.54651e+06
Q05722	Collagen alpha-1(IX) chain	Col9a1	640201	670867	69019.9	695567	870690	1.2558e+06	1.08897e+06	575720	387330	172509	850134	830940
Q99NB9	Splicing factor 3B subunit 1 (Pre-mRNA-splicing factor SF3b 155 kDa subunit) (SF3b155) (Spliceosome-associated protein 155) (SAP 155)	Sf3b1	347662	513124	181408	311187	339502	683815	647640	738629	330834	978742	341045	434679
Q8BJ71	Nuclear pore complex protein Nup93 (93 kDa nucleoporin) (CBP-interacting protein 4) (Nucleoporin Nup93)	Nup93	114062	282295	237842	369510	977457	3954.23	238405	164684	650602	101975	81559.1	124605
P46735	Unconventional myosin-Ib (MIH-L) (Myosin I alpha) (MMI-alpha) (MMIa)	Myo1b	389173	97926.6	130084	64152.1	272835	207579	244945	148922	965698	521176	1.8828e+06	199514
Q04750	DNA topoisomerase 1 (EC 5.6.2.1) (DNA topoisomerase I)	Top1	111674	81702.1	41430.4	47217	116871	28149.8	571417	386160	28712	1.04694e+06	455325	810104
P13707	Glycerol-3-phosphate dehydrogenase [NAD(+)], cytoplasmic (GPD-C) (GPDH-C) (EC 1.1.1.8)	Gpd1	1.11642e+07	1.82899e+07	1.19226e+07	1.22086e+07	2.13432e+07	1.81219e+07	4.85644e+07	4.58122e+07	5.07226e+07	4.62828e+07	4.30147e+07	4.13301e+07
Q9JII5	DAZ-associated protein 1 (Deleted in azoospermia-associated protein 1)	Dazap1	206192	199721	342483	315135	376008	1.43553e+06	2.61173e+06	2.0017e+06	2.36842e+06	3297442	2.08535e+06	2.27242e+06
P00186	Cytochrome P450 1A2 (EC 1.14.14.1) (CYPIA2) (Cholesterol 25-hydroxylase) (Cytochrome P450-P2) (Cytochrome P450-P3) (Hydroperoxy icosatetraenoate dehydratase) (EC 4.2.1.152)	Cyp1a2	618746	690240	262035	406296	372539	1.04873e+06	679590	703017	985588	391345	529686	477158
Q9D1M0	Protein SEC13 homolog (GATOR2 complex protein SEC13) (SEC13-like protein 1) (SEC13-related protein)	Sec13	159247	146729	340061	154820	502942	409102	1.79112e+06	2084724	3.5303e+06	3.29061e+06	2.64575e+06	2384133
O55137	Acyl-coenzyme A thioesterase 1 (Acyl-CoA thioesterase 1) (EC 3.1.2.-) (CTE-I) (Inducible cytosolic acyl-coenzyme A thioester hydrolase) (Long chain acyl-CoA thioester hydrolase) (Long chain acyl-CoA hydrolase) (Palmitoyl-coenzyme A thioesterase) (EC 3.1.2.2)	Acot1	1.17277e+06	1.25882e+06	404387	341314	3.16562e+06	518618	448582	2.13477e+06	1.8548e+06	2.49574e+06	4.90951e+06	2.9454e+06
O88329	Unconventional myosin-Ia (Brush border myosin I) (BBM-I) (BBMI) (Myosin I heavy chain) (MIHC)	Myo1a	84183.1	36322	931.398	9158.98	44207.8	53851.9	86683.1	6200.29	67124.2	49336	130463	186506
Q9CZT5	Vasorin (Protein slit-like 2)	Vasn	346975	0	0	14675.6	1.11083e+06	8042.04	7.98009e+06	7.40861e+06	9.87313e+06	8.68189e+06	5.02785e+06	5.11434e+06
Q9WTP6	Adenylate kinase 2, mitochondrial (AK 2) (EC 2.7.4.3) (ATP-AMP transphosphorylase 2) (ATP:AMP phosphotransferase) (Adenylate monophosphate kinase)	Ak2	3.84155e+06	2.34727e+06	3.91429e+06	3.48207e+06	6.26584e+06	8.2728e+06	2.56418e+07	2.50036e+07	2.12466e+07	2.15343e+07	2.47911e+07	2.1928e+07
Q61838	Pregnancy zone protein (Alpha-2-macroglobulin) (Alpha-2-M) [Cleaved into: Alpha-2-macroglobulin 165 kDa subunit; Alpha-2-macroglobulin 35 kDa subunit]	Pzp	4.569e+06	5.0006e+06	3.58995e+06	4.0318e+06	9.32022e+06	4.47236e+06	3.60598e+07	3.22489e+07	4.74314e+07	4.17252e+07	2.02306e+07	2.11194e+07
P26443	Glutamate dehydrogenase 1, mitochondrial (GDH 1) (EC 1.4.1.3)	Glud1	2.84858e+07	3.24777e+07	3.58799e+07	3.32317e+07	5.8046e+07	5.00409e+07	1.60547e+08	1.56727e+08	1.25208e+08	1.08243e+08	1.67907e+08	1.45197e+08
Q99M87	DnaJ homolog subfamily A member 3, mitochondrial (DnaJ protein Tid-1) (mTid-1) (Tumorous imaginal discs protein Tid56 homolog)	Dnaja3	407032	343233	160855	268726	1.55148e+06	1.14097e+06	2.46099e+06	4.20511e+06	2.24549e+06	2.46096e+06	2.68499e+06	3.24059e+06
Q8C165	N-fatty-acyl-amino acid synthase/hydrolase PM20D1 (EC 3.5.1.114) (EC 3.5.1.14) (Peptidase M20 domain-containing protein 1) (PM20D1)	Pm20d1	3.53975e+06	338139	389716	908407	1.57929e+06	971289	5.32425e+06	6.01846e+06	2.17636e+06	4.24011e+06	4.29412e+06	3168970
P08071	Lactotransferrin (Lactoferrin) (EC 3.4.21.-)	Ltf	1.23324e+06	717473	647721	1.56987e+06	1.87983e+06	2.11602e+06	309337	70043.2	184254	305232	251088	11154.9
Q68FD5	Clathrin heavy chain 1	Cltc	2.89083e+06	2.49149e+06	1.75349e+06	2.10034e+06	3.30737e+06	4.39921e+06	1.32386e+07	1.26737e+07	1.38465e+07	1.45579e+07	1.27789e+07	1.28945e+07
Q8BH59	Electrogenic aspartate/glutamate antiporter SLC25A12, mitochondrial (Solute carrier family 25 member 12)	Slc25a12	50295.9	470694	212096	45822	544867	765150	1.51989e+06	925304	465910	228899	173792	304708
O09110	Dual specificity mitogen-activated protein kinase kinase 3 (MAP kinase kinase 3) (MAPKK 3) (EC 2.7.12.2) (MAPK/ERK kinase 3) (MEK 3)	Map2k3	397430	378775	0	0	375778	725197	4.97181e+06	6272434	2.20293e+06	4.4302e+06	2.78038e+06	8.13585e+06
Q924Y0	Gamma-butyrobetaine dioxygenase (EC 1.14.11.1) (Gamma-butyrobetaine hydroxylase) (Gamma-BBH) (Gamma-butyrobetaine,2-oxoglutarate dioxygenase)	Bbox1	8.13475e+06	6.04713e+06	1.41129e+06	4.49467e+06	7.11775e+06	7.41294e+06	4.60838e+06	817742	2.04684e+06	2.48408e+06	2.9573e+06	2.82591e+06
Q99P72	Reticulon-4 (Neurite outgrowth inhibitor) (Nogo protein)	Rtn4	340659	323875	446356	331981	616576	497243	529536	557248	304262	2.85447e+06	162619	1.98824e+06
P14576	Signal recognition particle subunit SRP54 (EC 3.6.5.4) (Signal recognition particle 54 kDa protein)	Srp54	764077	338643	427022	300475	1.74389e+06	1.22729e+06	2.48518e+06	661957	1.66999e+06	2.13997e+06	597097	229143
Q9CR98	Protein FAM136A	Fam136a	931026	1.79006e+06	675187	558529	3.62459e+06	1.85828e+06	3.38109e+06	658789	547309	883478	501496	608366
Q571F8	Glutaminase liver isoform, mitochondrial (GLS) (EC 3.5.1.2) (L-glutaminase) (L-glutamine amidohydrolase) (LGA)	Gls2	2.66122e+06	1.91365e+06	2.26786e+06	5.80164e+06	2.84343e+06	9.51903e+06	6.88124e+06	7.99674e+06	3.55386e+06	4.2251e+06	3.48181e+06	3.7455e+06
Q61147	Ceruloplasmin (Cuproxidase ceruloplasmin) (EC 1.16.3.4) (Ferroxidase ceruloplasmin) (EC 1.16.3.1) (Glutathione peroxidase ceruloplasmin) (EC 1.11.1.9) (Glutathione-dependent peroxiredoxin ceruloplasmin) (EC 1.11.1.27)	Cp	698048	679503	554854	486967	3.67215e+06	1.06372e+06	1.74704e+06	2.71083e+06	3.05798e+06	3.34142e+06	912786	1.59165e+06
O08709	Peroxiredoxin-6 (EC 1.11.1.27) (1-Cys peroxiredoxin) (1-Cys PRX) (Acidic calcium-independent phospholipase A2) (aiPLA2) (EC 3.1.1.4) (Antioxidant protein 2) (Glutathione-dependent peroxiredoxin) (Lysophosphatidylcholine acyltransferase 5) (LPC acyltransferase 5) (LPCAT-5) (Lyso-PC acyltransferase 5) (EC 2.3.1.23) (Non-selenium glutathione peroxidase) (NSGPx)	Prdx6	4.86197e+07	4.83532e+07	5.04723e+07	5.24941e+07	9.40535e+07	9.09785e+07	2.10813e+08	1.95312e+08	1.97197e+08	1.97944e+08	1.95758e+08	1.86044e+08
P22599	Alpha-1-antitrypsin 1-2 (AAT) (Alpha-1 protease inhibitor 2) (Alpha-1-antiproteinase) (Serine protease inhibitor 1-2) (Serine protease inhibitor A1b) (Serpin A1b)	Serpina1b	1.3688e+06	498703	374344	548424	477724	399479	4.86112e+06	4.6446e+06	1.3966e+07	1.33585e+07	4.62478e+06	3.80492e+06
Q9CY64	Biliverdin reductase A (BVR A) (EC 1.3.1.24) (Biliverdin-IX alpha-reductase)	Blvra	464524	152065	235077	412787	366159	155684	4.37828e+06	2.95099e+06	1.97417e+06	1.59344e+06	4.87235e+06	1.21002e+07
Q8VCI5	Peroxisomal biogenesis factor 19 (Peroxin-19) (Peroxisomal farnesylated protein) (PxF)	Pex19	1.32847e+06	602928	98717	1.82073e+06	224809	3.24267e+06	5.63612e+06	3.00413e+06	23328288	1.16992e+06	6.06327e+07	6.23028e+07
P08775	DNA-directed RNA polymerase II subunit RPB1 (RNA polymerase II subunit B1) (EC 2.7.7.6) (3'-5' exoribonuclease) (EC 3.1.13.-) (DNA-directed RNA polymerase II subunit A) (DNA-directed RNA polymerase III largest subunit) (RNA-directed RNA polymerase II subunit RPB1) (EC 2.7.7.48)	Polr2a	149078	610821	488724	990343	1.2001e+06	162464	2.37147e+06	1.39088e+06	3.05376e+06	1.35424e+06	1.76702e+06	1.19941e+06
P40336	Vacuolar protein sorting-associated protein 26A (H<beta>58 protein) (H beta 58) (Vesicle protein sorting 26A) (mVPS26)	Vps26a	999049	269466	586883	265931	1.71786e+06	1.89894e+06	615397	563140	582810	566884	1.04814e+06	1.08598e+06
P59470	DNA-directed RNA polymerase III subunit RPC2 (RNA polymerase III subunit C2) (EC 2.7.7.6) (C128) (DNA-directed RNA polymerase III 127.6 kDa polypeptide) (DNA-directed RNA polymerase III subunit B)	Polr3b	514613	660235	185080	456357	677952	437207	1.80324e+06	2.31153e+06	2.71551e+06	874488	2.01314e+06	510131
Q61586	Glycerol-3-phosphate acyltransferase 1, mitochondrial (GPAT-1) (EC 2.3.1.15) (P90)	Gpam	784050	871648	796146	185855	1.18366e+06	455264	875913	481812	1.08045e+06	448014	860652	269756
P12382	ATP-dependent 6-phosphofructokinase, liver type (ATP-PFK) (PFK-L) (EC 2.7.1.11) (6-phosphofructokinase type B) (Phosphofructo-1-kinase isozyme B) (PFK-B) (Phosphohexokinase)	Pfkl	126279	147906	1.47432e+06	106856	293380	201665	433083	670435	495460	543957	835212	737938
Q3TC72	Fumarylacetoacetate hydrolase domain-containing protein 2A (EC 3.-.-.-)	Fahd2	643532	421243	305858	508121	745054	852252	886788	680676	719373	626118	902909	650076
Q8C5N3	Pre-mRNA-splicing factor CWC22 homolog (Nucampholin homolog)	Cwc22	99222.1	86638.5	41875.9	94625.9	168718	183909	680554	1.36031e+06	286056	703767	772525	847941
P48771	Cytochrome c oxidase subunit 7A2, mitochondrial (Cytochrome c oxidase subunit VIIa-liver/heart) (Cytochrome c oxidase subunit VIIa-L)	Cox7a2	1.1141e+06	3.70814e+06	1.16414e+06	1.5643e+06	1.39936e+06	2.55865e+06	1.28383e+07	1.30096e+07	1.13907e+07	1.09621e+07	13200191	1.22469e+07
P97429	Annexin A4 (Annexin IV) (Annexin-4)	Anxa4	1.02378e+06	1.04696e+06	699111	1.30176e+06	1.33421e+06	1.78288e+06	6.45847e+06	1.84035e+07	1.53289e+07	1.5191e+07	11246140	1.0747e+07
Q80TS3	Adhesion G protein-coupled receptor L3 (Latrophilin-3) (Lectomedin-3)	Adgrl3	227208	276532	223678	111497	494146	309107	981764	505329	549123	331335	1.67019e+06	667941
Q6IFZ6	Keratin, type II cytoskeletal 1b (Cytokeratin-1B) (CK-1B) (Embryonic type II keratin-1) (Keratin-77) (K77) (Type-II keratin Kb39)	Krt77	335521	152753	818311	46551.6	802026	88172.4	795775	590094	213735	34561.9	215568	467179
P08551	Neurofilament light polypeptide (NF-L) (68 kDa neurofilament protein) (Neurofilament triplet L protein)	Nefl	2.26137e+06	566016	948466	1.19616e+06	4.09732e+06	4.69373e+06	5.23132e+06	6.58775e+06	5.44884e+06	5.81303e+06	6.32725e+06	4.01211e+06
Q8BIL5	Protein Hook homolog 1 (mHK1)	Hook1	15487.4	166289	120204	18807.6	0	521324	209445	607222	63011.3	370049	10838.4	202407
Q9CQD4	Charged multivesicular body protein 1B2 (Chromatin-modifying protein 1b-2) (CHMP1b-2)	Chmp1b2	0	0	130926	718119	384105	0	4.16098e+06	2.50859e+06	798138	153474	120972	4.99299e+06
Q8VDW0	ATP-dependent RNA helicase DDX39A (EC 3.6.4.13) (DEAD box protein 39)	Ddx39a	29051.6	382170	108046	493332	595990	70283.5	385234	156512	768301	610888	719148	109516
Q61301	Catenin alpha-2 (Alpha N-catenin)	Ctnna2	767567	668918	524209	527629	28080.5	14731.4	3.61422e+06	3.24517e+06	3.54816e+06	3.53676e+06	4.214e+06	3.32956e+06
Q5SUR0	Phosphoribosylformylglycinamidine synthase (FGAM synthase) (FGAMS) (EC 6.3.5.3) (Formylglycinamide ribonucleotide amidotransferase) (FGAR amidotransferase) (FGAR-AT) (Formylglycinamide ribotide amidotransferase)	Pfas	126516	2.5599e+06	25636.6	1.85628e+06	286208	5.7259e+06	2.31562e+06	2.19382e+06	723275	2.00213e+06	492269	558722
P25206	DNA replication licensing factor MCM3 (EC 3.6.4.12) (DNA polymerase alpha holoenzyme-associated protein P1) (P1-MCM3)	Mcm3	282830	1.48659e+06	859451	1.1964e+06	2.12928e+06	1.32673e+06	1.62201e+06	5.5222e+06	3.67105e+06	6.87181e+06	2.35726e+06	2.83282e+06
P39039	Mannose-binding protein A (MBP-A) (Mannan-binding protein) (Ra-reactive factor polysaccharide-binding component p28B) (RaRF p28B)	Mbl1	199489	273527	0	128950	0	27323.5	1.12745e+06	1.15521e+06	2.9632e+06	2.86915e+06	1.53514e+06	920023
P17563	Methanethiol oxidase (MTO) (EC 1.8.3.4) (56 kDa selenium-binding protein) (SBP56) (SP56) (Selenium-binding protein 1)	Selenbp1	6.81539e+06	3.89127e+06	4.02496e+06	4.88742e+06	5.87761e+06	6.37254e+06	6.57645e+06	4.70444e+06	3.74061e+06	5.75647e+06	4.42792e+06	6.30735e+06
P01867	Immunoglobulin heavy constant gamma 2B (Ig gamma-2B chain C region)	Ighg2b	101498	7217.73	16374	0	0	49985.4	3.3994e+06	3.22535e+06	2.52485e+06	1.96961e+06	1.93832e+06	1.50962e+06
P58710	L-gulonolactone oxidase (LGO) (EC 1.1.3.8) (L-gulono-gamma-lactone oxidase) (GLO)	Gulo	2.28773e+06	2234805	2.94489e+06	2.9962e+06	4.59734e+06	3.12286e+06	2.35971e+07	2.38722e+07	2.39137e+07	2.25417e+07	2.65304e+07	2.25535e+07
P16460	Argininosuccinate synthase (EC 6.3.4.5) (Citrulline--aspartate ligase)	Ass1	6.88545e+07	6.1314e+07	6.23532e+07	6.7517e+07	1.2956e+08	1.29955e+08	4.14676e+08	4.05726e+08	3.10673e+08	2.78978e+08	3.54287e+08	3.2237e+08
Q922B2	Aspartate--tRNA ligase, cytoplasmic (EC 6.1.1.12) (Aspartyl-tRNA synthetase) (AspRS)	Dars1	1.74912e+06	1.77955e+06	1.74479e+06	1.61438e+06	3.34773e+06	3.04865e+06	8.09897e+06	9.12669e+06	8.43557e+06	9.51055e+06	7.56337e+06	7.8242e+06
Q9Z2C9	Myotubularin-related protein 7 (Inositol 1,3-bisphosphate phosphatase) (EC 3.1.3.-) (Phosphatidylinositol-3-phosphate phosphatase) (EC 3.1.3.64)	Mtmr7	99644.3	187574	141218	59743.9	44423.5	108217	2.20468e+06	2.80353e+06	5.48701e+06	5.42961e+06	1.67935e+06	1.68197e+06
P08113	Endoplasmin (94 kDa glucose-regulated protein) (GRP-94) (Endoplasmic reticulum resident protein 99) (ERp99) (Heat shock protein 90 kDa beta member 1) (Polymorphic tumor rejection antigen 1) (Tumor rejection antigen gp96)	Hsp90b1	8.88573e+06	1.12256e+07	9.10947e+06	8.53503e+06	1.46869e+07	1.59402e+07	4.8796e+07	3.87555e+07	4.78395e+07	4.58326e+07	3.94716e+07	5.32713e+07
P05784	Keratin, type I cytoskeletal 18 (Cytokeratin endo B) (Keratin D) (Cytokeratin-18) (CK-18) (Keratin-18) (K18)	Krt18	1.40515e+07	1.30243e+07	1.48468e+07	1.38409e+07	1.88643e+07	1.68008e+07	6.40528e+07	6.97921e+07	6.73373e+07	5.93174e+07	7.34458e+07	7.42324e+07
Q9D0F9	Phosphoglucomutase-1 (PGM 1) (EC 5.4.2.2) (Glucose phosphomutase 1) (Phosphoglucomutase-2)	Pgm1	5.50026e+06	6.79433e+06	6.23416e+06	5.32855e+06	9.81233e+06	8.62292e+06	1.68087e+07	20669600	1.33731e+07	1.05063e+07	1.57682e+07	1.39904e+07
Q8CHC4	Synaptojanin-1 (EC 3.1.3.36) (Synaptic inositol 1,4,5-trisphosphate 5-phosphatase 1)	Synj1	96103	387849	110822	422714	363812	125381	346235	301718	1.16586e+06	1.16233e+06	385244	287120
O35490	Betaine--homocysteine S-methyltransferase 1 (EC 2.1.1.5)	Bhmt	8.31438e+07	8.91616e+07	8.94192e+07	6.87622e+07	1.6888e+08	1.55796e+08	5.14534e+08	5.78495e+08	4.41444e+08	4.06393e+08	4.5202e+08	4.87826e+08
O08917	Flotillin-1	Flot1	288184	446162	103373	513527	703806	694306	301527	857046	1.1913e+06	1.22049e+06	235083	500376
P14206	Small ribosomal subunit protein uS2 (37 kDa laminin receptor precursor) (37LRP) (37 kDa oncofetal antigen) (37/67 kDa laminin receptor) (LRP/LR) (40S ribosomal protein SA) (67 kDa laminin receptor) (67LR) (Laminin receptor 1) (LamR) (Laminin-binding protein precursor p40) (LBP/p40) (OFA/iLRP)	Rpsa	8.72829e+06	8.44325e+06	1.15394e+07	8.48274e+06	1.48139e+07	1.29543e+07	5.18052e+07	4.74149e+07	5.01997e+07	4.19327e+07	4.52894e+07	4.32253e+07
P97310	DNA replication licensing factor MCM2 (EC 3.6.4.12) (Minichromosome maintenance protein 2 homolog) (Nuclear protein BM28)	Mcm2	56886.1	141394	123682	238315	372874	757271	697367	184078	699731	85485.2	386488	96298.9
P14847	C-reactive protein	Crp	20889.1	694498	199777	67468.6	0	105823	2.11738e+06	2.01398e+06	1.15404e+06	1668818	3.56156e+06	2.71559e+06
Q3UDE2	Tubulin--tyrosine ligase-like protein 12 (Inactive tubulin--tyrosine ligase-like protein 12)	Ttll12	402352	227549	276826	217250	593177	43160.8	219181	110600	138659	309574	259579	191527
P26618	Platelet-derived growth factor receptor alpha (PDGF-R-alpha) (PDGFR-alpha) (EC 2.7.10.1) (Alpha platelet-derived growth factor receptor) (Alpha-type platelet-derived growth factor receptor) (CD140 antigen-like family member A) (Platelet-derived growth factor alpha receptor) (CD antigen CD140a)	Pdgfra	934264	972222	75286.5	1.43599e+06	2.01726e+06	464071	1.2411e+06	295285	948030	465680	997271	709859
Q5EBG8	Uncharacterized protein C1orf50 homolog		96460.6	644149	123197	0	578166	155805	836109	3.51831e+07	3.50237e+07	3.43238e+07	1.91896e+06	1.49376e+06
Q8BZ98	Dynamin-3 (EC 3.6.5.5)	Dnm3	551753	602254	559885	101748	864587	912852	1.38308e+06	1.5427e+06	366745	559468	1.38361e+06	1.16358e+06
O70589	Peripheral plasma membrane protein CASK (EC 2.7.11.1) (Calcium/calmodulin-dependent serine protein kinase)	Cask	42620.2	73409.9	97673.8	55344.5	244931	76533	919482	407928	645354	1.389e+06	815607	1.31101e+06
Q8BGT5	Alanine aminotransferase 2 (ALT2) (EC 2.6.1.2) (Glutamate pyruvate transaminase 2) (GPT 2) (Glutamic--alanine transaminase 2) (Glutamic--pyruvic transaminase 2)	Gpt2	430908	321153	799586	707742	639629	848815	1.91942e+06	1.38856e+06	1.81822e+06	1.63345e+06	2.11957e+06	1.87511e+06
P70188	Kinesin-associated protein 3 (KAP-3) (KAP3)	Kifap3	129604	0	0	28846.4	0	2.01167e+06	3.14228e+06	867923	1.1452e+06	1.37541e+06	1.42787e+06	76826.3
Q9JHH6	Carboxypeptidase B2 (EC 3.4.17.20) (Carboxypeptidase R) (CPR) (Carboxypeptidase U) (CPU) (Thrombin-activable fibrinolysis inhibitor) (TAFI)	Cpb2	91886.9	0	99940.1	149945	209113	218101	175240	846069	609020	699757	438197	354461
P01864	Ig gamma-2A chain C region secreted form (B allele)		538485	610362	135673	472867	622813	1.34398e+06	4.40246e+06	3.98441e+06	3.81809e+06	3.43543e+06	1.25735e+06	1.41312e+06
P70404	Isocitrate dehydrogenase [NAD] subunit gamma 1, mitochondrial (Isocitric dehydrogenase subunit gamma) (NAD(+)-specific ICDH subunit gamma)	Idh3g	511821	411979	846612	874903	666220	497809	1.94769e+06	2.54914e+06	1.78345e+06	3.29964e+06	2.40231e+06	2.79039e+06
P22907	Porphobilinogen deaminase (PBG-D) (EC 2.5.1.61) (Hydroxymethylbilane synthase) (HMBS) (Pre-uroporphyrinogen synthase)	Hmbs	0	93777	31837.9	65799.8	237127	172506	4.73089e+06	3.58619e+06	9.39302e+06	7.82578e+06	1.83241e+06	4.28904e+06
Q04857	Collagen alpha-1(VI) chain	Col6a1	13739.5	92534.9	157243	385126	24289.1	133599	231488	239316	364285	247962	588279	175221
Q9DAU1	Protein canopy homolog 3 (Protein associated with Tlr4) (Trinucleotide repeat-containing gene 5 protein)	Cnpy3	81317.6	97475	0	0	379708	53111.8	608880	123092	212368	338806	649312	13491.8
P18242	Cathepsin D (EC 3.4.23.5)	Ctsd	8.53649e+06	1.30778e+07	3.14279e+06	3.39837e+06	6.32262e+06	5.46686e+06	1.84851e+07	2.24081e+07	2.33616e+07	1.85281e+07	1.36671e+07	1.42467e+07
Q9JJI8	Large ribosomal subunit protein eL38 (60S ribosomal protein L38)	Rpl38	2.00331e+06	2.06509e+06	3.28407e+06	1.85264e+06	4.63388e+06	5.28494e+06	1.03083e+07	8.39003e+06	9.18934e+06	8.27481e+06	8.80012e+06	7.08728e+06
Q8CCH2	NHL repeat-containing protein 3	Nhlrc3	440259	167410	153042	489300	283479	449531	816777	823574	1.28962e+06	1.42627e+06	1.67452e+06	199297
Q8BHN3	Neutral alpha-glucosidase AB (EC 3.2.1.207) (Alpha-glucosidase 2) (Glucosidase II subunit alpha)	Ganab	951799	1.43975e+06	1.55595e+06	1.35995e+06	2.00823e+06	2.16943e+06	1.39364e+07	1.33325e+07	1.29695e+07	1.45581e+08	1.06263e+07	1.02375e+07
P97807	Fumarate hydratase, mitochondrial (Fumarase) (EC 4.2.1.2) (EF-3)	Fh	6.47493e+06	4.64977e+06	5.72353e+06	5.76265e+06	9.17557e+06	9.31271e+06	2.61991e+07	2.94805e+07	2.3155e+07	2.25644e+07	2.2758e+07	2.74179e+07
Q811U4	Mitofusin-1 (EC 3.6.5.-) (Transmembrane GTPase MFN1)	Mfn1	114683	253453	255597	152067	380860	283329	424788	234189	114925	232066	613142	830082
Q02257	Junction plakoglobin (Desmoplakin III) (Desmoplakin-3)	Jup	58801.7	1.2368e+06	380367	162363	66753.9	164655	113717	365337	254941	164707	97358.3	356947
Q8BX94	Oxysterol-binding protein-related protein 2 (ORP-2) (OSBP-related protein 2)	Osbpl2	206235	207588	344506	46564.5	399133	447119	52584.8	297112	727599	91438.9	396767	518286
Q9CQV8	14-3-3 protein beta/alpha (Protein kinase C inhibitor protein 1) (KCIP-1) [Cleaved into: 14-3-3 protein beta/alpha, N-terminally processed]	Ywhab	3.73726e+06	3.47903e+06	3.08601e+06	2.51892e+06	5.41831e+06	5.20419e+06	7.74411e+06	7.32299e+06	9829260	9.14204e+06	6.77496e+06	9.41134e+06
P03995	Glial fibrillary acidic protein (GFAP)	Gfap	107252	61261.7	251900	142111	247586	798995	191326	193970	5.23454e+06	441618	11606.8	59347.5
Q9Z1E4	Glycogen [starch] synthase, muscle (EC 2.4.1.11) (Glycogen synthase 1)	Gys1	136164	105625	317691	34522.8	132902	79569.4	4.91968e+06	1.92917e+06	939508	302845	3.23187e+06	621008
Q61164	Transcriptional repressor CTCF (11-zinc finger protein) (CCCTC-binding factor) (CTCFL paralog)	Ctcf	256825	297147	698433	30187	269714	200758	877591	908191	1.03478e+06	1.11038e+06	651322	1.07968e+06
Q60847	Collagen alpha-1(XII) chain	Col12a1	288170	368755	323268	278747	602688	591585	311897	432789	273706	354959	219159	150577
Q9CZR2	N-acetylated-alpha-linked acidic dipeptidase 2 (EC 3.4.17.21) (Glutamate carboxypeptidase III) (GCPIII) (N-acetylaspartylglutamate peptidase II) (NAAG-peptidase II) (N-acetylated-alpha-linked acidic dipeptidase II) (NAALADase II)	Naalad2	11068.7	37628.2	12360.1	81285.2	92571.7	14869.1	11099.2	225060	214507	143042	21910.3	617511
Q99L47	Hsc70-interacting protein (Hip) (Protein FAM10A1) (Protein ST13 homolog)	St13	633854	626131	843840	668386	1.31894e+06	483441	8.45265e+06	1.60814e+07	1.42258e+07	1.13894e+07	8.54328e+06	8.21808e+06
Q91X21	Uncharacterized protein KIAA2013	Kiaa2013	4.33307e+06	4.36925e+06	5.87236e+06	5.6537e+06	9.14428e+06	8.20522e+06	321339	335522	320659	569606	709551	470780
Q91YE6	Importin-9 (Imp9) (Importin-9a) (Imp9a) (Importin-9b) (Imp9b) (Ran-binding protein 9) (RanBP9)	Ipo9	802754	760402	1.02469e+06	82181.3	218354	1.02432e+06	85182.1	1.63109e+06	48913.1	19211.7	561592	550758
Q9R1T2	SUMO-activating enzyme subunit 1 (Ubiquitin-like 1-activating enzyme E1A) [Cleaved into: SUMO-activating enzyme subunit 1, N-terminally processed]	Sae1	111313	355227	7726.26	83030.7	43695.8	250561	226799	539842	785275	11767.3	55115.6	297355
P48962	ADP/ATP translocase 1 (ADP,ATP carrier protein 1) (ADP,ATP carrier protein, heart/skeletal muscle isoform T1) (Adenine nucleotide translocator 1) (ANT 1) (Solute carrier family 25 member 4)	Slc25a4	240102	405182	13618.1	303266	384676	205998	1.04771e+06	895332	676836	523095	729470	142468
Q9D8U8	Sorting nexin-5	Snx5	655934	772174	82251.4	410832	434251	456815	1.43858e+06	851702	1.01592e+06	2.06869e+06	988419	1.45612e+06
Q99PL5	Ribosome-binding protein 1 (Ribosome receptor protein) (RRp) (mRRp)	Rrbp1	1.49856e+06	1.21204e+06	1.14311e+06	1.03005e+06	1.82471e+06	1.37865e+06	4.35321e+06	3.7876e+06	3.35214e+06	3.11116e+06	3.67942e+06	2.96024e+06
Q9ESD7	Dysferlin (Dystrophy-associated fer-1-like protein) (Fer-1-like protein 1)	Dysf	231528	632995	595020	561388	217173	276445	403027	2.2131e+06	596333	1.74894e+06	543569	2.76027e+06
Q922P9	Cytokine-like nuclear factor N-PAC (NPAC) (Glyoxylate reductase 1 homolog) (Nuclear protein NP60) (Putative oxidoreductase GLYR1)	Glyr1	164944	285570	179730	187590	349780	234465	1.49237e+06	1.40496e+06	729363	1.85615e+06	470414	383506
P52196	Thiosulfate sulfurtransferase (EC 2.8.1.1) (Rhodanese)	Tst	6.02168e+06	1.01807e+07	8.16367e+06	8.40235e+06	9.30091e+06	9.94322e+06	4.48716e+07	4.54027e+07	3.39218e+07	3.52943e+07	4.20989e+07	3.72429e+07
Q922D8	C-1-tetrahydrofolate synthase, cytoplasmic (C1-THF synthase) [Cleaved into: C-1-tetrahydrofolate synthase, cytoplasmic, N-terminally processed] [Includes: Methylenetetrahydrofolate dehydrogenase (EC 1.5.1.5); Methenyltetrahydrofolate cyclohydrolase (EC 3.5.4.9); Formyltetrahydrofolate synthetase (EC 6.3.4.3)]	Mthfd1	5.62985e+06	4.25865e+06	4.41296e+06	5.25981e+06	1.04436e+07	9.38046e+06	1.64133e+07	1.85589e+07	1.66216e+07	1.60895e+07	1.8174e+07	2.32951e+07
O35945	Aldehyde dehydrogenase, cytosolic 1 (EC 1.2.1.3) (ALDH class 1) (ALDH-E1) (ALHDII) (Aldehyde dehydrogenase family 1 member A7) (Aldehyde dehydrogenase phenobarbital-inducible)	Aldh1a7	4.27542e+06	4.20109e+06	4.45035e+06	4.31885e+06	6.17163e+06	4.75101e+06	9.30075e+06	10399006	1.02317e+07	9.75162e+06	9.32757e+06	6.82421e+06
Q9R112	Sulfide:quinone oxidoreductase, mitochondrial (SQOR) (EC 1.8.5.8) (Sulfide quinone oxidoreductase)	Sqor	558092	530015	389888	251189	879387	728938	430919	1.7422e+06	904357	616229	668945	449370
Q9WUZ9	Ectonucleoside triphosphate diphosphohydrolase 5 (NTPDase 5) (EC 3.6.1.6) (CD39 antigen-like 4) (ER-UDPase) (Guanosine-diphosphatase ENTPD5) (GDPase ENTPD5) (Nucleoside diphosphatase) (Uridine-diphosphatase ENTPD5) (UDPase ENTPD5)	Entpd5	2.79043e+06	3.03874e+06	2.48111e+06	1.74005e+06	4.70725e+06	4.39051e+06	1.01899e+07	1.03305e+07	1.1092e+07	1.09405e+07	9.74697e+06	9.70899e+06
Q8BX02	KN motif and ankyrin repeat domain-containing protein 2 (Ankyrin repeat domain-containing protein 25)	Kank2	89068.6	189336	75967.7	99326.7	325559	295798	1.37697e+06	164923	10025.9	329301	1.01084e+06	943657
P20357	Microtubule-associated protein 2 (MAP-2)	Map2	458792	136321	114229	607319	878686	919974	357788	141019	1.09418e+06	665846	292220	490382
P49710	Hematopoietic lineage cell-specific protein (Hematopoietic cell-specific LYN substrate 1) (LckBP1)	Hcls1	73661	444888	800221	118599	55003.4	0	90602.1	19937.6	448366	235530	204460	1.35967e+06
Q9D415	Disks large-associated protein 1 (DAP-1) (Guanylate kinase-associated protein) (PSD-95/SAP90-binding protein 1) (SAP90/PSD-95-associated protein 1) (SAPAP1)	Dlgap1	68182.5	147306	105299	118275	137579	353337	5.167e+06	131693	169783	292525	157038	855237
Q62348	Translin (EC 3.1.-.-) (Component 3 of promoter of RISC) (C3PO) (Testis/brain RNA-binding protein) (TB-RBP)	Tsn	621461	419896	379618	288339	246251	720544	2.74068e+06	3.9887e+06	2.96199e+06	3.09499e+06	6.75356e+06	9.29501e+06
Q91ZA3	Propionyl-CoA carboxylase alpha chain, mitochondrial (PCCase subunit alpha) (EC 6.4.1.3) (Propanoyl-CoA:carbon dioxide ligase subunit alpha)	Pcca	3.22804e+06	1.0883e+06	3.87482e+06	3.83766e+06	5.85801e+06	5.3924e+06	1.98255e+07	1.25842e+07	1.36462e+07	1.22514e+07	3.06542e+07	1.62669e+07
Q8VCR8	Myosin light chain kinase 2, skeletal/cardiac muscle (MLCK2) (EC 2.7.11.18)	Mylk2	2.79551e+06	2.62572e+06	3.22782e+06	3.01082e+06	5.39471e+06	6.53094e+06	1.06279e+06	999920	1.08289e+06	959589	897094	971552
B9EJ86	Oxysterol-binding protein-related protein 8 (ORP-8) (OSBP-related protein 8)	Osbpl8	101422	174804	153627	161880	164910	473095	9127.79	21769	30239.5	5204.16	40202	177916
Q99LF4	RNA-splicing ligase RtcB homolog (EC 6.5.1.8) (3'-phosphate/5'-hydroxy nucleic acid ligase) (Focal adhesion-associated protein) (FAAP)	Rtcb	674181	700468	1.15512e+06	380571	973673	704436	3.18325e+06	2.66392e+06	4.05105e+06	2.91785e+06	1.91937e+06	3.96878e+06
P51660	Peroxisomal multifunctional enzyme type 2 (MFE-2) (17-beta-hydroxysteroid dehydrogenase 4) (17-beta-HSD 4) (D-bifunctional protein) (DBP) (Multifunctional protein 2) (MFP-2) [Cleaved into: (3R)-hydroxyacyl-CoA dehydrogenase (EC 1.1.1.n12); Enoyl-CoA hydratase 2 (EC 4.2.1.107) (EC 4.2.1.119) (3-alpha,7-alpha,12-alpha-trihydroxy-5-beta-cholest-24-enoyl-CoA hydratase)]	Hsd17b4	7.49578e+06	5.58654e+06	5.95466e+06	5.85899e+06	8.27056e+06	8.32051e+06	5.29031e+07	5.87023e+07	4.66461e+07	4.53057e+07	4.04248e+07	4.73672e+07
Q63886	UDP-glucuronosyltransferase 1A1 (UGT1A1) (EC 2.4.1.17) (UDP-glucuronosyltransferase 1-1) (UDPGT 1-1) (UGT1*1) (UGT1-01) (UGT1.1) (UGTBR1)	Ugt1a1	1.92382e+06	2.33202e+06	1.37606e+06	1.6196e+06	4.58271e+06	2.1815e+06	9.47767e+06	7.84865e+06	5.94017e+06	6.68444e+06	9.39467e+06	8.264e+06
Q9DCZ4	MICOS complex subunit Mic26 (Apolipoprotein O) (MICOS complex subunit Mic23) (Protein FAM121B)	Apoo	116500	60719.3	0	0	27403.1	790919	3.47999e+06	1.03348e+07	2.93177e+06	2.7662e+06	8.69242e+06	1.14163e+07
Q8BJH1	Zinc finger C2HC domain-containing protein 1A	Zc2hc1a	159902	149442	33368.1	0	17270.5	244075	374166	212188	327355	192174	167138	303659
Q3TTY0	Phospholipase B1, membrane-associated (Phospholipase B) (Lysophospholipase) (EC 3.1.1.5) (Phospholipase A2) (EC 3.1.1.4) (Phospholipase B/lipase) (PLB/LIP) (Triacylglycerol lipase) (EC 3.1.1.3)	Plb1	301835	457310	315926	312647	716161	1.06712e+06	244422	5.48941e+06	9.31856e+06	9.56567e+06	452878	9443.17
Q8VCU1	Carboxylesterase 3B (EC 3.1.1.1) (Liver carboxylesterase 31-like)	Ces3b	3.01847e+06	2.9052e+06	2.02537e+06	1.99217e+06	7.43125e+06	8.89987e+06	1.35035e+07	1.28074e+07	2.43257e+06	9.16198e+06	1.03784e+07	9.5697e+06
O35326	Serine/arginine-rich splicing factor 5 (Delayed-early protein HRS) (Pre-mRNA-splicing factor SRP40) (Splicing factor, arginine/serine-rich 5)	Srsf5	134395	82045.1	255359	236788	311744	60343	671179	432359	209309	340349	152034	530009
P57759	Endoplasmic reticulum resident protein 29 (ERp29)	Erp29	1.74241e+06	1.59975e+06	2.41394e+06	627353	3.91769e+06	635576	1.20968e+06	696314	1.98366e+06	1.2772e+06	1.3391e+06	888122
Q811I0	ATP synthase mitochondrial F1 complex assembly factor 1	Atpaf1	348555	215381	633273	253786	69028.8	270731	369414	1.80214e+06	2.14178e+06	819566	575109	1.39259e+06
Q921M3	Splicing factor 3B subunit 3 (Pre-mRNA-splicing factor SF3b 130 kDa subunit) (SF3b130) (Spliceosome-associated protein 130) (SAP 130)	Sf3b3	99344.1	295784	88560.7	402564	310136	230076	1.06009e+06	807737	1.31439e+06	1.0606e+06	1.04189e+06	3.2906e+06
P68510	14-3-3 protein eta	Ywhah	1.26551e+06	2.52472e+06	968620	889620	1.40081e+06	1.15354e+06	6.43798e+06	4.92015e+06	7.16955e+06	4.15656e+06	2.75223e+06	1.12969e+07
P49717	DNA replication licensing factor MCM4 (EC 3.6.4.12) (CDC21 homolog) (P1-CDC21)	Mcm4	5071.85	0	96866.2	29848	11555.7	136800	73246.6	89560.3	247727	3.01817e+06	148292	2.44398e+06
O35593	26S proteasome non-ATPase regulatory subunit 14 (EC 3.4.19.-) (26S proteasome regulatory subunit RPN11) (MAD1)	Psmd14	4.32694e+06	2294586	4.42402e+06	5.13316e+06	1111618	5.74529e+06	8.13092e+06	8.21545e+06	7.55801e+06	8.08009e+06	2.24419e+06	2.41526e+06
P63028	Translationally-controlled tumor protein (TCTP) (21 kDa polypeptide) (p21) (p23)	Tpt1	7.97961e+06	2.15443e+06	2.87927e+06	4.35892e+06	3.39534e+06	1.06128e+07	4.58184e+06	2.90613e+06	7.58143e+06	7.53512e+06	5.9828e+06	3.30423e+06
Q99J83	Autophagy protein 5 (APG5-like)	Atg5	16112.7	0	0	83375.5	98368.4	0	1.03364e+07	3.04676e+07	9.94479e+07	9.14434e+07	6.59994e+06	7.17925e+06
O55222	Integrin-linked protein kinase (EC 2.7.11.1) (59 kDa serine/threonine-protein kinase) (Beta-integrin-linked kinase) (ILK-1) (ILK-2) (p59ILK)	Ilk	335937	102442	55248.3	112553	74770.2	1.79127e+06	1.2403e+06	1.40884e+07	1.14897e+07	2.59362e+06	1.63269e+07	1.69116e+07
Q9DCF9	Translocon-associated protein subunit gamma (TRAP-gamma) (Signal sequence receptor subunit gamma) (SSR-gamma)	Ssr3	229302	839826	305860	324604	617824	440762	676996	1.4522e+06	2.654e+06	4.977e+06	1.36123e+06	4.3671e+06
Q9WUU7	Cathepsin Z (EC 3.4.18.1)	Ctsz	1.34306e+06	1.24671e+06	1.65518e+06	1.97381e+06	2.22536e+06	1.64316e+06	1.69308e+07	1.42304e+07	1.26622e+07	1.71579e+07	1.62845e+07	1.27723e+07
P52194	Calmegin (A2/6) (Calnexin-T) (MEG 1 antigen)	Clgn	50796	97957.2	74303.7	11808.9	84479	21714.3	6.06036e+06	295634	1.62734e+06	469601	4.84631e+06	5.66052e+06
O70194	Eukaryotic translation initiation factor 3 subunit D (eIF3d) (Eukaryotic translation initiation factor 3 subunit 7) (eIF-3-zeta) (eIF3 p66)	Eif3d	407797	464756	223049	149957	201170	184142	395665	455012	1.98268e+06	533714	98820	656893
P20152	Vimentin	Vim	4.0782e+06	2.73278e+06	3.67719e+06	4.38616e+06	3.48587e+06	3.87561e+06	2.52567e+07	2.16375e+07	2.82727e+07	2.82762e+07	2.42128e+07	2.38403e+07
Q9JHI5	Isovaleryl-CoA dehydrogenase, mitochondrial (IVD) (EC 1.3.8.4) (Butyryl-CoA dehydrogenase) (EC 1.3.8.1)	Ivd	4.68194e+06	4.3534e+06	2.96419e+06	3.75782e+06	1.09135e+07	8.12746e+06	1.85616e+07	1.99636e+07	1.87669e+07	1.538e+07	1.39042e+07	1.74597e+07
Q80UM7	Mannosyl-oligosaccharide glucosidase (EC 3.2.1.106) (Endoplasmic reticulum alpha-glucosidase I) (ER glu I) (Glucosidase 1) (Glycoprotein-processing glucosidase I)	Mogs	198948	116093	84851.3	241261	16784.1	151228	765369	269822	220080	590250	4.65628e+06	782251
A2AN08	E3 ubiquitin-protein ligase UBR4 (EC 2.3.2.27) (N-recognin-4) (RING-type E3 ubiquitin transferase UBR4) (Zinc finger UBR1-type protein 1) (p600)	Ubr4	305389	451782	625767	490713	527657	1.34149e+06	1.0504e+06	1.76991e+06	1.08968e+06	4.74154e+06	789938	657639
Q8C8U0	Liprin-beta-1 (Protein tyrosine phosphatase receptor type f polypeptide-interacting protein-binding protein 1) (PTPRF-interacting protein-binding protein 1)	Ppfibp1	827412	707298	445253	790360	999749	925165	1.7831e+06	1.81482e+06	2.60917e+06	2.69636e+06	1.2749e+06	1.28518e+06
Q7TMY8	E3 ubiquitin-protein ligase HUWE1 (EC 2.3.2.26) (E3Histone) (HECT, UBA and WWE domain-containing protein 1) (HECT-type E3 ubiquitin transferase HUWE1) (Upstream regulatory element-binding protein 1) (URE-B1) (URE-binding protein 1)	Huwe1	147461	149247	115878	92577.7	147587	113912	1.02928e+06	956929	1.23208e+07	263167	912646	5.42463e+06
P62137	Serine/threonine-protein phosphatase PP1-alpha catalytic subunit (PP-1A) (EC 3.1.3.16)	Ppp1ca	409038	1.84513e+06	663354	1.04991e+06	1.3085e+06	984098	2.5838e+06	4.03928e+06	5.2593e+06	1.82083e+06	2.57003e+06	2.7625e+06
Q8VHE0	Translocation protein SEC63 homolog (DnaJ homolog subfamily C member 23)	Sec63	134896	159048	197605	174895	304182	240093	1.04685e+06	257648	537971	233896	105970	257616
Q3URE1	Malonate--CoA ligase ACSF3, mitochondrial (EC 6.2.1.76) (Acyl-CoA synthetase family member 3)	Acsf3	88569.4	142060	472376	176817	619082	438261	3.04075e+06	2.88677e+06	2.15555e+06	2.62941e+06	2.9815e+06	2.12827e+06
P58281	Dynamin-like GTPase OPA1, mitochondrial (EC 3.6.5.5) (Large GTP-binding protein) (LargeG) (Optic atrophy protein 1 homolog) [Cleaved into: Dynamin-like GTPase OPA1, long form (L-OPA1); Dynamin-like GTPase OPA1, short form (S-OPA1)]	Opa1	1.68845e+06	206256	628072	776854	2.47444e+06	2.07454e+06	6.6075e+06	282111	2.45712e+06	2.33238e+06	804662	3.45423e+06
Q9DCH4	Eukaryotic translation initiation factor 3 subunit F (eIF3f) (Deubiquitinating enzyme eIF3f) (EC 3.4.19.12) (Eukaryotic translation initiation factor 3 subunit 5) (eIF-3-epsilon) (eIF3 p47)	Eif3f	780084	1.22108e+06	1.06856e+06	1.11686e+06	1.33762e+06	1.70581e+06	7.3138e+06	2.93892e+06	3.01977e+06	7.40294e+06	9.13201e+06	8.83495e+06
Q9CR57	Large ribosomal subunit protein eL14 (60S ribosomal protein L14)	Rpl14	1.04454e+06	1.3627e+06	966425	1.06088e+06	1.55311e+06	1.55262e+06	854709	475453	795775	2.01024e+06	929821	479063
O55029	Coatomer subunit beta' (Beta'-coat protein) (Beta'-COP) (p102)	Copb2	969684	989568	1.5397e+06	987492	1.73003e+06	1.46114e+06	5.77361e+06	3.3824e+06	3.76094e+06	3.91575e+06	3.43332e+06	4.30236e+06
P27931	Interleukin-1 receptor type 2 (IL-1R-2) (IL-1RT-2) (IL-1RT2) (CD121 antigen-like family member B) (IL-1 type II receptor) (Interleukin-1 receptor beta) (IL-1R-beta) (Interleukin-1 receptor type II) (CD antigen CD121b) [Cleaved into: Interleukin-1 receptor type 2, membrane form (mIL-1R2) (mIL-1RII); Interleukin-1 receptor type 2, soluble form (sIL-1R2) (sIL-1RII)]	Il1r2	0	0	134209	194825	0	0	5.34658e+06	6.98491e+06	7.01451e+06	6.14932e+06	3.17662e+06	3.24986e+06
P83882	Large ribosomal subunit protein eL42 (60S ribosomal protein L36a) (60S ribosomal protein L44)	Rpl36a	525680	586602	735891	692548	1.13225e+06	1.07404e+06	837813	806106	1.17852e+06	1.56577e+06	711328	683407
O88685	26S proteasome regulatory subunit 6A (26S proteasome AAA-ATPase subunit RPT5) (Proteasome 26S subunit ATPase 3) (Tat-binding protein 1) (TBP-1)	Psmc3	618476	750871	622143	862419	661626	1.25792e+06	3.03223e+06	3.09065e+06	1.90842e+07	3.1911e+06	2.6623e+06	2.44274e+06
Q9D7Q1	Chitotriosidase-1 (EC 3.2.1.14) (Chitinase-1)	Chit1	582841	15989.3	94983.1	684921	255784	97785.1	3.93644e+06	3.74441e+06	2.32163e+06	2.11688e+06	2.6874e+06	1.86963e+06
Q6PDG5	SWI/SNF complex subunit SMARCC2 (BRG1-associated factor 170) (BAF170) (SWI/SNF complex 170 kDa subunit) (SWI/SNF-related matrix-associated actin-dependent regulator of chromatin subfamily C member 2)	Smarcc2	87575	84273	124023	143431	234960	561029	234793	580304	1.11507e+06	282777	281696	222097
Q7M6Y3	Phosphatidylinositol-binding clathrin assembly protein (Clathrin assembly lymphoid myeloid leukemia) (CALM)	Picalm	329975	717392	587562	263136	580084	510525	2.99387e+06	2.64133e+06	5.05528e+06	3.73861e+06	3.49117e+06	4.71381e+06
Q91WU0	Carboxylesterase 1F (EC 3.1.1.1) (Carboxylic ester hydrolase) (Triacylglycerol hydrolase 2) (TGH-2)	Ces1f	6.25302e+06	6.49974e+06	7.05765e+06	7.11845e+06	1.00398e+07	1.0569e+07	1.67422e+07	1.69575e+07	1.41267e+07	1.17368e+07	1.12643e+07	9.6832e+06
P51863	V-type proton ATPase subunit d 1 (V-ATPase subunit d 1) (P39) (Physophilin) (V-ATPase 40 kDa accessory protein) (V-ATPase AC39 subunit) (Vacuolar proton pump subunit d 1)	Atp6v0d1	271009	258681	4.45175e+06	4.70078e+06	5.74196e+06	359597	2.33812e+06	2.41959e+06	3.58373e+06	1.15771e+06	2.82524e+06	1.03069e+06
Q9ERE7	LRP chaperone MESD (LDLR chaperone MESD) (Mesoderm development candidate 2) (Mesoderm development protein)	Mesd	31558.7	0	77544.3	135718	633462	0	617494	2.3967e+06	2.87869e+06	2.99368e+06	1.00741e+06	2.75075e+06
Q9D5V5	Cullin-5 (CUL-5)	Cul5	1.79805e+06	2.44532e+06	449533	343446	567563	500264	7.77988e+06	8.57033e+06	9.94854e+06	8.66726e+06	1.13546e+07	1.1405e+07
Q8R2Y0	Monoacylglycerol lipase ABHD6 (EC 3.1.1.23) (2-arachidonoylglycerol hydrolase) (Abhydrolase domain-containing protein 6)	Abhd6	233788	316740	203672	159081	168511	174031	1.2726e+06	911221	84317.3	565182	356284	1.28743e+06
P61022	Calcineurin B homologous protein 1 (Calcineurin B-like protein) (Calcium-binding protein CHP) (Calcium-binding protein p22) (EF-hand calcium-binding domain-containing protein p22) (Sid 470) (p24)	Chp1	48270.3	49887	0	32318.7	161845	401408	144741	1.90132e+06	899379	2.15412e+06	891689	242245
Q9JI91	Alpha-actinin-2 (Alpha-actinin skeletal muscle isoform 2) (F-actin cross-linking protein)	Actn2	403721	54118.9	0	221221	115653	416865	984427	233683	1.05667e+06	1.05768e+06	1.22719e+06	675294
Q8JZU2	Tricarboxylate transport protein, mitochondrial (Citrate transport protein) (CTP) (Solute carrier family 25 member 1) (Tricarboxylate carrier protein)	Slc25a1	647709	825233	377195	1.12877e+06	1.36796e+06	1.61191e+06	492083	1.30427e+06	603615	1.03202e+06	4.66575e+06	4.60719e+06
Q8R317	Ubiquilin-1 (Protein linking IAP with cytoskeleton 1) (PLIC-1)	Ubqln1	3.28991e+06	3.48047e+06	708995	328430	981267	2.29046e+06	1.13518e+06	957234	965890	1.11996e+06	693374	736169
Q9QYX7	Protein piccolo (Aczonin) (Brain-derived HLMN protein) (Multidomain presynaptic cytomatrix protein)	Pclo	422578	363406	150749	221667	321593	374151	350722	257435	426202	491115	557957	315038
Q8CC88	von Willebrand factor A domain-containing protein 8	Vwa8	981931	762250	999849	916625	2.68016e+06	1.43303e+06	8.14534e+06	4.54819e+06	8.65715e+06	8.48709e+06	6.4073e+06	7.83237e+06
Q9CYR6	Phosphoacetylglucosamine mutase (PAGM) (EC 5.4.2.3) (Acetylglucosamine phosphomutase) (N-acetylglucosamine-phosphate mutase) (Phosphoglucomutase-3) (PGM 3)	Pgm3	494440	507692	466475	259015	157878	317191	2.23903e+06	3.09885e+06	2.36537e+06	787297	1.95221e+06	3.01813e+06
Q9CQC7	NADH dehydrogenase [ubiquinone] 1 beta subcomplex subunit 4 (Complex I-B15) (CI-B15) (NADH-ubiquinone oxidoreductase B15 subunit)	Ndufb4	1.37369e+06	1.14852e+06	699299	885327	5.097e+06	1.12682e+06	2684326	4.2177e+06	2.94816e+06	2.82105e+06	6.04494e+06	3.29148e+06
P62301	Small ribosomal subunit protein uS15 (40S ribosomal protein S13)	Rps13	1.07061e+06	607911	805287	722271	1.04562e+06	1.16988e+06	5.04044e+06	5.56494e+06	2.73895e+06	2.6188e+06	3.43179e+06	2.78643e+06
P08226	Apolipoprotein E (Apo-E)	Apoe	1.37087e+07	1.56654e+07	1.90261e+07	1.70655e+07	4.72798e+07	3.15668e+07	8.80978e+07	1.04417e+08	1.37187e+08	1.20983e+08	9.57906e+07	9.10203e+07
Q91ZJ5	UTP--glucose-1-phosphate uridylyltransferase (EC 2.7.7.9) (UDP-glucose pyrophosphorylase) (UDPGP) (UGPase)	Ugp2	1.2834e+07	1.2708e+07	1.07522e+07	1.04608e+07	18350474	1.9782e+07	2.43547e+07	2.34908e+07	3.94142e+07	35449995	3.54238e+07	3.10985e+07
Q62234	Myomesin-1 (Myomesin family member 1) (Skelemin)	Myom1	144909	724475	146751	246847	297033	1.04003e+06	937392	594158	1.85166e+06	3.4889e+06	1.04795e+06	1.20957e+06
Q9DCC4	Pyrroline-5-carboxylate reductase 3 (P5C reductase 3) (P5CR 3) (EC 1.5.1.2) (Pyrroline-5-carboxylate reductase-like protein)	Pycr3	117458	409112	344897	363600	568516	615035	1.25014e+06	123475	268743	134090	425020	1.23384e+06
Q9JIX8	Apoptotic chromatin condensation inducer in the nucleus (Acinus)	Acin1	247323	262788	310307	126924	533019	0	653907	2.14779e+06	1.05205e+06	1.47203e+06	805067	443442
Q3V3R1	Monofunctional C1-tetrahydrofolate synthase, mitochondrial (EC 6.3.4.3) (Formyltetrahydrofolate synthetase)	Mthfd1l	1.29806e+06	145284	187590	149589	576782	586717	794871	1.29323e+06	1.1757e+06	3.84719e+06	4.33413e+06	526291
P70274	Selenoprotein P (SeP) (Plasma selenoprotein P)	Selenop	151102	289891	21025.6	0	31271.4	0	582702	937380	1.06968e+07	1.00024e+06	968738	661568
Q923B6	Metalloreductase STEAP4 (EC 1.16.1.-) (Dudulin-4) (Six-transmembrane epithelial antigen of prostate 4) (Tumor necrosis factor-alpha-induced adipose-related protein)	Steap4	680153	487034	326572	382106	499217	871175	962690	720379	149068	436038	565336	881328
Q8BFR5	Elongation factor Tu, mitochondrial	Tufm	2.81411e+06	1.8438e+06	3.79735e+06	2.55688e+06	4.34501e+06	3.64703e+06	1.47377e+07	2.20031e+07	1.73627e+07	1.89829e+07	18186348	1.83962e+07
P63242	Eukaryotic translation initiation factor 5A-1 (eIF-5A-1) (eIF-5A1) (Eukaryotic initiation factor 5A isoform 1) (eIF-5A) (eIF-4D)	Eif5a	2.7386e+06	3.46737e+06	2.37742e+06	2.96281e+06	6.03545e+06	1.11271e+07	9.19051e+06	8.27633e+06	8.70732e+06	9.53589e+06	1.02741e+07	1.02348e+07
Q3UJD6	Ubiquitin carboxyl-terminal hydrolase 19 (EC 3.4.19.12) (Deubiquitinating enzyme 19) (Ubiquitin thioesterase 19) (Ubiquitin-specific-processing protease 19)	Usp19	130193	730356	24679.6	729019	300408	372938	610028	151007	44934.2	749258	835950	562398
Q9R0E2	Procollagen-lysine,2-oxoglutarate 5-dioxygenase 1 (EC 1.14.11.4) (Lysyl hydroxylase 1) (LH1)	Plod1	533903	310977	403352	379011	473704	895868	1.11597e+06	500302	1.54915e+06	1.35745e+06	708835	1.58513e+06
Q02566	Myosin-6 (Myosin heavy chain 6) (Myosin heavy chain, cardiac muscle alpha isoform) (MyHC-alpha)	Myh6	16705.9	212159	62181.7	43955.7	143903	268706	206366	251428	819762	794705	464619	55184.5
O88696	ATP-dependent Clp protease proteolytic subunit, mitochondrial (EC 3.4.21.92) (Endopeptidase Clp)	Clpp	1.08056e+06	1.27185e+06	1.04259e+06	742922	402487	1.383e+06	5.09915e+06	5.06403e+06	1.37217e+06	1.6575e+06	5.51046e+06	1.46566e+06
P98086	Complement C1q subcomponent subunit A	C1qa	377188	1.38558e+06	564464	5.69625e+06	303226	1.65878e+07	3.89965e+07	1.06192e+06	1.26423e+06	423395	912691	705834
Q91YP0	L-2-hydroxyglutarate dehydrogenase, mitochondrial (EC 1.1.99.2) (Duranin)	L2hgdh	760139	500054	806539	962373	593536	1.63554e+06	1.36861e+06	1.14433e+06	1.51288e+06	1.25496e+06	789170	1.09323e+06
Q9JKF1	Ras GTPase-activating-like protein IQGAP1	Iqgap1	368425	549700	529474	388304	485207	533172	3.81866e+06	4.26586e+06	1.5447e+07	8.903e+06	3.29991e+06	3.18531e+06
Q8K2I4	Beta-mannosidase (EC 3.2.1.25) (Lysosomal beta A mannosidase) (Mannanase) (Mannase)	Manba	68497.2	0	33708	98990.9	209888	245160	132192	151150	1.08243e+06	1.38325e+06	586191	584443
Q9Z2V4	Phosphoenolpyruvate carboxykinase, cytosolic [GTP] (PEPCK-C) (EC 4.1.1.32) (Serine-protein kinase PCK1) (EC 2.7.11.-)	Pck1	3.22515e+06	2.62396e+06	2.32893e+06	1.93493e+06	3.84386e+06	4.23663e+06	2.03977e+07	2.73152e+07	2.03784e+07	2.11632e+07	2.27146e+07	2.46395e+07
Q9WUR2	Enoyl-CoA delta isomerase 2 (EC 5.3.3.8) (Delta(3),delta(2)-enoyl-CoA isomerase) (D3,D2-enoyl-CoA isomerase) (Dodecenoyl-CoA isomerase) (Peroxisomal 3,2-trans-enoyl-CoA isomerase) (pECI)	Eci2	3.68932e+06	3.14986e+06	2.43335e+06	2.76638e+06	3.51786e+06	2.07538e+06	1.86435e+07	2.03338e+07	1.16262e+07	1.82366e+07	1.61701e+07	9.29658e+06
Q9CX56	26S proteasome non-ATPase regulatory subunit 8 (26S proteasome regulatory subunit RPN12) (26S proteasome regulatory subunit S14)	Psmd8	226092	8617.89	191709	367813	111945	330165	1.23473e+06	482823	527243	473854	1.47969e+06	1.66788e+06
Q8BMK4	Cytoskeleton-associated protein 4 (63-kDa cytoskeleton-linking membrane protein) (Climp-63) (p63)	Ckap4	30866	112837	11729.6	7002	0	64302	111365	420933	12546.8	405987	50810.4	428346
Q8R086	Sulfite oxidase, mitochondrial (EC 1.8.3.1)	Suox	1.14785e+06	1.19058e+06	2.0311e+06	1.70591e+06	2.24586e+06	3.19066e+06	7.94772e+06	8.87757e+06	6.50609e+06	8.00226e+06	5.29007e+06	5.14641e+06
Q80ZA4	Fibrocystin-L (Polycystic kidney and hepatic disease 1-like protein 1) (PKHD1-like protein 1) (Protein D86)	Pkhd1l1	63815.6	75317.4	63327.6	9961.77	85538.7	71166.1	424135	319674	71038.3	684136	291484	457825
Q99M28	RNA-binding protein with serine-rich domain 1	Rnps1	162307	42738.1	4683.5	0	0	1.59423e+06	77109.6	315051	459285	1.11133e+06	51781	544318
Q99LG4	Tetratricopeptide repeat protein 5 (TPR repeat protein 5) (Stress-responsive activator of p300) (Protein Strap)	Ttc5	154581	534206	202968	803083	851732	987482	1.24868e+06	972859	1.59088e+06	523917	1.18201e+06	632244
Q9DCU9	4-hydroxy-2-oxoglutarate aldolase, mitochondrial (EC 4.1.3.16) (Dihydrodipicolinate synthase-like) (DHDPS-like protein) (Probable 2-keto-4-hydroxyglutarate aldolase) (Probable KHG-aldolase)	Hoga1	4.26979e+06	4.5733e+06	4.5721e+06	2.76307e+06	7.30881e+06	5.89096e+06	1.94073e+07	1.58715e+07	1.8456e+07	13615879	1.78251e+07	1.82587e+07
Q91WK1	SPRY domain-containing protein 4	Spryd4	786412	26512.3	36944.6	19797.1	779745	934598	251288	478827	469973	576736	403383	1.06544e+06
P09242	Alkaline phosphatase, tissue-nonspecific isozyme (AP-TNAP) (TNAP) (TNSALP) (EC 3.1.3.1) (Alkaline phosphatase 2) (Alkaline phosphatase liver/bone/kidney isozyme) (Phosphoamidase) (Phosphocreatine phosphatase) (EC 3.9.1.1)	Alpl	116216	217578	100474	221206	253885	290341	299225	148382	402650	462217	556336	383515
P26369	Splicing factor U2AF 65 kDa subunit (U2 auxiliary factor 65 kDa subunit) (U2 snRNP auxiliary factor large subunit)	U2af2	412983	398282	450270	812891	341084	768823	1.24598e+06	1.9039e+06	1.12273e+06	1.44357e+06	1.59123e+06	2.5225e+06
Q91X91	Nicotinate-nucleotide pyrophosphorylase [carboxylating] (EC 2.4.2.19) (Quinolinate phosphoribosyltransferase [decarboxylating]) (QAPRTase) (QPRTase)	Qprt	1.55054e+06	1.63153e+06	3.07688e+06	2144952	3.28004e+06	3.36458e+06	9.99651e+06	1.34271e+07	1.22705e+07	7.87007e+06	7.36149e+06	9.96018e+06
Q9WV31	Activity-regulated cytoskeleton-associated protein (mArc) (Activity-regulated gene 3.1 protein) (ARC/ARG3.1) (Arg3.1)	Arc	400305	1.23753e+06	629582	656243	1.45529e+06	1.32381e+06	670649	937371	520518	175025	123739	442423
Q6P069	Sorcin	Sri	1.24145e+06	2.14631e+06	1.92887e+06	2.69306e+06	3.17517e+06	20362.2	1.26106e+06	1.14436e+06	1.02639e+06	1.11496e+06	1.12372e+06	2.89642e+06
Q8K0V4	CCR4-NOT transcription complex subunit 3 (CCR4-associated factor 3)	Cnot3	1.34529e+06	235065	458215	313892	1.83273e+06	690562	1.0077e+06	687090	417526	2.10441e+06	1.55351e+06	1.80374e+06
Q8VC98	Pleckstrin homology domain-containing family A member 4 (PH domain-containing family A member 4) (Phosphoinositol 3-phosphate-binding protein 1) (PEPP-1)	Plekha4	0	174863	57135.2	0	190617	301463	831310	673993	671230	934487	509651	481344
P29341	Polyadenylate-binding protein 1 (PABP-1) (Poly(A)-binding protein 1)	Pabpc1	2.13068e+06	2.01297e+06	6.18655e+06	2.319e+06	3.11538e+06	2.44411e+06	6.62951e+06	1.77658e+07	7.59975e+06	6.1744e+06	8.52487e+06	7.72602e+06
Q99LB7	Sarcosine dehydrogenase, mitochondrial (SarDH) (EC 1.5.8.3)	Sardh	1.44726e+07	1.83983e+07	1.44341e+07	1.43343e+07	2.87002e+07	2.91633e+07	9.47132e+07	8.7118e+07	6.7981e+07	5.66323e+07	6.89634e+07	6.39231e+07
P63005	Platelet-activating factor acetylhydrolase IB subunit beta (Lissencephaly-1 protein) (LIS-1) (PAF acetylhydrolase 45 kDa subunit) (PAF-AH 45 kDa subunit) (PAF-AH alpha) (PAFAH alpha)	Pafah1b1	64258.2	80903.1	82070.6	204692	204597	35910.4	4.53965e+06	2.6734e+06	2519270	824759	2.7536e+06	2.55523e+06
O88569	Heterogeneous nuclear ribonucleoproteins A2/B1 (hnRNP A2/B1)	Hnrnpa2b1	1.05178e+07	10721253	1.02586e+07	8.90676e+06	1.91651e+07	1.65772e+07	4.16176e+07	2.82166e+07	3.23557e+07	3.11152e+07	2.44012e+07	2.38654e+07
Q91VH2	Sorting nexin-9	Snx9	5647.77	47377.1	109468	97392.3	244693	111624	551560	412949	758813	824630	1.01072e+06	1.43098e+06
Q99KV1	DnaJ homolog subfamily B member 11 (APOBEC1-binding protein 2) (ABBP-2) (ER-associated DNAJ) (ER-associated Hsp40 co-chaperone) (Endoplasmic reticulum DNA J domain-containing protein 3) (ER-resident protein ERdj3) (ERdj3) (ERj3p)	Dnajb11	1.02898e+06	1.01902e+06	1.11689e+06	142444	5.20418e+06	5.50388e+06	2.72328e+06	2.80197e+06	1.36649e+06	2.71785e+06	2.51366e+06	2.13376e+06
Q9DBA8	Probable imidazolonepropionase (EC 3.5.2.7) (Amidohydrolase domain-containing protein 1)	Amdhd1	1.93813e+06	2.07864e+06	2.05086e+06	1.74822e+06	7.36337e+06	4.2011e+06	1.85322e+07	1.2791e+07	1.07747e+07	8.05223e+06	8.32653e+06	1.00938e+07
P21981	Protein-glutamine gamma-glutamyltransferase 2 (EC 2.3.2.13) (Isopeptidase TGM2) (EC 3.4.-.-) (Protein-glutamine deamidase TGM2) (EC 3.5.1.44) (Protein-glutamine dopaminyltransferase TGM2) (EC 2.3.1.-) (Protein-glutamine histaminyltransferase TGM2) (EC 2.3.1.-) (Protein-glutamine noradrenalinyltransferase TGM2) (EC 2.3.1.-) (Protein-glutamine serotonyltransferase TGM2) (EC 2.3.1.-) (Tissue transgl…	Tgm2	2.59269e+06	4.46431e+06	2.22874e+06	3.80564e+06	2.54614e+06	2.82559e+06	1.09766e+07	1.11517e+07	1.21554e+07	1.16551e+07	1.01046e+07	1.27082e+07
Q6P5D8	Structural maintenance of chromosomes flexible hinge domain-containing protein 1 (SMC hinge domain-containing protein 1) (EC 3.6.1.-)	Smchd1	229596	1.03345e+06	933108	201140	492451	1.68116e+06	484346	564046	562799	353736	171421	267481
P12367	cAMP-dependent protein kinase type II-alpha regulatory subunit	Prkar2a	127526	79006.6	0	119626	0	0	408590	606335	498159	337917	1.20779e+06	395286
D3Z7P3	Glutaminase kidney isoform, mitochondrial (GLS) (EC 3.5.1.2) [Cleaved into: Glutaminase kidney isoform, mitochondrial 68 kDa chain; Glutaminase kidney isoform, mitochondrial 65 kDa chain]	Gls	116576	247913	509133	318113	347631	240450	1.0003e+06	5.40131e+06	6.20236e+06	1.23945e+06	1.20617e+06	526709
Q91X52	L-xylulose reductase (XR) (EC 1.1.1.10) (Dicarbonyl/L-xylulose reductase)	Dcxr	1.93409e+06	1.63463e+06	1.76896e+06	1.54343e+06	2.98778e+06	2.89365e+06	4.06583e+06	4.40633e+06	3.78335e+06	3.29476e+06	3.5504e+06	3.56412e+06
Q8BH66	Atlastin-1 (EC 3.6.5.-) (Spastic paraplegia 3A homolog)	Atl1	178689	1.10726e+06	147517	130165	235646	131369	953569	317843	230906	632628	605034	1.14737e+06
P45952	Medium-chain specific acyl-CoA dehydrogenase, mitochondrial (MCAD) (EC 1.3.8.7)	Acadm	8.63176e+06	8.13469e+06	8.78761e+06	8.00698e+06	1.55815e+07	2.16305e+07	5.76932e+07	5.73122e+07	5.84501e+07	3.07224e+08	7.92936e+07	8.16302e+07
A2A5R2	Brefeldin A-inhibited guanine nucleotide-exchange protein 2 (Brefeldin A-inhibited GEP 2) (ADP-ribosylation factor guanine nucleotide-exchange factor 2)	Arfgef2	473357	364462	141930	83020.9	187220	494328	14442.3	25799.7	1.11245e+06	256198	1.24813e+06	1.22851e+06
Q9D1Q6	Endoplasmic reticulum resident protein 44 (ER protein 44) (ERp44) (Thioredoxin domain-containing protein 4)	Erp44	1.42022e+06	1.57261e+06	898432	998346	1.87294e+06	1.46729e+06	4.1481e+06	3.31453e+06	4.50705e+06	4.44183e+06	3.22192e+06	5.56045e+06
P08121	Collagen alpha-1(III) chain	Col3a1	1.05097e+06	1.00117e+06	211439	1.14004e+06	1.73087e+06	606899	1.61379e+06	2.67665e+06	1.28345e+06	867242	256654	205047
Q640R3	Hepatic and glial cell adhesion molecule (glialCAM) (Hepatocyte cell adhesion molecule) (Protein hepaCAM)	Hepacam	84347.3	129694	103524	36945.3	235291	247158	926711	821499	358197	1.29406e+06	746945	656139
Q91X72	Hemopexin	Hpx	1.26375e+06	1.3425e+06	1.32552e+06	5.25244e+06	2.074e+06	2.40857e+06	1.99152e+07	2.20738e+07	2.17048e+07	2.08659e+07	9.48814e+06	8.87796e+06
Q9Z2D8	Methyl-CpG-binding domain protein 3 (Methyl-CpG-binding protein MBD3)	Mbd3	761336	659701	107924	2.51492e+06	141419	415483	3.21105e+06	819458	4.37253e+06	248450	1.64454e+06	531951
Q61035	Histidine--tRNA ligase, cytoplasmic (EC 6.1.1.21) (Histidyl-tRNA synthetase) (HisRS)	Hars1	299601	583568	333466	316109	466798	151330	4.42475e+06	4.14364e+06	3.81957e+06	3.63153e+06	332125	745621
Q9JIL4	Na(+)/H(+) exchange regulatory cofactor NHE-RF3 (NHERF-3) (CFTR-associated protein of 70 kDa) (Na(+)/H(+) exchanger regulatory factor 3) (Na/Pi cotransporter C-terminal-associated protein 1) (NaPi-Cap1) (PDZ domain-containing protein 1) (Sodium-hydrogen exchanger regulatory factor 3)	Pdzk1	269814	1.46241e+06	714578	663584	804368	795081	1.91667e+06	3.87489e+06	2.63997e+06	1.28666e+06	1618023	1.84199e+06
Q62009	Periostin (PN) (Osteoblast-specific factor 2) (OSF-2)	Postn	213850	130435	170819	136544	84407.1	80252.1	897242	1.51878e+06	1.67567e+06	2.12427e+06	1.17748e+06	5.63999e+06
O08539	Myc box-dependent-interacting protein 1 (Amphiphysin II) (Amphiphysin-like protein) (Bridging integrator 1) (SH3 domain-containing protein 9)	Bin1	299667	196552	194129	199184	175817	578423	714916	179673	105729	383294	314328	145125
P47955	Large ribosomal subunit protein P1 (60S acidic ribosomal protein P1)	Rplp1	7.36868e+06	6.47191e+06	8.32295e+06	8.44851e+06	1.23101e+07	7.64681e+06	7.43173e+07	7.40409e+07	7.73688e+07	5.53616e+07	8.73745e+07	8.15746e+07
Q60875	Rho guanine nucleotide exchange factor 2 (Guanine nucleotide exchange factor H1) (GEF-H1) (LBC'S first cousin) (Lymphoid blast crisis-like 1) (Oncogene LFC) (Rhobin)	Arhgef2	750788	676505	579140	174088	1.32167e+06	1.20383e+06	354676	211175	544437	573059	94154.3	167524
Q921G7	Electron transfer flavoprotein-ubiquinone oxidoreductase, mitochondrial (ETF-QO) (ETF-ubiquinone oxidoreductase) (EC 1.5.5.1) (Electron-transferring-flavoprotein dehydrogenase) (ETF dehydrogenase)	Etfdh	7.15134e+06	6.79122e+06	4.8684e+06	6.47356e+06	1.37598e+07	1.21979e+07	4.04995e+07	3.86187e+07	2.86302e+07	3.00757e+07	3.40828e+07	3.45222e+07
P60335	Poly(rC)-binding protein 1 (Alpha-CP1) (Heterogeneous nuclear ribonucleoprotein E1) (hnRNP E1)	Pcbp1	3.41878e+06	4.33756e+06	3.72805e+06	3.33175e+06	5.45599e+06	3.59392e+06	1.66496e+07	1.64388e+07	1.59644e+07	1.67147e+07	1.67753e+07	1.73412e+07
P17047	Lysosome-associated membrane glycoprotein 2 (LAMP-2) (Lysosome-associated membrane protein 2) (CD107 antigen-like family member B) (Lysosomal membrane glycoprotein type B) (LGP-B) (CD antigen CD107b)	Lamp2	561173	827613	757510	773786	1.91073e+06	1.48894e+06	2.6031e+06	2.44436e+06	2.26441e+06	2311929	2752136	4.5719e+06
P24549	Aldehyde dehydrogenase 1A1 (EC 1.2.1.19) (EC 1.2.1.28) (EC 1.2.1.3) (EC 1.2.1.36) (3-deoxyglucosone dehydrogenase) (ALDH-E1) (ALHDII) (Aldehyde dehydrogenase family 1 member A1) (Aldehyde dehydrogenase, cytosolic) (Retinal dehydrogenase 1) (RALDH 1) (RalDH1)	Aldh1a1	5.12667e+07	5.6243e+07	4.29365e+07	4.91283e+07	6.41048e+07	6.83184e+07	1.2876e+08	1.4213e+08	1.37242e+08	1.19269e+08	1.14095e+08	1.16517e+08
P12023	Amyloid-beta precursor protein (ABPP) (APP) (Alzheimer disease amyloid A4 protein homolog) (Alzheimer disease amyloid protein) (Amyloid precursor protein) (Amyloid-beta (A4) precursor protein) (Amyloid-beta A4 protein) (Amyloidogenic glycoprotein) (AG) [Cleaved into: N-APP; Soluble APP-alpha (S-APP-alpha); Soluble APP-beta (S-APP-beta); C99 (APP-C99) (Beta-secretase C-terminal fragment) (Beta-CTF…	App	645409	540582	217203	338405	190052	558378	1.08631e+06	807326	927524	1.14217e+06	676809	538790
P97798	Neogenin	Neo1	32635.9	38293.4	71912	27686.5	57318.3	0	562482	556479	23997.6	790492	60262.7	75719.8
P26040	Ezrin (Cytovillin) (Villin-2) (p81)	Ezr	125599	0	44341.3	59457.4	88673.4	332227	2.15383e+06	2.41076e+06	2.73422e+06	1.99072e+06	3.72731e+06	869809
Q99L20	Glutathione S-transferase theta-3 (EC 2.5.1.18)	Gstt3	737224	2.14823e+06	298817	1.36226e+06	753905	880926	1.62958e+06	1.29181e+06	1.54768e+06	1.45621e+06	592907	627628
Q45VK7	Cytoplasmic dynein 2 heavy chain 1 (Cytoplasmic dynein 2 heavy chain) (Dynein cytoplasmic heavy chain 2) (Dynein heavy chain 11) (mDHC11) (Dynein heavy chain isotype 1B)	Dync2h1	666487	626123	752754	317988	758680	787293	493008	320231	703087	327124	469391	470992
Q9DB20	ATP synthase subunit O, mitochondrial (ATP synthase peripheral stalk subunit OSCP) (Oligomycin sensitivity conferral protein) (OSCP)	Atp5po	1.34146e+07	8.58447e+06	1.10202e+07	1.14797e+07	1.98856e+07	1.8525e+07	6.5653e+07	5.06896e+07	6.07637e+07	6.05858e+07	5.80011e+07	7.55643e+07
Q6HA09	Astacin-like metalloendopeptidase (EC 3.4.-.-) (Oocyte astacin) (Ovastacin) (Sperm acrosomal SLLP1-binding protein)	Astl	0	0	0	17868.7	7158.84	63276.1	360764	281184	851582	340646	285930	990903
P31786	Acyl-CoA-binding protein (ACBP) (Diazepam-binding inhibitor) (DBI) (Endozepine) (EP)	Dbi	5.04545e+07	4.91127e+07	5.47836e+07	5.52537e+07	9.59719e+07	9.32181e+07	8.74081e+07	9.19314e+07	8.45174e+07	8.03551e+07	1.21353e+08	1.17803e+08
Q99MR8	Methylcrotonoyl-CoA carboxylase subunit alpha, mitochondrial (MCCase subunit alpha) (EC 6.4.1.4) (3-methylcrotonyl-CoA carboxylase 1) (3-methylcrotonyl-CoA carboxylase biotin-containing subunit) (3-methylcrotonyl-CoA:carbon dioxide ligase subunit alpha)	Mccc1	1.43104e+06	1.18775e+06	898350	1.20436e+06	1.51167e+06	1.14009e+06	4.97307e+06	6.12254e+06	6.54427e+06	1.23859e+07	6.38182e+06	9.26096e+06
Q6URW6	Myosin-14 (Myosin heavy chain 14) (Myosin heavy chain, non-muscle IIc) (Non-muscle myosin heavy chain IIc) (NMHC II-C)	Myh14	392091	124111	487226	411579	286407	302315	1.55139e+06	2.38194e+06	2.79441e+06	1.43483e+06	197338	1.4133e+06
Q9ES00	Ubiquitin conjugation factor E4 B (EC 2.3.2.27) (RING-type E3 ubiquitin transferase E4 B) (Ubiquitin fusion degradation protein 2)	Ube4b	138047	112076	240850	203698	430914	820913	3.53535e+06	1.41719e+06	3.86483e+06	3.08788e+06	1.43693e+06	1.36717e+06
Q07113	Cation-independent mannose-6-phosphate receptor (CI Man-6-P receptor) (CI-MPR) (M6PR) (300 kDa mannose 6-phosphate receptor) (MPR 300) (Insulin-like growth factor 2 receptor) (Insulin-like growth factor II receptor) (IGF-II receptor) (M6P/IGF2 receptor) (M6P/IGF2R) (CD antigen CD222)	Igf2r	218989	206368	78039.8	9845.52	373081	167960	1.50314e+06	50200.8	172974	45136.1	231175	156037
Q6ZPJ3	(E3-independent) E2 ubiquitin-conjugating enzyme UBE2O (EC 2.3.2.24) (E2/E3 hybrid ubiquitin-protein ligase UBE2O) (Ubiquitin carrier protein O) (Ubiquitin-conjugating enzyme E2 O) (Ubiquitin-conjugating enzyme E2 of 230 kDa) (Ubiquitin-conjugating enzyme E2-230K) (Ubiquitin-protein ligase O)	Ube2o	135205	381763	250355	91306.2	445003	671009	268236	183988	223294	168863	646953	458988
Q91XA2	Golgi membrane protein 1 (Golgi membrane protein GP73) (Golgi phosphoprotein 2)	Golm1	30302.7	95830.1	91696.6	81141.2	524372	418540	635771	67558.3	743922	43223.1	823000	349574
O35098	Dihydropyrimidinase-related protein 4 (DRP-4) (Collapsin response mediator protein 3) (CRMP-3) (UNC33-like phosphoprotein 4) (ULIP-4)	Dpysl4	878831	408520	682208	205651	356457	842996	469208	373519	408192	402174	425659	438022
P06728	Apolipoprotein A-IV (Apo-AIV) (ApoA-IV) (Apolipoprotein A4)	Apoa4	4.36714e+06	5.20472e+06	3.80723e+06	3.36227e+06	7.42722e+06	5.42644e+06	5.23723e+07	4.07968e+07	6.98583e+07	7.37466e+07	3.84723e+07	5.05326e+07
Q8C0Q2	Zinc fingers and homeoboxes protein 3 (Triple homeobox protein 1) (Zinc finger and homeodomain protein 3)	Zhx3	4584.99	193724	65632.7	80788.8	155088	33876.8	14957.9	118700	84874.7	87665.5	95952.9	173503
Q70IV5	Synemin (Desmuslin)	Synm	35733.3	0	65440	0	122852	121150	559432	541224	7.64021e+06	492151	803873	534069
P54276	DNA mismatch repair protein Msh6 (G/T mismatch-binding protein) (GTBP) (GTMBP) (MutS protein homolog 6) (MutS-alpha 160 kDa subunit) (p160)	Msh6	2.9004e+06	2.77902e+06	2.03679e+06	2.13645e+06	3.46466e+06	3.64669e+06	3.76366e+06	3.87183e+06	8.75901e+06	7.43126e+06	3.12624e+06	3.40001e+06
Q61191	Host cell factor 1 (HCF) (HCF-1) (C1 factor) [Cleaved into: HCF N-terminal chain 1; HCF N-terminal chain 2; HCF N-terminal chain 3; HCF N-terminal chain 4; HCF N-terminal chain 5; HCF N-terminal chain 6; HCF C-terminal chain 1; HCF C-terminal chain 2; HCF C-terminal chain 3; HCF C-terminal chain 4; HCF C-terminal chain 5; HCF C-terminal chain 6]	Hcfc1	268777	145322	114149	205259	326670	146675	1.10545e+06	38611	782260	977136	812021	141794
Q91W50	Cold shock domain-containing protein E1	Csde1	155676	475056	64812.2	153106	143211	209033	393467	642751	1.49861e+06	476096	900449	1.13405e+06
P55014	Solute carrier family 12 member 1 (BSC1) (Bumetanide-sensitive sodium-(potassium)-chloride cotransporter 2) (Kidney-specific Na-K-Cl symporter)	Slc12a1	0	4948.4	0	0	0	0	2.78101e+06	6.07592e+06	442022	462512	23740.9	197731
Q60963	Platelet-activating factor acetylhydrolase (PAF acetylhydrolase) (EC 3.1.1.47) (1-alkyl-2-acetylglycerophosphocholine esterase) (2-acetyl-1-alkylglycerophosphocholine esterase) (LDL-associated phospholipase A2) (LDL-PLA(2)) (PAF 2-acylhydrolase)	Pla2g7	310994	490967	310489	194313	288134	202873	31109.1	481530	1.01138e+06	381087	295482	94073.1
Q9CWK8	Sorting nexin-2	Snx2	37637.2	129246	238791	128831	0	67116	926640	903372	883011	2.48586e+06	1.29709e+06	1.07984e+06
Q9CWS0	N(G),N(G)-dimethylarginine dimethylaminohydrolase 1 (DDAH-1) (Dimethylarginine dimethylaminohydrolase 1) (EC 3.5.3.18) (DDAHI) (Dimethylargininase-1)	Ddah1	3.24289e+06	2.60739e+06	2.7789e+06	2.72924e+06	4.83351e+06	4.31445e+06	4.34912e+06	4.54026e+06	2.98645e+06	2.70121e+06	3.06466e+06	2.53388e+06
Q8C9J3	Sperm flagellar protein 2 (Protein KPL2)	Spef2	65658.8	232054	276446	41055.3	197311	200808	270898	272802	233702	322782	385266	221256
Q91X17	Uromodulin (Tamm-Horsfall urinary glycoprotein) (THP) [Cleaved into: Uromodulin, secreted form]	Umod	290471	475828	1.97849e+06	1.07407e+06	190455	3.48631e+06	787731	563420	198885	317198	698883	48412.9
Q91WT9	Cystathionine beta-synthase (EC 4.2.1.22) (Beta-thionase) (Serine sulfhydrase)	Cbs	848031	1.017e+06	1.23719e+06	1.34348e+06	1.00346e+06	1.11061e+06	8.47647e+06	5.74298e+06	6.59996e+06	5.63793e+06	8.20858e+06	6.7999e+06
Q9D892	Inosine triphosphate pyrophosphatase (ITPase) (Inosine triphosphatase) (EC 3.6.1.9) (Non-canonical purine NTP pyrophosphatase) (Non-standard purine NTP pyrophosphatase) (Nucleoside-triphosphate diphosphatase) (Nucleoside-triphosphate pyrophosphatase) (NTPase)	Itpa	361221	0	225406	457496	194877	20456.3	2.69527e+06	4.96317e+06	6.56594e+06	2.03954e+07	2.54713e+07	4.29029e+06
O35604	NPC intracellular cholesterol transporter 1 (Niemann-Pick C1 protein)	Npc1	10651.3	127940	70324.2	55777.1	151637	94827.1	205547	663712	546060	198601	235568	1.3967e+06
Q9CQM9	Glutaredoxin-3 (PKC-interacting cousin of thioredoxin) (PICOT) (PKC-theta-interacting protein) (PKCq-interacting protein) (Thioredoxin-like protein 2)	Glrx3	3127451	245141	721390	895295	5.39638e+06	5.12899e+06	1.54114e+06	1.06574e+06	1.57294e+06	1.20389e+06	1.1024e+06	3.99345e+06
Q9CZN7	Serine hydroxymethyltransferase, mitochondrial (SHMT) (EC 2.1.2.1) (Glycine hydroxymethyltransferase) (Serine methylase)	Shmt2	2.24905e+06	3.02083e+06	3.60446e+06	3.27295e+06	6.21264e+06	6.29663e+06	2.64635e+07	2.97761e+07	1.90914e+07	2.32789e+07	2.63341e+07	2.49412e+07
Q9WUM3	Coronin-1B (Coronin-2)	Coro1b	693147	843692	714995	483119	907001	1.53822e+06	183867	931531	1.18658e+06	1.17234e+06	649905	286173
Q920B9	FACT complex subunit SPT16 (Chromatin-specific transcription elongation factor 140 kDa subunit) (FACT 140 kDa subunit) (FACTp140) (Facilitates chromatin transcription complex subunit SPT16)	Supt16h	102207	845595	486321	292554	105056	342636	317828	217706	41651.2	261572	830571	15357.1
Q9D7G0	Ribose-phosphate pyrophosphokinase 1 (EC 2.7.6.1) (Phosphoribosyl pyrophosphate synthase I) (PRS-I)	Prps1	162685	131005	608966	50455.6	225407	227519	203243	104212	256128	445815	465864	4219315
O88962	7-alpha-hydroxycholest-4-en-3-one 12-alpha-hydroxylase (EC 1.14.14.139) (7-alpha-hydroxy-4-cholesten-3-one 12-alpha-hydroxylase) (CYPVIIIB1) (Cytochrome P450 8B1) (Sterol 12-alpha-hydroxylase)	Cyp8b1	540422	267020	325920	373088	77350	727175	945242	950842	3.17064e+06	461132	652031	833119
Q9D2G2	Dihydrolipoyllysine-residue succinyltransferase component of 2-oxoglutarate dehydrogenase complex, mitochondrial (EC 2.3.1.61) (2-oxoglutarate dehydrogenase complex component E2) (OGDC-E2) (Dihydrolipoamide succinyltransferase component of 2-oxoglutarate dehydrogenase complex) (E2K)	Dlst	3.24549e+06	3.85699e+06	3.69302e+06	3.65115e+06	6.77349e+06	9.96947e+06	1.91134e+07	1.39632e+07	1.56608e+07	9.8837e+06	1.33376e+07	1.29302e+07
Q3THE2	Myosin regulatory light chain 12B (Myosin regulatory light chain 2-B, smooth muscle isoform) (Myosin regulatory light chain 20 kDa) (MLC20) (Myosin regulatory light chain MRLC2)	Myl12b	983444	1.13828e+06	1.48112e+06	1.31256e+06	1.36474e+06	436343	5.73589e+06	5.49739e+06	7.20603e+06	6.72598e+06	7.86482e+06	7.88633e+06
Q9DBE0	Cysteine sulfinic acid decarboxylase (EC 4.1.1.29) (Aspartate 1-decarboxylase) (EC 4.1.1.11) (Cysteine-sulfinate decarboxylase) (Sulfinoalanine decarboxylase)	Csad	3.46215e+06	4.91435e+06	3.80122e+06	4.4167e+06	7.52997e+06	2.23628e+06	3.15857e+06	2.88425e+06	5.30021e+06	6.23867e+06	2.95218e+06	3.20044e+06
P0C6F1	Dynein axonemal heavy chain 2 (Axonemal beta dynein heavy chain 2) (Ciliary dynein heavy chain 2)	Dnah2	78550.8	585241	211010	127698	854028	261130	1.48258e+06	858705	874078	2.50696e+06	704635	643618
Q9R1P3	Proteasome subunit beta type-2 (Macropain subunit C7-I) (Multicatalytic endopeptidase complex subunit C7-I) (Proteasome component C7-I)	Psmb2	626502	0	827389	271554	711900	792542	2.73719e+06	2.43585e+06	4.94207e+06	2.01265e+06	4.02755e+06	1.95154e+06
Q8CAY6	Acetyl-CoA acetyltransferase, cytosolic (EC 2.3.1.9) (Cytosolic acetoacetyl-CoA thiolase)	Acat2	4.6868e+06	3.88916e+06	6.0951e+06	7.57621e+06	1.08076e+07	6.67442e+06	4.63495e+07	4.10391e+07	2.74303e+07	2.93085e+07	3.4292e+07	3.29125e+07
P26262	Plasma kallikrein (EC 3.4.21.34) (Fletcher factor) (Kininogenin) (Plasma prekallikrein) [Cleaved into: Plasma kallikrein heavy chain; Plasma kallikrein light chain]	Klkb1	382029	555738	868813	762916	411893	738481	624634	956003	2.67719e+06	742517	966621	701417
Q5SYD0	Unconventional myosin-Id	Myo1d	102590	92349.4	410794	266014	119228	296600	598083	528841	731096	1.18793e+06	719995	632704
Q9D1A2	Cytosolic non-specific dipeptidase (EC 3.4.13.18) (CNDP dipeptidase 2) (Glutamate carboxypeptidase-like protein 1) (Threonyl dipeptidase)	Cndp2	1.85191e+06	1.51366e+06	1.77157e+06	1.69667e+06	4.60441e+06	3.95522e+06	3.5046e+06	2.74877e+06	4.96689e+06	5.04103e+06	2.85742e+06	4.44222e+06
Q8JZR0	Long-chain-fatty-acid--CoA ligase 5 (EC 6.2.1.3) (Arachidonate--CoA ligase) (EC 6.2.1.15) (Long-chain acyl-CoA synthetase 5) (LACS 5)	Acsl5	559465	292580	325382	505378	1.16578e+06	961397	5.65652e+06	6.3836e+06	3.93808e+06	3499311	5.02225e+06	1.7739e+07
Q08460	Calcium-activated potassium channel subunit alpha-1 (BK channel) (BKCA alpha) (Calcium-activated potassium channel, subfamily M subunit alpha-1) (K(VCA)alpha) (KCa1.1) (Maxi K channel) (MaxiK) (Slo-alpha) (Slo1) (mSlo1) (Slowpoke homolog) (Slo homolog) (mSlo)	Kcnma1	475805	96358.2	268054	108760	113663	198043	459899	194709	161037	331796	338045	207867
Q8VDJ3	Vigilin (High density lipoprotein-binding protein) (HDL-binding protein)	Hdlbp	2.32121e+06	1.82735e+06	1.46493e+06	2.9895e+06	2.47049e+06	2.89495e+06	6.32651e+06	6.43605e+06	6.62183e+06	8.43872e+06	5.59105e+06	7.45106e+06
O88833	Cytochrome P450 4A10 (CYPIVA10) (Cytochrome P450-LA-omega 1) (Cytochrome P452) (Lauric acid omega-hydroxylase) (Long-chain fatty acid omega-monooxygenase) (EC 1.14.14.80)	Cyp4a10	435078	326437	85758.1	193523	477795	424566	7.97958e+06	6.80653e+06	3.42753e+06	6.62606e+06	3.69798e+06	4.98728e+06
Q8VD65	Phosphoinositide 3-kinase regulatory subunit 4 (PI3-kinase regulatory subunit 4) (EC 2.7.11.1)	Pik3r4	6215.9	0	70327.9	0	169730	25188.5	417800	387876	301101	2486.97	2.48259e+06	312060
P53994	Ras-related protein Rab-2A (EC 3.6.5.2)	Rab2a	1.21295e+06	435860	1.31491e+06	255961	7.80114e+06	1.66903e+06	1.56594e+06	2.0958e+06	1.8851e+06	2.4354e+06	2.54126e+06	3.12247e+06
Q61390	T-complex protein 1 subunit zeta-2 (TCP-1-zeta-2) (CCT-zeta-2) (Cctz-2)	Cct6b	153894	254150	163160	70627.7	67446.9	990171	732848	478365	737358	1.70893e+06	622081	3.03756e+06
P00920	Carbonic anhydrase 2 (EC 4.2.1.1) (Carbonate dehydratase II) (Carbonic anhydrase II) (CA-II) (Cyanamide hydratase CA2) (EC 4.2.1.69)	Ca2	5.27323e+06	8.86617e+06	4.58768e+06	5.24719e+06	7.9659e+06	8.28361e+06	4.74665e+07	4.74999e+07	6.81801e+07	8.16528e+07	4.6183e+07	4.71821e+07
Q8BMF3	NADP-dependent malic enzyme, mitochondrial (NADP-ME) (EC 1.1.1.40) (Malic enzyme 3)	Me3	456585	999087	18826.2	7079.69	30266.7	55992.4	1.83764e+06	1.96878e+06	2.1774e+06	1.56968e+06	2.59204e+06	2.03439e+06
Q9WTI7	Unconventional myosin-Ic (Myosin I beta) (MMI-beta) (MMIb)	Myo1c	206646	284681	177460	332283	411541	208779	224319	596137	908731	286034	265755	127852
Q80ZX8	Sperm-associated antigen 1 (Infertility-related sperm protein Spag-1) (TPR-containing protein involved in spermatogenesis) (TPIS)	Spag1	27046.8	52555	170963	73028.7	506552	314599	2.27397e+06	1.92701e+06	3.3695e+06	4.70416e+06	2.34663e+06	1.29917e+06
P29758	Ornithine aminotransferase, mitochondrial (EC 2.6.1.13) (Ornithine--oxo-acid aminotransferase)	Oat	9.05027e+06	7.64376e+06	8.16771e+06	9.63357e+06	1.46208e+07	1.24106e+07	4.00848e+07	3.61629e+07	3.31922e+07	3.42932e+07	3.25779e+07	3.29141e+07
Q9CRB3	5-hydroxyisourate hydrolase (HIU hydrolase) (HIUHase) (EC 3.5.2.17) (Transthyretin-related protein)	Urah	8.67036e+06	8.47054e+06	9.78608e+06	1.12032e+07	1.33599e+07	1.55784e+07	3.45518e+07	34300327	3.04867e+07	3.13899e+07	3.98355e+07	3.84657e+07
Q80TY4	Suppression of tumorigenicity 18 protein	St18	12039.5	24499.5	852.207	21633.9	132271	25658.5	1.94242e+06	393680	2.12133e+06	1.00054e+06	479730	111728
Q6NZJ6	Eukaryotic translation initiation factor 4 gamma 1 (eIF-4-gamma 1) (eIF-4G 1) (eIF-4G1)	Eif4g1	121725	239841	230626	470799	586838	808943	1.21832e+06	887331	478453	667293	499325	344253
Q9JKV1	Proteasomal ubiquitin receptor ADRM1 (110 kDa cell membrane glycoprotein) (Gp110) (Adhesion-regulating molecule 1) (ARM-1) (Rpn13 homolog)	Adrm1	381026	508072	392742	386346	563177	552398	695716	1.37636e+06	717488	861144	884204	682594
Q8BYL4	Tyrosine--tRNA ligase, mitochondrial (EC 6.1.1.1) (Tyrosyl-tRNA synthetase) (TyrRS)	Yars2	0	20309.9	115513	9491.88	54603.3	276555	2.06743e+06	1.37328e+06	472879	422419	348561	356498
Q9DCQ2	Aspartate dehydrogenase domain-containing protein	Aspdh	4.1882e+06	4.70094e+06	3.86847e+06	2.4049e+06	5.51162e+06	5.77426e+06	1.53851e+07	1.1139e+07	1.08014e+07	1.44931e+07	7.36565e+06	1.07745e+07
P62743	AP-2 complex subunit sigma (Adaptor protein complex AP-2 subunit sigma) (Adaptor-related protein complex 2 subunit sigma) (Clathrin assembly protein 2 sigma small chain) (Clathrin coat assembly protein AP17) (Clathrin coat-associated protein AP17) (Plasma membrane adaptor AP-2 17 kDa protein) (Sigma-adaptin 3b) (Sigma2-adaptin)	Ap2s1	483865	0	409214	385502	973908	1.30809e+06	3.20803e+06	3.56216e+06	2.9709e+06	2.20799e+06	4.4295e+06	1.93884e+06
Q3U2A8	Valine--tRNA ligase, mitochondrial (EC 6.1.1.9) (Valyl-tRNA synthetase) (ValRS)	Vars2	206818	569382	314175	208297	299347	503080	319859	225343	1.52367e+06	282394	466297	770059
O08997	Copper transport protein ATOX1 (Metal transport protein ATX1)	Atox1	1.01174e+07	1.07836e+07	1.0303e+07	1.15459e+07	1.66107e+07	16944856	36699252	3.19344e+07	3.44839e+07	3.12182e+07	5.89304e+07	4.21404e+07
Q9QXB9	Developmentally-regulated GTP-binding protein 2 (DRG-2) (Translation factor GTPase DRG2) (TRAFAC GTPase DRG2) (EC 3.6.5.-)	Drg2	2.01209e+06	534946	955159	3.25174e+06	1.0861e+06	833099	2.63812e+06	393966	3.69762e+06	336692	511285	2.144e+06
Q91ZW3	SWI/SNF-related matrix-associated actin-dependent regulator of chromatin subfamily A member 5 (EC 3.6.4.-) (Sucrose nonfermenting protein 2 homolog) (mSnf2h)	Smarca5	353174	838006	876509	910600	674724	124846	293611	1.20808e+06	969647	2.84267e+06	770998	1.44573e+06
Q8CHY6	Transcriptional repressor p66 alpha (GATA zinc finger domain-containing protein 2A)	Gatad2a	165317	429464	729169	747121	1.00219e+06	332512	1.47465e+06	437070	1.34724e+06	1.86112e+06	1.66846e+06	683994
Q68FH0	Plakophilin-4 (Armadillo-related protein)	Pkp4	127276	479166	34582.8	107305	279252	898349	588795	98839.2	534620	901434	217677	262764
Q71RI9	Kynurenine--oxoglutarate transaminase 3 (EC 2.6.1.7) (Cysteine-S-conjugate beta-lyase 2) (EC 4.4.1.13) (Kynurenine aminotransferase 3) (Kynurenine aminotransferase III) (KATIII) (Kynurenine--glyoxylate transaminase) (EC 2.6.1.63) (Kynurenine--oxoglutarate transaminase III)	Kyat3	3.97839e+06	3756298	811135	1.21245e+06	5.97026e+06	2.94129e+06	4.15422e+06	2.59377e+06	2.70798e+06	1.26044e+06	2.71584e+06	1.85577e+06
P51910	Apolipoprotein D (Apo-D) (ApoD)	Apod	4.12708e+06	110143	1.92389e+06	3.18206e+06	3.55151e+06	9.30686e+06	3.21849e+06	1.3389e+06	3.70195e+06	166994	3.06273e+06	3649295
P97461	Small ribosomal subunit protein uS7 (40S ribosomal protein S5) [Cleaved into: Small ribosomal subunit protein uS7, N-terminally processed]	Rps5	2.21545e+06	1.51085e+06	1.32735e+06	1.30196e+06	2.0994e+06	1.86287e+06	6.44463e+06	1.56401e+07	1.20875e+07	3.61123e+06	2.43359e+06	1.03249e+07
A2ARV4	Low-density lipoprotein receptor-related protein 2 (LRP-2) (Glycoprotein 330) (gp330) (Megalin)	Lrp2	175168	414111	155067	170550	432757	687026	779422	1.09337e+06	503050	1.15047e+06	698738	489369
Q9CQC6	eIF5-mimic protein 2 (Basic leucine zipper and W2 domain-containing protein 1)	Bzw1	580983	469954	370752	1.10569e+06	747622	784585	1.781e+06	1.02405e+06	1.42152e+06	2.29102e+06	1.8428e+06	2.2279e+06
Q91Y97	Fructose-bisphosphate aldolase B (EC 4.1.2.13) (Aldolase 2) (Liver-type aldolase)	Aldob	7.25949e+07	6.85653e+07	9.36367e+07	8.66196e+07	1.50255e+08	2.28183e+08	3.85806e+08	4.38413e+08	3.57961e+08	3.36679e+08	4.54505e+08	4.393e+08
P10639	Thioredoxin (Trx) (ATL-derived factor) (ADF)	Txn	32460220	3.2463e+07	3.07916e+07	29781540	4.18796e+07	4.04343e+07	8.14024e+07	8.20837e+07	1.96454e+08	75707473	1.94093e+08	1.96299e+08
Q62351	Transferrin receptor protein 1 (TR) (TfR) (TfR1) (Trfr) (CD antigen CD71)	Tfrc	84296.7	78183.2	48152	12411.1	92312.6	91441.3	657807	60279.2	551832	122794	1.01889e+06	435774
Q9CXF0	Kynureninase (EC 3.7.1.3) (L-kynurenine hydrolase)	Kynu	2.69348e+06	2.58553e+06	1.31933e+06	1.58238e+06	4.55904e+06	4.68695e+06	4.51414e+06	4.76189e+06	5.17361e+06	6.26872e+06	4.1651e+06	4.0683e+06
Q8BK72	Small ribosomal subunit protein mS27 (28S ribosomal protein S27, mitochondrial) (MRP-S27) (S27mt) (Mitochondrial ribosomal protein S27)	Mrps27	63738.6	850612	245413	297898	823316	2.30106e+06	5.43819e+06	1.93564e+06	6.7602e+06	6.05873e+06	2.54036e+06	1.06302e+07
Q9WV92	Band 4.1-like protein 3 (4.1B) (Differentially expressed in adenocarcinoma of the lung protein 1) (DAL-1) (DAL1P) (mDAL-1) (Erythrocyte membrane protein band 4.1-like 3) [Cleaved into: Band 4.1-like protein 3, N-terminally processed]	Epb41l3	143071	205777	118267	76780.4	96627.8	204020	638642	884507	706432	655226	992471	1.05605e+06
P53808	Phosphatidylcholine transfer protein (PC-TP) (START domain-containing protein 2) (StARD2) (StAR-related lipid transfer protein 2)	Pctp	315122	327766	308539	329234	569541	1.11945e+06	328165	700205	38540.2	1.11182e+06	1.51801e+06	1.34928e+06
Q8BY71	Histone acetyltransferase type B catalytic subunit (EC 2.3.1.48) (Histone acetyltransferase 1)	Hat1	1.28212e+06	1.45628e+06	198923	1.69339e+06	3.67149e+06	213257	5.76037e+06	5.87926e+06	4.18771e+06	4.07505e+06	4.8122e+06	5.04154e+06
Q8K0E8	Fibrinogen beta chain [Cleaved into: Fibrinopeptide B; Fibrinogen beta chain]	Fgb	3.04955e+06	3.44544e+06	2.05162e+06	1.62577e+06	5.19211e+06	3.29994e+06	1.41656e+07	1.50699e+07	1.44233e+07	1.86996e+07	1.11687e+07	2.07431e+07
Q9ER00	Syntaxin-12	Stx12	0	9463.38	0	0	117903	32275.2	700290	917258	1.44825e+06	277426	162373	801057
Q61508	Extracellular matrix protein 1 (Secretory component p85)	Ecm1	25305.5	47090.5	131806	64317.4	312020	68662.8	350366	316332	484636	232496	12867.2	318596
Q01065	Dual specificity calcium/calmodulin-dependent 3',5'-cyclic nucleotide phosphodiesterase 1B (Cam-PDE 1B) (EC 3.1.4.17) (63 kDa Cam-PDE)	Pde1b	117908	188228	209580	366497	238810	388964	877857	275255	263919	444115	38709.2	424647
Q70FJ1	A-kinase anchor protein 9 (AKAP-9) (Protein kinase A-anchoring protein 9) (PRKA9)	Akap9	266713	2.40367e+06	1.019e+06	1.06898e+06	194671	475775	5.69569e+06	342893	1.0028e+06	321016	294035	495758
Q8R1N4	NudC domain-containing protein 3	Nudcd3	195200	256130	1.32329e+06	172604	400043	613537	573319	891750	582874	297275	325694	515018
O55103	Periaxin	Prx	778978	411800	330459	453726	580150	484233	625941	342686	181083	189457	488545	291151
Q9QY81	Nuclear pore membrane glycoprotein 210 (Nuclear pore protein gp210) (Nuclear envelope pore membrane protein POM 210) (POM210) (Nucleoporin Nup210) (Pore membrane protein of 210 kDa)	Nup210	43812.4	81889.1	39628.5	20563.8	336836	871162	148193	26180.9	52613.1	111145	92467	10973.4
Q61830	Macrophage mannose receptor 1 (MMR) (CD antigen CD206)	Mrc1	257401	551303	428081	231004	96440.5	456460	3.46081e+06	3.78838e+06	3.76131e+06	2.67265e+06	2.51038e+06	2.58168e+06
Q9CR58	Kidney mitochondrial carrier protein 1 (Solute carrier family 25 member 30)	Slc25a30	995188	1.08354e+06	713614	729278	2225636	2.01489e+06	4.24963e+06	4.21971e+06	2.90341e+06	45854.1	3.22236e+06	3.06154e+06
Q9JK53	Prolargin (Proline-arginine-rich end leucine-rich repeat protein)	Prelp	62335.2	21130	468696	431087	959329	802104	4.61136e+06	4.77899e+06	3.92402e+06	5.51131e+06	4.56254e+06	4.04075e+06
Q9WVB3	Transducin-like enhancer protein 6 (Groucho-related protein 6)	Tle6	296078	501424	500540	256089	392475	461551	3.73678e+06	643362	2.13978e+06	2.95199e+06	956031	687065
Q9D0I9	Arginine--tRNA ligase, cytoplasmic (EC 6.1.1.19) (Arginyl-tRNA synthetase) (ArgRS)	Rars1	454980	157462	356650	301415	1.65062e+06	545241	2.34732e+06	2.65122e+06	3.30072e+06	4.12409e+06	1.75665e+06	1.09983e+06
Q91V01	Lysophospholipid acyltransferase 5 (LPLAT 5) (EC 2.3.1.-) (1-acylglycerophosphocholine O-acyltransferase) (EC 2.3.1.23) (1-acylglycerophosphoethanolamine O-acyltransferase) (EC 2.3.1.n7) (1-acylglycerophosphoserine O-acyltransferase) (EC 2.3.1.n6) (Lysophosphatidylcholine acyltransferase) (LPCAT) (Lyso-PC acyltransferase) (Lysophosphatidylcholine acyltransferase 3) (Lyso-PC acyltransferase 3) (mL…	Lpcat3	1.75056e+06	1.45016e+06	1.44433e+06	1.27772e+06	1.31283e+06	1.30759e+06	1.42358e+06	1.6779e+06	1.32152e+06	1.4325e+06	987764	1.23294e+06
O08739	AMP deaminase 3 (EC 3.5.4.6) (AMP deaminase H-type) (AMP deaminase isoform E) (Heart-type AMPD)	Ampd3	606188	419199	357180	368279	905472	929158	3.26288e+06	3.53451e+06	1.35502e+06	1.31037e+06	3.4612e+06	3.85309e+06
Q8R429	Sarcoplasmic/endoplasmic reticulum calcium ATPase 1 (SERCA1) (SR Ca(2+)-ATPase 1) (EC 7.2.2.10) (Calcium pump 1) (Calcium-transporting ATPase sarcoplasmic reticulum type, fast twitch skeletal muscle isoform) (Endoplasmic reticulum class 1/2 Ca(2+) ATPase)	Atp2a1	695991	250546	152945	227979	846316	281321	865097	617987	1.09076e+06	205790	307439	3.0507e+06
Q921F2	TAR DNA-binding protein 43 (TDP-43)	Tardbp	1.56932e+06	1.18414e+06	865160	1.24958e+06	2.81857e+06	2.35063e+06	4.54905e+06	4.92731e+06	6.31872e+06	4.95896e+06	9.05438e+06	7.89034e+06
P97364	Selenide, water dikinase 2 (EC 2.7.9.3) (Selenium donor protein 2) (Selenophosphate synthase 2)	Sephs2	2.30273e+06	1.44006e+06	2.42143e+06	2.70919e+06	3.97807e+06	4.35441e+06	1.21966e+07	1.12378e+07	8.91959e+06	9.66161e+06	1.17096e+07	1.12189e+07
P04919	Band 3 anion transport protein (Anion exchange protein 1) (AE 1) (Anion exchanger 1) (MEB3) (Solute carrier family 4 member 1) (CD antigen CD233)	Slc4a1	272286	157558	150488	147518	431956	530514	2.79906e+06	3.69221e+06	5.75656e+06	6.51985e+06	2.6214e+06	2.54365e+06
Q80YD1	ATP-dependent RNA helicase SUPV3L1, mitochondrial (EC 3.6.4.13) (Suppressor of var1 3-like protein 1) (SUV3-like protein 1)	Supv3l1	109339	121853	128524	61363.1	264353	90071	640292	418649	469447	385529	475532	463387
P26450	Phosphatidylinositol 3-kinase regulatory subunit alpha (PI3-kinase regulatory subunit alpha) (PI3K regulatory subunit alpha) (PtdIns-3-kinase regulatory subunit alpha) (Phosphatidylinositol 3-kinase 85 kDa regulatory subunit alpha) (PI3-kinase subunit p85-alpha) (PtdIns-3-kinase regulatory subunit p85-alpha)	Pik3r1	38438.7	106247	23932	118416	30875.2	495449	320826	1.02601e+06	458037	593234	689982	49273.8
P35979	Large ribosomal subunit protein uL11 (60S ribosomal protein L12)	Rpl12	5.74262e+06	6.68612e+06	6.19145e+06	5.60284e+06	8.21478e+06	8.15819e+06	1.80165e+07	1.98293e+07	2.17097e+07	2.92625e+07	2.35771e+07	2.3711e+07
P10630	Eukaryotic initiation factor 4A-II (eIF-4A-II) (eIF4A-II) (EC 3.6.4.13) (ATP-dependent RNA helicase eIF4A-2)	Eif4a2	412691	3.18138e+06	366612	496166	702293	1.90148e+06	55097.3	1.34612e+06	1961635	1.20046e+06	392639	782262
Q8K1X4	Nck-associated protein 1-like (Hematopoietic protein 1)	Nckap1l	1.04081e+06	737147	508154	123900	685183	592853	1.55338e+06	373081	863070	587647	660412	2.63247e+06
Q61206	Platelet-activating factor acetylhydrolase IB subunit alpha2 (EC 3.1.1.47) (PAF acetylhydrolase 30 kDa subunit) (PAF-AH 30 kDa subunit) (PAF-AH subunit beta) (PAFAH subunit beta)	Pafah1b2	1.47014e+06	610671	552553	361499	502997	530306	1.55737e+06	1.46897e+06	1.21221e+06	1.96129e+06	4.11669e+06	1.77966e+06
O89112	Glutathione S-transferase LANCL1 (EC 2.5.1.18) (40 kDa erythrocyte membrane protein) (p40) (LanC-like protein 1)	Lancl1	472405	175050	0	0	31519.4	24440	1.16977e+06	452608	887219	627426	842855	2.3301e+06
Q3TCN2	Putative phospholipase B-like 2 (EC 3.1.1.-) (66.3 kDa protein) (76 kDa protein) (p76) (LAMA-like protein 2) (Lamina ancestor homolog 2) (Phospholipase B domain-containing protein 2) [Cleaved into: Putative phospholipase B-like 2 28 kDa form; Putative phospholipase B-like 2 40 kDa form; Putative phospholipase B-like 2 15 kDa form]	Plbd2	1.56855e+06	1.63212e+06	623215	2.03134e+06	2.9521e+06	2.48804e+06	114893	1.68471e+06	961792	1.51674e+06	418225	2.73951e+06
P12710	Fatty acid-binding protein, liver (14 kDa selenium-binding protein) (Fatty acid-binding protein 1) (Liver-type fatty acid-binding protein) (L-FABP)	Fabp1	1.67904e+08	2.08751e+08	1.59583e+08	1.5311e+08	4.24396e+08	4.21558e+08	2.75344e+08	3.62321e+08	3.56827e+08	3.67366e+08	2.56859e+08	1.91917e+08
Q61704	Inter-alpha-trypsin inhibitor heavy chain H3 (ITI heavy chain H3) (ITI-HC3) (Inter-alpha-inhibitor heavy chain 3)	Itih3	267132	118822	98255.3	344550	101738	152794	222404	930618	925215	521499	811932	521918
Q62452	UDP-glucuronosyltransferase 1A9 (UGT1A9) (EC 2.4.1.17) (UDP-glucuronosyltransferase 1-7) (UDPGT) (UDP-glucuronosyltransferase 1-9) (UDPGT 1-9) (UGT1*9) (UGT1-09) (UGT1.9) (UGT1A12) (UGTP4)	Ugt1a9	238478	18209.8	133660	75589.6	135122	170712	972439	717077	1.28234e+06	995308	4.948e+06	7.18322e+06
Q9Z0G0	PDZ domain-containing protein GIPC1 (GAIP C-terminus-interacting protein) (RGS-GAIP-interacting protein) (RGS19-interacting protein 1) (SemaF cytoplasmic domain-associated protein 1) (SEMCAP-1) (Synectin)	Gipc1	1.11788e+06	350354	345341	337854	668389	312261	740809	4.69735e+06	4.4876e+06	321434	1.8274e+06	3.08635e+06
Q69ZR2	E3 ubiquitin-protein ligase HECTD1 (EC 2.3.2.26) (HECT domain-containing protein 1) (HECT-type E3 ubiquitin transferase HECTD1) (Protein open mind)	Hectd1	72366.8	60156.5	40893.7	28174	86436.2	176132	248313	125782	347573	187702	201440	123151
Q9DC61	Mitochondrial-processing peptidase subunit alpha (Alpha-MPP) (Inactive zinc metalloprotease alpha) (P-55)	Pmpca	316069	323019	34729.6	208168	804632	373280	1.9587e+06	1.70023e+06	1.81896e+06	1.63616e+06	1.70211e+06	1.43845e+06
Q9ESN6	Tripartite motif-containing protein 2 (EC 2.3.2.27) (E3 ubiquitin-protein ligase TRIM2) (Neural activity-related RING finger protein) (RING-type E3 ubiquitin transferase TRIM2)	Trim2	50229.4	0	223746	0	0	17865.2	1.44011e+06	751157	615278	940727	230691	113196
Q3UJU9	Regulator of microtubule dynamics protein 3 (RMD-3) (mRMD-3) (Protein FAM82A2) (Protein FAM82C)	Rmdn3	587078	684019	742847	3.42342e+06	1.0909e+06	1.71505e+06	2.65155e+06	1.22529e+06	2.53339e+06	2.02576e+06	1.0347e+06	814767
P10649	Glutathione S-transferase Mu 1 (EC 2.5.1.18) (GST 1-1) (GST class-mu 1) (Glutathione S-transferase GT8.7) (pmGT10)	Gstm1	2.17665e+07	1.44179e+07	2.26564e+07	2.32732e+07	3.29637e+07	2.78096e+07	4.69812e+07	4.2913e+07	5.02003e+07	4.88077e+07	4.54883e+07	47302951
O88456	Calpain small subunit 1 (CSS1) (Calcium-activated neutral proteinase small subunit) (CANP small subunit) (Calcium-dependent protease small subunit) (CDPS) (Calcium-dependent protease small subunit 1) (Calpain regulatory subunit)	Capns1	98407	204628	126375	121459	158009	147951	1.42056e+06	760462	1.38348e+06	668815	1.21544e+06	793260
Q571I9	Aldehyde dehydrogenase family 16 member A1	Aldh16a1	666029	364573	468702	158528	1.33733e+06	251051	616328	1.02688e+06	5.41178e+06	1.83483e+06	1.29187e+06	2.30941e+06
P62897	Cytochrome c, somatic	Cycs	7.76753e+06	7.70027e+06	9.66434e+06	9.19739e+06	1.51241e+07	1.4789e+07	6.41817e+07	4.69218e+07	5.92923e+07	4.35378e+07	50872562	6.16165e+07
Q8VDF2	E3 ubiquitin-protein ligase UHRF1 (EC 2.3.2.27) (Nuclear protein 95) (Nuclear zinc finger protein Np95) (RING-type E3 ubiquitin transferase UHRF1) (Ubiquitin-like PHD and RING finger domain-containing protein 1) (mUhrf1) (Ubiquitin-like-containing PHD and RING finger domains protein 1)	Uhrf1	238294	701295	82702.2	16300.8	331576	177866	6.33098e+06	6.23127e+06	5.13073e+06	6.07576e+06	8.62299e+06	3.94504e+06
Q8C7E7	Starch-binding domain-containing protein 1 (Genethonin-1) (Glycophagy cargo receptor stbd1)	Stbd1	1.58684e+06	397358	1.15193e+06	1.10824e+06	1.45261e+06	1.16591e+06	1.15845e+06	1336959	1.15038e+06	2.38292e+06	4.26187e+06	2.34801e+06
G5E8A8	Tektin-5	Tekt5	197692	208931	281698	145795	1.26028e+06	679562	2.21849e+06	877782	2.44186e+06	2.14408e+06	767326	33749.8
Q80ZF8	Adhesion G protein-coupled receptor B3 (Brain-specific angiogenesis inhibitor 3)	Adgrb3	5235.9	153176	141548	58839.1	23115.4	198218	279330	1.00588e+06	310327	404948	751785	529817
Q9WTX5	S-phase kinase-associated protein 1 (Cyclin-A/CDK2-associated protein p19) (S-phase kinase-associated protein 1A) (p19A) (p19skp1)	Skp1	318425	16527.3	0	255893	700987	402327	1.46639e+07	6.91777e+06	2.10011e+06	1.28822e+07	6.60681e+06	1.35806e+07
P62702	Small ribosomal subunit protein eS4 (40S ribosomal protein S4, X isoform)	Rps4x	1.86344e+06	2.15325e+06	1.47812e+06	690636	3.30785e+06	925130	1.08629e+07	8.67854e+06	5.85791e+06	6.69003e+06	7.76708e+06	8.47075e+06
Q9DAR7	m7GpppX diphosphatase (EC 3.6.1.59) (DCS-1) (Decapping scavenger enzyme) (Hint-related 7meGMP-directed hydrolase) (Histidine triad nucleotide-binding protein 5) (Histidine triad protein member 5) (HINT-5) (Scavenger mRNA-decapping enzyme DcpS)	Dcps	387880	266174	5198.16	101956	843881	402455	529885	422876	107426	265295	2.01067e+06	831745
Q99KQ4	Nicotinamide phosphoribosyltransferase (NAmPRTase) (Nampt) (EC 2.4.2.12) (Pre-B-cell colony-enhancing factor 1 homolog) (PBEF) (Visfatin)	Nampt	213445	355536	185177	172465	1.11964e+06	771795	4.09907e+06	3.76627e+06	2.98281e+06	1.02966e+06	3.12102e+06	1.76874e+06
Q9Z0M5	Lysosomal acid lipase/cholesteryl ester hydrolase (Acid cholesteryl ester hydrolase) (LAL) (EC 3.1.1.13) (Cholesteryl esterase) (Lipase A) (Sterol esterase)	Lipa	174706	323019	358183	639991	845595	130130	1.70198e+06	908378	2.98204e+06	2.59019e+06	2.68463e+06	2.0417e+06
P97814	Proline-serine-threonine phosphatase-interacting protein 1 (PEST phosphatase-interacting protein 1)	Pstpip1	89401.7	541700	115587	52204.3	53738.4	1.04846e+06	303488	534244	589133	1.00131e+06	1.13041e+06	85659.9
P09041	Phosphoglycerate kinase 2 (EC 2.7.2.3) (Phosphoglycerate kinase, testis specific)	Pgk2	0	0	0	307279	8955.99	1.93579e+06	62966	89661.2	175765	126758	123309	96736
Q9DCW4	Electron transfer flavoprotein subunit beta (Beta-ETF)	Etfb	6.59915e+07	2.16645e+07	4.74621e+07	2.84638e+07	3.40247e+07	3.4206e+07	1.58157e+08	1.24752e+08	1.26086e+08	1.12219e+08	1.40137e+08	1.27691e+08
Q9JJU8	Adapter Sh3bgrl (SH3 domain-binding glutamic acid-rich-like protein 1)	Sh3bgrl	1.28355e+06	1.53657e+06	4.51879e+06	1.04535e+06	2.56716e+06	2.42286e+06	5.43447e+06	7.36736e+06	6.71096e+06	3.5061e+06	5.73861e+06	7.01797e+06
Q8BIJ6	Isoleucine--tRNA ligase, mitochondrial (EC 6.1.1.5) (Isoleucyl-tRNA synthetase) (IleRS)	Iars2	948678	966968	1.06735e+06	1.06795e+06	1.06498e+06	1.26495e+06	1.84254e+06	1.25287e+06	1.13613e+06	1.21402e+06	1.50201e+06	1.05136e+06
Q8BTG7	Protein NDRG4 (N-myc downstream-regulated gene 4 protein) (Protein Ndr4)	Ndrg4	329147	517655	227589	787051	0	0	1.15274e+06	1.19333e+06	1.39057e+06	825772	118349	1.35046e+06
Q91YP3	Deoxyribose-phosphate aldolase (DERA) (EC 4.1.2.4) (2-deoxy-D-ribose 5-phosphate aldolase) (Phosphodeoxyriboaldolase) (Deoxyriboaldolase)	Dera	420753	384115	452415	295813	581752	397790	57343.9	932857	880880	658519	504833	113541
P60469	Liprin-alpha-3 (Protein tyrosine phosphatase receptor type f polypeptide-interacting protein alpha-3) (PTPRF-interacting protein alpha-3)	Ppfia3	136341	387592	77013.3	246570	192232	388453	1.84346e+06	1.81497e+06	1.57191e+06	1.84821e+06	1.27394e+06	1.51853e+06
O88346	Troponin T, slow skeletal muscle (TnTs) (Slow skeletal muscle troponin T) (sTnT)	Tnnt1	87549.6	484166	154451	311259	1.63557e+06	719436	1.99325e+06	1.17006e+06	650924	808591	360323	279143
Q8CI33	CWF19-like protein 1	Cwf19l1	154276	202284	12396.5	125676	199218	111042	1.07862e+06	246289	414141	2.03719e+06	292467	1.44482e+06
Q9DBP5	UMP-CMP kinase (EC 2.7.4.14) (Deoxycytidylate kinase) (CK) (dCMP kinase) (Nucleoside-diphosphate kinase) (EC 2.7.4.6) (Uridine monophosphate/cytidine monophosphate kinase) (UMP/CMP kinase) (UMP/CMPK)	Cmpk1	2.86556e+06	4.15538e+06	3.19e+06	3.25004e+06	4.36922e+06	4.46963e+06	1.10444e+07	3.06855e+07	9.86235e+06	9.52873e+06	3.13694e+07	1.03937e+07
Q9JI78	Peptide-N(4)-(N-acetyl-beta-glucosaminyl)asparagine amidase (PNGase) (mPNGase) (EC 3.5.1.52) (N-glycanase 1) (Peptide:N-glycanase)	Ngly1	66265.6	377222	371434	376598	1.19635e+06	179174	152654	181101	411300	107865	56357	149985
Q9QXG4	Acetyl-coenzyme A synthetase, cytoplasmic (EC 6.2.1.1) (Acetate--CoA ligase) (Acetyl-CoA synthetase) (ACS) (AceCS) (Acetyl-CoA synthetase 1) (AceCS1) (Acyl-CoA synthetase short-chain family member 2) (Acyl-activating enzyme) (Propionate--CoA ligase) (EC 6.2.1.17)	Acss2	487671	98350.2	544531	590835	822342	821001	3.17177e+06	4.78121e+06	2.63655e+06	2.37543e+06	2.70449e+06	1.67574e+06
P35700	Peroxiredoxin-1 (EC 1.11.1.24) (Macrophage 23 kDa stress protein) (Osteoblast-specific factor 3) (OSF-3) (Thioredoxin peroxidase 2) (Thioredoxin-dependent peroxide reductase 2) (Thioredoxin-dependent peroxiredoxin 1)	Prdx1	5.34369e+07	4.99771e+07	6.7847e+07	6.62162e+07	7.88541e+07	9.49456e+07	2.9079e+08	2.45454e+08	2.71874e+08	2.66366e+08	2.90078e+08	2.31818e+08
A2APX8	Sodium channel protein type 1 subunit alpha (Sodium channel protein brain I subunit alpha) (Sodium channel protein type I subunit alpha) (Voltage-gated sodium channel subunit alpha Nav1.1)	Scn1a	28253	64540.2	50354.3	56851.8	155432	155992	2.89913e+06	3.64791e+06	1.23727e+06	319368	1.32213e+06	1.43201e+06
Q6GQT1	Alpha-2-macroglobulin-P (Alpha-2-macroglobulin)	A2m	271155	85078.6	37771.7	25968.8	283216	119478	743707	693456	793262	396624	511992	210962
Q8R001	Microtubule-associated protein RP/EB family member 2 (APC-binding protein EB2) (End-binding protein 2) (EB2)	Mapre2	107543	14771.4	34470.9	768586	347487	0	3.67757e+06	374728	2.20074e+06	5.52336e+07	1.91589e+07	951511
Q01705	Neurogenic locus notch homolog protein 1 (Notch 1) (Motch A) (mT14) (p300) [Cleaved into: Notch 1 extracellular truncation (NEXT); Notch 1 intracellular domain (NICD)]	Notch1	26109.5	120903	19414.4	155378	252756	89271.4	25777.5	164693	176915	122051	134595	527719
Q9WV54	Acid ceramidase (AC) (ACDase) (Acid CDase) (EC 3.5.1.23) (Acylsphingosine deacylase) (N-acylethanolamine hydrolase ASAH1) (EC 3.5.1.-) (N-acylsphingosine amidohydrolase) [Cleaved into: Acid ceramidase subunit alpha; Acid ceramidase subunit beta]	Asah1	1.48571e+06	9.57838e+06	292445	2.60252e+06	2.51282e+06	1.30452e+06	1.33427e+06	1.73509e+07	631191	1.02706e+06	1.42022e+07	2.13861e+06
P62317	Small nuclear ribonucleoprotein Sm D2 (Sm-D2) (snRNP core protein D2)	Snrpd2	492507	280383	430411	462116	627991	278846	1.41246e+06	1.00958e+06	4737155	4.55084e+06	3.00612e+06	3.32811e+06
Q9WVM8	Kynurenine/alpha-aminoadipate aminotransferase, mitochondrial (KAT/AadAT) (2-aminoadipate aminotransferase) (2-aminoadipate transaminase) (EC 2.6.1.39) (Alpha-aminoadipate aminotransferase) (AadAT) (Glycine transaminase AADAT) (EC 2.6.1.4) (Kynurenine aminotransferase II) (Kynurenine--glyoxylate transaminase AADAT) (EC 2.6.1.63) (Kynurenine--oxoglutarate aminotransferase II) (Kynurenine--oxogluta…	Aadat	753281	579601	1.01834e+06	845115	432471	1.00125e+06	9.1101e+06	3.48437e+06	2.68493e+06	2.34605e+06	3.36346e+06	3.07289e+06
P46978	Dolichyl-diphosphooligosaccharide--protein glycosyltransferase subunit STT3A (Oligosaccharyl transferase subunit STT3A) (STT3-A) (EC 2.4.99.18) (B5) (Integral membrane protein 1)	Stt3a	789997	1.103e+06	304413	141948	116496	64143.8	662832	751344	385604	1.5237e+06	557267	450998
Q9DC70	NADH dehydrogenase [ubiquinone] iron-sulfur protein 7, mitochondrial (EC 7.1.1.2) (Complex I-20kD) (CI-20kD) (NADH-ubiquinone oxidoreductase 20 kDa subunit)	Ndufs7	607887	979025	683234	537853	465681	512691	1.78346e+06	926272	2.01499e+06	754996	1.77397e+06	1.45149e+06
Q8C166	Copine-1 (Copine I)	Cpne1	686075	6227.27	626074	910949	1.69186e+06	1.37511e+06	223102	169459	2.33679e+06	156991	154350	1.46882e+06
P05202	Aspartate aminotransferase, mitochondrial (mAspAT) (EC 2.6.1.1) (EC 2.6.1.7) (Fatty acid-binding protein) (FABP-1) (Glutamate oxaloacetate transaminase 2) (Kynurenine aminotransferase 4) (Kynurenine aminotransferase IV) (Kynurenine--oxoglutarate transaminase 4) (Kynurenine--oxoglutarate transaminase IV) (Plasma membrane-associated fatty acid-binding protein) (FABPpm) (Transaminase A)	Got2	4.24886e+07	4.22579e+07	4.92738e+07	4.83037e+07	7.42816e+07	7.941e+07	1.58543e+08	1.5798e+08	1.2471e+08	1.53403e+08	1.44564e+08	1.43749e+08
Q8VDQ1	Prostaglandin reductase 2 (PRG-2) (EC 1.3.1.48) (15-oxoprostaglandin 13-reductase) (Zinc-binding alcohol dehydrogenase domain-containing protein 1)	Ptgr2	779961	417650	1.20136e+06	369399	1.92312e+06	1.66888e+06	5.85308e+06	1.44147e+07	4.28892e+06	1.40226e+07	4.20577e+06	3.47447e+06
Q9QXZ6	Solute carrier organic anion transporter family member 1A1 (Sodium-independent organic anion-transporting polypeptide 1) (OATP-1) (Solute carrier family 21 member 1)	Slco1a1	72860.9	155957	40607.2	47923	164424	104618	1.2414e+06	1.6937e+06	634986	714221	2.70106e+06	396688
Q9ESX5	H/ACA ribonucleoprotein complex subunit DKC1 (EC 5.4.99.-) (Dyskerin) (Nopp140-associated protein of 57 kDa) (Nucleolar protein NAP57) (Nucleolar protein family A member 4) (snoRNP protein DKC1)	Dkc1	90489.8	154596	104795	93201	274170	174694	448540	608596	640194	757378	457722	2.89412e+06
Q8CGK3	Lon protease homolog, mitochondrial (EC 3.4.21.53) (Lon protease-like protein) (LONP) (Mitochondrial ATP-dependent protease Lon) (Serine protease 15)	Lonp1	1.07128e+06	490346	515638	487031	1.12936e+06	1.20464e+06	4.23463e+06	4.75792e+06	5.27884e+06	2.90255e+06	4.97765e+06	4.91158e+06
Q8C7X2	ER membrane protein complex subunit 1	Emc1	637571	102875	195442	56344.2	160359	3.41829e+06	400454	286743	186681	170630	97251.2	321596
A2AJI0	MAP7 domain-containing protein 1	Map7d1	16920.9	31717.1	23577.5	27375.5	836419	1.08322e+06	151903	11986.2	2.60401e+06	2.632e+06	476752	297466
P51885	Lumican (Keratan sulfate proteoglycan lumican) (KSPG lumican)	Lum	358472	135501	674592	678908	363647	1.72351e+06	7.42082e+06	4.83498e+06	8.40226e+06	8.31543e+06	6.18113e+06	8.49503e+06
Q68FL6	Methionine--tRNA ligase, cytoplasmic (EC 6.1.1.10) (Methionyl-tRNA synthetase) (MetRS)	Mars1	753566	785614	411047	326437	545265	400228	720700	425591	1.1428e+06	567560	359177	450129
P49182	Heparin cofactor 2 (Heparin cofactor II) (HC-II) (Protease inhibitor leuserpin-2) (Serpin D1)	Serpind1	46493.7	197871	385747	208691	226961	736715	189630	17251.9	138705	1.64277e+07	7813.49	673675
P14115	Large ribosomal subunit protein uL15 (60S ribosomal protein L27a) (L29)	Rpl27a	4.39858e+06	3.47472e+06	5.26876e+06	5.33491e+06	3.60448e+06	7.01431e+06	1.31644e+07	9.42678e+06	1.47649e+07	7.47159e+06	1.59409e+07	2.05749e+07
Q5MJS3	Extracellular serine/threonine protein kinase FAM20C (EC 2.7.11.1) (Dentin matrix protein 4) (DMP-4) (Golgi-enriched fraction casein kinase) (GEF-CK)	Fam20c	11807	139321	38940	27449.9	143856	432721	735542	790045	1.6148e+06	433194	872463	934004
Q3TCJ8	Coiled-coil domain-containing protein 69	Ccdc69	1.19197e+06	1.0945e+06	1.09366e+06	9086.37	1.83935e+06	2.06143e+06	1.75126e+06	5.98584e+06	1.48796e+06	5.63598e+06	5.66743e+06	5.83896e+06
Q6P9K8	Caskin-1 (CASK-interacting protein 1)	Caskin1	16361.3	59067.6	61263.3	86861.6	106421	89182.7	1.91872e+06	1.62085e+06	306427	1.84651e+06	1.30033e+06	26028.4
O09172	Glutamate--cysteine ligase regulatory subunit (GCS light chain) (Gamma-ECS regulatory subunit) (Gamma-glutamylcysteine synthetase regulatory subunit) (Glutamate--cysteine ligase modifier subunit)	Gclm	1.34421e+06	1.62448e+06	1.52254e+06	1.35948e+06	2.03212e+06	1.84289e+06	2.59876e+06	2.33588e+06	3.1828e+06	2.57415e+06	1.581e+06	1.9399e+06
Q9CQ62	2,4-dienoyl-CoA reductase [(3E)-enoyl-CoA-producing], mitochondrial (EC 1.3.1.124) (2,4-dienoyl-CoA reductase [NADPH]) (4-enoyl-CoA reductase [NADPH])	Decr1	6.99661e+06	7.1876e+06	6.58151e+06	6.16047e+06	1.23619e+07	1.26885e+07	5.0671e+07	4.66114e+07	4.11659e+07	3.62204e+07	5.54584e+07	5.46579e+07
P19001	Keratin, type I cytoskeletal 19 (Cytokeratin-19) (CK-19) (Keratin-19) (K19)	Krt19	0	115508	6123.07	81544.5	372541	331920	288963	382140	1.11858e+06	2.22187e+06	1.00496e+06	655699
Q9WVD5	Mitochondrial ornithine transporter 1 (Solute carrier family 25 member 15)	Slc25a15	695960	520634	660423	999195	567532	674943	1.08073e+07	4.96948e+06	1.0086e+07	1.23122e+07	5.09577e+06	1.04833e+07
Q922F4	Tubulin beta-6 chain	Tubb6	1.0209e+06	66221.8	708425	1.36515e+06	306888	185707	2.2358e+06	627007	4.25505e+06	21131.7	3.27761e+06	2.83013e+06
Q60936	Atypical kinase COQ8A, mitochondrial (EC 2.7.-.-) (Chaperone activity of bc1 complex-like) (Chaperone-ABC1-like) (Coenzyme Q protein 8A) (aarF domain-containing protein kinase 3)	Coq8a	864485	983879	813000	463959	1.85887e+06	1.55402e+06	3.54574e+06	3.0925e+06	2.53773e+06	2.24347e+06	1.03851e+06	982403
P01887	Beta-2-microglobulin	B2m	0	107541	350965	589365	3.48843e+06	44569.2	1.17124e+06	885442	249237	1.33862e+06	3.94874e+06	663737
P47877	Insulin-like growth factor-binding protein 2 (IBP-2) (IGF-binding protein 2) (IGFBP-2) (mIGFBP-2)	Igfbp2	275867	620546	38627.8	0	521699	585830	693750	967375	1.26796e+06	540953	143105	2.28216e+06
Q91VT4	3-oxoacyl-[acyl-carrier-protein] reductase (EC 1.1.1.100) (3-ketoacyl-[acyl-carrier-protein] reductase beta subunit) (KAR beta subunit) (Carbonyl reductase family member 4) (CBR4) (Quinone reductase CBR4) (EC 1.6.5.10)	Cbr4	65601.2	199925	249366	198212	513955	552783	4.87297e+06	5.65959e+06	1.31479e+06	1.07726e+06	2.28336e+06	2.9404e+06
Q9D6Y9	1,4-alpha-glucan-branching enzyme (EC 2.4.1.18) (Brancher enzyme) (Glycogen-branching enzyme)	Gbe1	6.19499e+06	6.26028e+06	5.81396e+06	1.40371e+07	2.00852e+07	8.26902e+06	1.71972e+07	1.84417e+07	3.09159e+07	1.69237e+08	1.38096e+07	1.485e+07
Q9QWK4	CD5 antigen-like (Apoptosis inhibitor expressed by macrophages) (mAIM) (Apoptosis inhibitory 6) (SP-alpha)	Cd5l	1.84474e+06	578103	477258	440617	1.14307e+06	453947	531009	995666	1.05164e+06	807461	2.42326e+06	632263
E9Q557	Desmoplakin (DP)	Dsp	477364	469680	193334	130578	1.04925e+06	1.48882e+06	2.54845e+06	2.03534e+06	2.69979e+06	1.77367e+06	2.01428e+06	2.81077e+06
Q8K182	Complement component C8 alpha chain (Complement component 8 subunit alpha)	C8a	241887	283636	180908	179231	606972	627301	3.64076e+06	3.50561e+06	2.61821e+06	2.41367e+06	2.22312e+06	1.5659e+06
Q99J99	3-mercaptopyruvate sulfurtransferase (MST) (EC 2.8.1.2)	Mpst	1.20531e+07	7.78749e+06	1.01658e+07	9.84392e+06	3.50278e+06	3.55363e+06	6.57471e+06	6.56462e+06	1.01994e+07	2.83787e+06	7.61012e+06	9.26709e+06
Q69ZN7	Myoferlin (Fer-1-like protein 3)	Myof	1.48308e+06	1.16604e+06	1.18057e+06	1.41154e+06	1.50764e+06	2.5508e+06	1.33221e+06	878097	273518	2.04263e+06	425553	1.51269e+06
Q9JLV5	Cullin-3 (CUL-3)	Cul3	215666	181216	116399	100763	226277	452159	1.30973e+06	716095	1.09572e+06	1.05342e+06	511676	550459
P14824	Annexin A6 (67 kDa calelectrin) (Annexin VI) (Annexin-6) (Calphobindin-II) (CPB-II) (Chromobindin-20) (Lipocortin VI) (Protein III) (p68) (p70)	Anxa6	3.25238e+06	3.04218e+06	3.55358e+06	3.55097e+06	3.89758e+06	3.30551e+06	1.67046e+07	1.22221e+07	1.57904e+07	1.57601e+07	1.52082e+07	1.13435e+07
Q9Z2I8	Succinate--CoA ligase [GDP-forming] subunit beta, mitochondrial (EC 6.2.1.4) (GTP-specific succinyl-CoA synthetase subunit beta) (G-SCS) (GTPSCS) (Succinyl-CoA synthetase beta-G chain) (SCS-betaG)	Suclg2	1.02589e+07	9.21046e+06	8.01935e+06	6.0021e+06	1.58202e+07	1.59549e+07	3.20828e+07	2.71713e+07	2.26716e+07	2.20134e+07	3.03328e+07	2.68703e+07
Q60649	Mitochondrial disaggregase (EC 3.6.1.-) (Suppressor of potassium transport defect 3) [Cleaved into: Mitochondrial disaggregase, cleaved form]	Clpb	657228	338525	180144	946188	243297	698447	181592	489665	343786	210226	183603	919711
P16014	Secretogranin-1 (Chromogranin-B) (CgB) (Secretogranin I) (SgI) [Cleaved into: CCB peptide; PE-11]	Chgb	0	308553	102873	2518.61	2.2917e+06	68774.3	3.47199e+06	3.89975e+06	1.26178e+06	710875	657999	263999
O70362	Phosphatidylinositol-glycan-specific phospholipase D (PI-G PLD) (EC 3.1.4.50) (Glycoprotein phospholipase D) (Glycosyl-phosphatidylinositol-specific phospholipase D) (GPI-PLD) (GPI-specific phospholipase D)	Gpld1	180377	343334	237750	451113	762950	508267	2.62394e+06	1.94866e+06	3.73246e+06	2.675e+06	2.08562e+06	3.00056e+06
P11103	Poly [ADP-ribose] polymerase 1 (PARP-1) (EC 2.4.2.30) (ADP-ribosyltransferase diphtheria toxin-like 1) (ARTD1) (DNA ADP-ribosyltransferase PARP1) (EC 2.4.2.-) (NAD(+) ADP-ribosyltransferase 1) (ADPRT 1) (Poly[ADP-ribose] synthase 1) (msPARP) (Protein poly-ADP-ribosyltransferase PARP1) (EC 2.4.2.-) [Cleaved into: Poly [ADP-ribose] polymerase 1, processed C-terminus (Poly [ADP-ribose] polymerase 1,…	Parp1	69493.6	182346	64720.8	37832.3	165681	114227	281547	293936	420514	260133	218647	323679
Q60598	Src substrate cortactin	Cttn	593767	553491	345491	431835	697082	1.1077e+06	484671	1.20598e+06	680786	458614	768839	631254
Q924L1	LETM1 domain-containing protein 1 (Cervical cancer receptor) (MCC-32)	Letmd1	250630	1.27535e+07	105182	67186.9	524699	515941	483835	256947	475983	366813	765779	724888
Q91XQ0	Dynein axonemal heavy chain 8 (Axonemal beta dynein heavy chain 8) (Ciliary dynein heavy chain 8)	Dnah8	173157	3.95089e+06	445457	360474	382607	808765	791317	676297	1.16597e+06	493183	426170	546145
P11679	Keratin, type II cytoskeletal 8 (Cytokeratin endo A) (Cytokeratin-8) (CK-8) (Keratin-8) (K8) (Type-II keratin Kb8)	Krt8	1.38013e+07	1.49701e+07	9.75351e+06	1.00667e+07	1.26118e+07	1.0665e+07	7.45479e+07	6.20677e+07	5.21989e+07	6.74303e+07	8.08073e+07	7.99393e+07
Q9WUA3	ATP-dependent 6-phosphofructokinase, platelet type (ATP-PFK) (PFK-P) (EC 2.7.1.11) (6-phosphofructokinase type C) (Phosphofructo-1-kinase isozyme C) (PFK-C) (Phosphohexokinase)	Pfkp	111766	214386	22483.7	10260.9	379619	124050	93647.1	2.45964e+06	258080	282806	1.39142e+06	149136
Q9CQ06	Large ribosomal subunit protein uL24m (39S ribosomal protein L24, mitochondrial) (L24mt) (MRP-L24)	Mrpl24	560913	601056	0	6328.56	274322	62192.2	1.28316e+06	1.26941e+06	1.34928e+06	1.31215e+06	225315	1.4995e+06
Q8VHK9	ATP-dependent DNA/RNA helicase DHX36 (EC 3.6.4.13) (DEAD/H box polypeptide 36) (DEAH box protein 36) (MLE-like protein 1) (RNA helicase associated with AU-rich element ARE)	Dhx36	40764.3	616498	856697	93440.9	217844	819496	318736	168902	290409	190716	330259	156944
P53995	Anaphase-promoting complex subunit 1 (APC1) (Cyclosome subunit 1) (Mitotic checkpoint regulator) (Testis-specific gene 24 protein)	Anapc1	78540.9	203268	239449	350464	1.0648e+06	99831.7	623455	1.10031e+06	954394	652698	855042	606355
Q8QZY1	Eukaryotic translation initiation factor 3 subunit L (eIF3l) (66 kDa tyrosine-rich heat shock protein) (67 kDa polymerase-associated factor) (Eukaryotic translation initiation factor 3 subunit 6-interacting protein) (Eukaryotic translation initiation factor 3 subunit E-interacting protein) (HSP-66Y) (PAF67)	Eif3l	631999	420535	283869	403370	1.59654e+06	2.45692e+06	2.70973e+06	1.9738e+06	1.38112e+06	1.61347e+06	1.3729e+06	1.88555e+06
Q91Z53	Glyoxylate reductase/hydroxypyruvate reductase (EC 1.1.1.79) (EC 1.1.1.81)	Grhpr	9.27324e+06	1.0059e+07	9.58006e+06	1.00014e+07	1.52238e+07	1.52397e+07	4.84711e+07	4.77278e+07	2.90869e+07	3.72842e+07	6.15516e+07	4.67454e+07
Q62188	Dihydropyrimidinase-related protein 3 (DRP-3) (Unc-33-like phosphoprotein 1) (ULIP-1)	Dpysl3	10969.9	38918.4	29724.8	106312	25839	94222.8	409113	400019	274998	650554	96795.4	402279
Q9JJG0	Transforming acidic coiled-coil-containing protein 2	Tacc2	219877	313688	156558	189755	332322	178672	138148	277458	19353.7	123171	119490	28671.3
Q9D8B4	NADH dehydrogenase [ubiquinone] 1 alpha subcomplex subunit 11 (Complex I-B14.7) (CI-B14.7) (NADH-ubiquinone oxidoreductase subunit B14.7)	Ndufa11	206812	3.02153e+06	2.56985e+06	2.87104e+06	3.74698e+06	4.30047e+06	2.57931e+06	2.83274e+06	4.50381e+06	2.86917e+06	5.25901e+06	5.06828e+06
P50586	Tubby protein	Tub	287906	452942	235502	900706	434506	371478	371434	11767	258830	299516	89130.7	148700
Q60864	Stress-induced-phosphoprotein 1 (STI1) (mSTI1) (Hsc70/Hsp90-organizing protein) (Hop)	Stip1	1.79075e+06	794655	376054	3.09104e+06	3.56636e+06	3.18576e+06	3.42844e+06	3.09062e+06	2.58744e+06	1.90308e+06	2.73633e+06	2.3134e+06
E9PVA8	Stalled ribosome sensor GCN1 (GCN1 eIF-2-alpha kinase activator homolog) (GCN1-like protein 1) (General control of amino-acid synthesis 1-like protein 1) (Translational activator GCN1)	Gcn1	346793	1.79514e+06	1.59144e+06	1.60473e+06	2.62276e+06	987620	250683	283092	146954	250612	888299	266429
Q99KJ8	Dynactin subunit 2 (50 kDa dynein-associated polypeptide) (Dynactin complex 50 kDa subunit) (DCTN-50) (Growth cone membrane protein 23-48K) (GMP23-48K) (p50 dynamitin)	Dctn2	425506	274975	414562	354912	594400	616711	385466	499725	1.35241e+06	4.03686e+06	418035	523428
Q61694	NADPH-dependent 3-keto-steroid reductase Hsd3b5 (3 beta-hydroxysteroid dehydrogenase type 5) (3 beta-hydroxysteroid dehydrogenase type V) (3 beta-HSD V) (EC 1.1.1.270) (Dihydrotestosterone 3-ketoreductase) (EC 1.1.1.210)	Hsd3b5	178686	301200	219771	185956	355513	973150	1.03736e+06	1.76352e+06	1.98088e+06	2.54402e+06	329954	2.20948e+06
P47911	Large ribosomal subunit protein eL6 (60S ribosomal protein L6) (TAX-responsive enhancer element-binding protein 107) (TAXREB107)	Rpl6	4.38568e+06	4.51346e+06	5.04654e+06	4.47825e+06	2.30487e+06	1.83729e+06	1.45579e+07	1.37694e+07	2.17723e+07	1.88566e+07	1.47962e+07	1.16692e+07
A2ARZ3	Fibrous sheath-interacting protein 2	Fsip2	460042	666684	66321.3	406874	276900	742777	454293	446594	568311	337637	576100	435887
Q8K010	5-oxoprolinase (EC 3.5.2.9) (5-oxo-L-prolinase) (5-OPase) (Pyroglutamase)	Oplah	1.11455e+06	1.05342e+06	1.1318e+06	837878	1.94723e+06	1.85547e+06	5.18351e+06	5.47136e+06	5.18704e+06	4.32762e+06	3.64759e+06	3.59677e+06
Q9Z239	Phospholemman (FXYD domain-containing ion transport regulator 1) (Sodium/potassium-transporting ATPase subunit FXYD1)	Fxyd1	539711	533241	1.07949e+06	975335	1.65403e+06	1.54948e+06	2.52872e+06	3.08027e+06	1.72674e+06	1.86662e+06	2.93091e+06	2.08865e+06
Q9EQU5	Protein SET (Phosphatase 2A inhibitor I2PP2A) (I-2PP2A) (Template-activating factor I) (TAF-I)	Set	1.04099e+06	1.14698e+06	669395	1.32961e+06	2.32242e+06	1.84694e+06	8.8156e+06	8.2344e+06	6211672	9.35613e+06	2.33268e+06	2.71578e+06
P52480	Pyruvate kinase PKM (EC 2.7.1.40) (Pyruvate kinase muscle isozyme) (Threonine-protein kinase PKM2) (EC 2.7.11.1) (Tyrosine-protein kinase PKM2) (EC 2.7.10.2)	Pkm	1.32658e+06	1.46983e+06	1.04118e+06	1.30511e+06	5.75389e+06	2.16622e+06	8.41759e+06	5.86011e+06	7.70298e+06	7.00135e+06	5.10635e+06	7.84529e+06
P62889	Large ribosomal subunit protein eL30 (60S ribosomal protein L30)	Rpl30	6.06693e+06	8.58115e+06	7.65289e+06	3.97427e+06	8.77241e+06	8.05141e+06	1.47944e+07	1.10585e+07	1.53361e+07	1.40617e+07	1.38613e+07	1.43943e+07
Q6PD03	Serine/threonine-protein phosphatase 2A 56 kDa regulatory subunit alpha isoform (PP2A B subunit isoform B'-alpha) (PP2A B subunit isoform B56-alpha) (PP2A B subunit isoform PR61-alpha) (PR61alpha) (PP2A B subunit isoform R5-alpha)	Ppp2r5a	105851	291622	7930.99	130128	355385	64671.4	157395	390825	735327	1.05812e+06	305667	271000
Q9JKX3	Transferrin receptor protein 2 (TfR2)	Tfr2	33062.9	23924.3	13361.1	309507	32569.3	55579.1	478792	408623	303273	302319	218537	240109
Q9CZ30	Obg-like ATPase 1 (GTP-binding protein 9)	Ola1	1.1094e+06	499248	406812	298730	852579	606203	1.52959e+06	1.73379e+06	1.99186e+06	2.0865e+06	1.17905e+06	2.33079e+06
Q9CQ52	Chymotrypsin-like elastase family member 3B (EC 3.4.21.70) (Elastase IIIB) (Elastase-3B) (Protease E)	Cela3b	106859	978334	503429	27828.3	442507	230044	650135	4738916	4523897	3.72526e+06	2.45884e+06	580917
Q9WVQ5	Methylthioribulose-1-phosphate dehydratase (MTRu-1-P dehydratase) (EC 4.2.1.109) (APAF1-interacting protein) (Monocyte/macrophage protein 19)	Apip	106981	72520.7	33546.6	103391	623631	246806	2.62922e+06	1.06512e+07	1.4898e+06	8.31343e+06	7.0185e+06	590259
P70392	Ras-specific guanine nucleotide-releasing factor 2 (Ras-GRF2) (Ras guanine nucleotide exchange factor 2)	Rasgrf2	153565	205607	213833	437142	274730	297478	643710	1.70948e+06	8.74253e+06	543105	400661	7.02221e+06
Q91V12	Cytosolic acyl coenzyme A thioester hydrolase (EC 3.1.2.2) (Acyl-CoA thioesterase 7) (Brain acyl-CoA hydrolase) (BACH) (CTE-IIa) (CTE-II) (Long chain acyl-CoA thioester hydrolase)	Acot7	0	137385	262994	50074.7	52755	159860	1.44005e+06	951385	1.34277e+06	1.59847e+06	984714	1.074e+06
P32067	Lupus La protein homolog (La autoantigen homolog) (La ribonucleoprotein)	Ssb	78880.3	182529	140664	121362	559844	185353	1.71146e+06	745934	2.2013e+06	2269968	466664	1.8823e+06
E9Q7G0	Nuclear mitotic apparatus protein 1 (Nuclear mitotic apparatus protein) (NuMA protein)	Numa1	156691	106157	228377	182533	253041	317257	572727	590025	1.27545e+06	532260	105213	384722
Q9CVB6	Actin-related protein 2/3 complex subunit 2 (Arp2/3 complex 34 kDa subunit) (p34-ARC)	Arpc2	414646	502735	262300	409194	479915	275929	2.21655e+06	1.86311e+06	3.32638e+06	3.33991e+06	2.7253e+06	2.63859e+06
Q8BK64	Activator of 90 kDa heat shock protein ATPase homolog 1 (AHA1)	Ahsa1	172708	882166	1.0855e+06	411890	470782	462077	1793689	1.05337e+06	4.19806e+06	2.82721e+06	2.90457e+06	2.00337e+06
Q6PAM1	Alpha-taxilin	Txlna	59109.6	158513	194181	125690	215095	344222	44971.8	3.38931e+06	479898	1.83671e+06	831546	186112
P97821	Dipeptidyl peptidase 1 (EC 3.4.14.1) (Cathepsin C) (Cathepsin J) (Dipeptidyl peptidase I) (DPP-I) (DPPI) (Dipeptidyl transferase) [Cleaved into: Dipeptidyl peptidase 1 exclusion domain chain (Dipeptidyl peptidase I exclusion domain chain); Dipeptidyl peptidase 1 heavy chain (Dipeptidyl peptidase I heavy chain); Dipeptidyl peptidase 1 light chain (Dipeptidyl peptidase I light chain)]	Ctsc	2.13165e+06	2.27375e+06	2.92039e+06	2.98816e+06	570906	896970	888204	881485	919768	987337	818651	738546
Q99P30	Peroxisomal coenzyme A diphosphatase NUDT7 (EC 3.6.1.-) (Nucleoside diphosphate-linked moiety X motif 7) (Nudix motif 7)	Nudt7	8.85901e+06	6.66177e+06	7.24062e+06	7.38291e+06	9.05267e+06	9.71859e+06	7.49484e+07	7.29841e+07	4.49685e+07	8.39876e+07	9.24479e+07	8.78149e+07
Q3ULF4	Mitochondrial inner membrane m-AAA protease component paraplegin (EC 3.4.24.-) (EC 3.6.-.-) (Paraplegin) (Spastic paraplegia 7 protein)	Spg7	75324.9	88689.3	7523.03	108563	108361	112413	13399.4	251488	286598	387420	250713	210099
Q3U7R1	Extended synaptotagmin-1 (E-Syt1) (Membrane-bound C2 domain-containing protein)	Esyt1	49439.5	271951	84244.8	389864	167856	122196	1.19675e+06	1.61008e+06	1.69844e+06	1.8932e+06	519245	1.2767e+06
Q64444	Carbonic anhydrase 4 (EC 4.2.1.1) (Carbonate dehydratase IV) (Carbonic anhydrase IV) (CA-IV)	Ca4	373230	211686	2.24725e+06	2.16219e+06	3.55021e+06	3.55202e+06	6.28086e+06	3.76003e+06	8.87167e+06	3.33747e+06	447973	748257
Q60605	Myosin light polypeptide 6 (17 kDa myosin light chain) (LC17) (Myosin light chain 3) (MLC-3) (Myosin light chain alkali 3) (Myosin light chain A3) (Smooth muscle and nonmuscle myosin light chain alkali 6)	Myl6	4.26289e+06	4.84234e+06	4.58551e+06	6.02834e+06	5.00033e+06	3.36023e+06	1.15928e+07	1.26016e+07	1.55703e+07	2.02757e+07	1.35067e+07	1.80402e+07
Q3TIX9	Ubiquitin carboxyl-terminal hydrolase 39 (EC 3.4.19.12) (U4/U6.U5 tri-snRNP-associated 65 kDa protein)	Usp39	233347	58636	27893.9	149363	259479	494955	615231	132553	437648	775672	152388	129707
P09813	Apolipoprotein A-II (Apo-AII) (ApoA-II) (Apolipoprotein A2) [Cleaved into: Proapolipoprotein A-II (ProapoA-II)]	Apoa2	2.02086e+06	2.27124e+06	3.49934e+06	2.90691e+06	3986317	4.78192e+06	1.40595e+07	2.49947e+07	3.25158e+07	3.16793e+07	2.37675e+07	1.26752e+07
Q9Z0F7	Gamma-synuclein (Persyn)	Sncg	0	0	0	0	98754.1	30142.2	41697.1	54013.7	463327	1.05451e+06	479969	81697.2
Q9EQF5	Dihydropyrimidinase (DHP) (DHPase) (EC 3.5.2.2) (Dihydropyrimidine amidohydrolase) (Hydantoinase)	Dpys	4.06388e+06	3.99049e+06	4.95143e+06	4.20466e+06	7.80285e+06	6.52955e+06	1.67624e+07	1.75376e+07	1.02023e+07	1.48902e+07	2.30444e+07	9.75703e+06
Q8VCN5	Cystathionine gamma-lyase (CGL) (CSE) (EC 4.4.1.1) (Cysteine desulfhydrase) (Cysteine-protein sulfhydrase) (Gamma-cystathionase) (Homocysteine desulfhydrase) (EC 4.4.1.2)	Cth	5.94304e+06	5.85966e+06	6.61724e+06	6.19793e+06	1.17293e+07	1.15955e+07	3.64763e+07	3.10331e+07	2.54357e+07	2.77839e+07	3.08132e+07	2.63392e+07
Q8BHD7	Polypyrimidine tract-binding protein 3 (Regulator of differentiation 1) (Rod1)	Ptbp3	57640.2	173442	138893	318202	513719	599896	348744	833128	605714	274319	458756	1646986
P16015	Carbonic anhydrase 3 (EC 4.2.1.1) (Carbonate dehydratase III) (Carbonic anhydrase III) (CA-III)	Ca3	2.94037e+08	2.59927e+08	2.41034e+08	2.70483e+08	4.75412e+08	3.87866e+08	2.78974e+08	3.20133e+08	3.32632e+08	2.96071e+08	276232280	2.56638e+08
Q922Y1	UBX domain-containing protein 1 (Protein 2B28) (SAPK substrate protein 1) (UBA/UBX 33.3 kDa protein) (mY33K)	Ubxn1	84910.7	78138.4	150417	98272.4	138571	129766	813827	226568	612101	614570	237185	475326
Q7TT37	Elongator complex protein 1 (ELP1) (IkappaB kinase complex-associated protein) (IKK complex-associated protein)	Elp1	146341	117832	62520.1	57016	129084	138709	114768	131635	440908	11782.1	215211	761625
Q60715	Prolyl 4-hydroxylase subunit alpha-1 (4-PH alpha-1) (EC 1.14.11.2) (Procollagen-proline,2-oxoglutarate-4-dioxygenase subunit alpha-1)	P4ha1	842868	12684	57121.5	63618.8	14963.7	1.02632e+06	5.13178e+06	5.27533e+06	4.18622e+06	2.87253e+06	3.21956e+06	3.25847e+06
Q9Z2Q5	Large ribosomal subunit protein mL40 (39S ribosomal protein L40, mitochondrial) (L40mt) (MRP-L40) (Nuclear localization signal-containing protein deleted in velocardiofacial syndrome homolog)	Mrpl40	167693	202773	217586	190088	36568.1	142404	678468	430293	519538	351382	1.35889e+06	1053169
Q10470	Beta-1,4-mannosyl-glycoprotein 4-beta-N-acetylglucosaminyltransferase (EC 2.4.1.144) (N-glycosyl-oligosaccharide-glycoprotein N-acetylglucosaminyltransferase III) (GNT-III) (GlcNAc-T III) (N-acetylglucosaminyltransferase III)	Mgat3	612413	114442	374462	286522	842465	984896	657993	690255	805512	763028	412782	518970
Q9JHS4	ATP-dependent Clp protease ATP-binding subunit clpX-like, mitochondrial	Clpx	576899	661436	402142	152417	475514	277360	565517	584971	974739	884336	359452	857431
Q8BJY1	26S proteasome non-ATPase regulatory subunit 5 (26S protease subunit S5 basic) (26S proteasome subunit S5B)	Psmd5	19503	181003	121506	228090	391419	218529	231995	39843.4	29034.8	416624	155953	160415
Q99MU3	Double-stranded RNA-specific adenosine deaminase (DRADA) (EC 3.5.4.37) (RNA adenosine deaminase 1)	Adar	439060	374405	255380	267486	482739	155944	3.66299e+06	3.95792e+06	4.92146e+06	5.34133e+06	3.84467e+06	3.65915e+06
Q64337	Sequestosome-1 (STONE14) (Ubiquitin-binding protein p62)	Sqstm1	56477.3	0	438956	42316.6	368109	258282	1.51611e+06	126615	874483	322351	133878	391427
Q3V132	ADP/ATP translocase 4 (ADP,ATP carrier protein 4) (Adenine nucleotide translocator 4) (ANT 4) (Solute carrier family 25 member 31) (Sperm flagellar energy carrier protein)	Slc25a31	364617	381105	52244.5	74687.9	384362	241656	3.69109e+06	2.7933e+06	3.27348e+06	5.74348e+06	3.98573e+06	4.78017e+06
Q8VE09	Tetratricopeptide repeat protein 39C (TPR repeat protein 39C)	Ttc39c	598917	515630	733104	623322	1.29525e+06	1.21461e+06	2510704	1.93883e+06	4.69469e+06	1.52609e+06	619323	759269
Q99JR5	Tubulointerstitial nephritis antigen-like (Adrenocortical zonation factor 1) (AZ-1) (Androgen-regulated gene 1 protein) (Tubulointerstitial nephritis antigen-related protein) (TARP)	Tinagl1	3.87081e+06	110944	4.65947e+06	428583	840721	8.124e+06	7.17064e+06	1.9347e+06	6.37342e+06	2.34433e+06	615256	874556
Q922E4	Ethanolamine-phosphate cytidylyltransferase (EC 2.7.7.14) (CTP:phosphoethanolamine cytidylyltransferase) (Phosphorylethanolamine transferase)	Pcyt2	1.18542e+06	1.30252e+06	1.12228e+06	1.65249e+06	1.06692e+06	2.80857e+06	1.3678e+06	1.71292e+06	1425280	2.4597e+06	2.06554e+06	1.13033e+06
P98197	Phospholipid-transporting ATPase IH (EC 7.6.2.1) (ATPase IS) (ATPase class VI type 11A) (P4-ATPase flippase complex alpha subunit ATP11A)	Atp11a	35956.9	80296.9	286473	225468	208782	332115	481538	468659	10767.4	62983.5	230971	28780.2
Q07968	Coagulation factor XIII B chain (Protein-glutamine gamma-glutamyltransferase B chain) (Transglutaminase B chain)	F13b	402728	530762	272264	399253	329304	709387	2.10553e+06	1.18603e+06	2.17635e+06	3.53435e+06	2.23636e+07	1.73517e+06
P16546	Spectrin alpha chain, non-erythrocytic 1 (Alpha-II spectrin) (Fodrin alpha chain)	Sptan1	728575	872855	2.39716e+06	994278	1.6626e+06	2.37821e+06	2.97911e+06	6.08364e+06	7.26426e+06	2.78637e+06	2.73453e+06	2.49985e+06
Q64GA5	Cytosolic phospholipase A2 gamma (cPLA2-gamma) (EC 3.1.1.4) (Cytosolic lysophospholipase) (EC 3.1.1.5) (Cytosolic lysophospholipid O-acyltransferase) (EC 2.3.1.-) (Phospholipase A2 group IVC)	Pla2g4c	26180.1	62561.8	0	179958	156825	279052	150729	1.415e+06	101770	540660	1.12373e+06	1.07497e+06
O89001	Carboxypeptidase D (EC 3.4.17.22) (Metallocarboxypeptidase D) (gp180)	Cpd	371754	291706	174349	117407	349106	803065	226376	150121	201886	746444	180691	162058
Q0KL02	Triple functional domain protein (EC 2.7.11.1)	Trio	126481	125225	181425	190213	383742	193588	205126	794417	669465	912518	223880	158062
Q9CQJ8	NADH dehydrogenase [ubiquinone] 1 beta subcomplex subunit 9 (Complex I-B22) (CI-B22) (NADH-ubiquinone oxidoreductase B22 subunit)	Ndufb9	169798	1.23127e+06	604474	1.19012e+06	2.14969e+06	756480	4.74714e+06	1.59333e+06	2.28719e+06	1.44408e+06	6.70611e+06	3.47098e+06
P48320	Glutamate decarboxylase 2 (EC 4.1.1.15) (65 kDa glutamic acid decarboxylase) (GAD-65) (Glutamate decarboxylase 65 kDa isoform)	Gad2	134647	255628	124251	486552	290537	631814	871658	561220	431167	164692	788802	1.04649e+06
Q8VDC1	FYVE and coiled-coil domain-containing protein 1	Fyco1	6.80803e+06	1.25872e+06	382663	2.88383e+06	597844	4.4391e+06	168480	430084	574220	741887	361639	429709
P02463	Collagen alpha-1(IV) chain [Cleaved into: Arresten]	Col4a1	132953	247835	56765.3	68019.4	241689	330127	1.14039e+06	654744	779113	1.59887e+06	1.05381e+06	674901
Q9JLM8	Serine/threonine-protein kinase DCLK1 (EC 2.7.11.1) (Doublecortin-like and CAM kinase-like 1) (Doublecortin-like kinase 1)	Dclk1	589205	634613	333130	184575	419590	652974	385674	1.16964e+06	710604	576266	917242	1.31413e+06
P62830	Large ribosomal subunit protein uL14 (60S ribosomal protein L23)	Rpl23	1.41039e+06	1.39251e+06	1.24175e+06	923487	3.1495e+06	4.09975e+06	2.516e+06	1.74381e+06	2.09495e+06	1.82938e+06	2.54182e+06	5.22457e+06
P97872	Flavin-containing monooxygenase 5 (FMO 5) (Dimethylaniline monooxygenase [N-oxide-forming] 5) (EC 1.14.13.8) (Dimethylaniline oxidase 5) (Hepatic flavin-containing monooxygenase 5) (NADPH oxidase) (EC 1.6.3.1)	Fmo5	4.65478e+06	9.50532e+06	2.48961e+06	2.96619e+06	3.37003e+06	7.262e+06	2.07566e+07	1.93762e+07	1.73986e+07	1.58631e+07	1.99115e+07	1.58949e+07
Q8CCP0	Ribosome quality control complex subunit NEMF (Nuclear export mediator factor)	Nemf	22612.8	6247.57	21299.7	21537.9	48854.9	45916.9	847967	345656	388871	417727	292538	75821
P62746	Rho-related GTP-binding protein RhoB	Rhob	34832.3	0	689950	517356	277111	257266	4.64086e+06	4.98072e+06	1.05931e+07	1.03339e+07	2.6928e+06	2.48002e+06
A2ADY9	Protein DDI1 homolog 2 (EC 3.4.23.-)	Ddi2	1.67754e+06	1.52454e+06	3.00511e+06	893669	1.27625e+06	1.32462e+06	2.15587e+06	4.19053e+06	3.63084e+06	2.55668e+06	2.15881e+06	2982881
Q924C6	Lysyl oxidase homolog 4 (EC 1.4.3.13) (Lysyl oxidase-like protein 4) (Lysyl oxidase-related protein C)	Loxl4	21850.1	862168	1.14159e+06	821376	854060	2.05027e+06	8.8842e+06	1.81584e+06	2.92375e+06	1.03062e+06	5.37769e+06	1.20135e+06
P62908	Small ribosomal subunit protein uS3 (EC 4.2.99.18) (40S ribosomal protein S3)	Rps3	4.13211e+06	4.2543e+06	3.2952e+06	2.79222e+06	6.80652e+06	7.27058e+06	2.29043e+07	2.08519e+07	1.27366e+07	1.3718e+07	1.53076e+07	1.45247e+07
F6ZDS4	Nucleoprotein TPR (NPC-associated intranuclear protein) (Translocated promoter region and nuclear basket protein)	Tpr	330429	511444	432932	425032	1.42686e+06	359826	1.18237e+06	1.85197e+06	5.84437e+06	1.86801e+06	1.25146e+06	1.44676e+06
Q8VCR7	Putative protein-lysine deacylase ABHD14B (EC 2.3.1.-) (Alpha/beta hydrolase domain-containing protein 14B) (Abhydrolase domain-containing protein 14B)	Abhd14b	1.14481e+07	1.79849e+07	1.98915e+07	1.75638e+07	2.57056e+07	3.47278e+07	6.42856e+07	4.4842e+07	3.76889e+07	3.59203e+07	40324196	4.79296e+07
P14685	26S proteasome non-ATPase regulatory subunit 3 (26S proteasome regulatory subunit RPN3) (26S proteasome regulatory subunit S3) (Proteasome subunit p58) (Transplantation antigen P91A) (Tum-P91A antigen)	Psmd3	1.12201e+06	295991	211023	415350	361216	355665	1.81203e+06	1.98439e+06	1.60302e+06	4.05417e+06	2.76617e+06	3.59345e+06
Q8R0W0	Epiplakin	Eppk1	28694.5	65410.2	165628	91638	218491	151566	745732	692604	686518	779515	627276	675643
Q922J3	CAP-Gly domain-containing linker protein 1 (Cytoplasmic linker protein 170) (CLIP-170) (Restin)	Clip1	204933	266382	324307	353374	197638	1.06857e+06	308022	242873	617745	40227.8	285195	238997
P97351	Small ribosomal subunit protein eS1 (40S ribosomal protein S3a) (Protein TU-11)	Rps3a	2.23099e+06	2.46143e+06	2.55533e+06	2.11217e+06	2.69247e+06	3.70032e+06	1.43459e+07	1.12566e+07	1.48954e+07	1.79299e+07	2.0686e+07	1.33956e+07
Q64514	Tripeptidyl-peptidase 2 (TPP-2) (EC 3.4.14.10) (Tripeptidyl aminopeptidase) (Tripeptidyl-peptidase II) (TPP-II)	Tpp2	336955	479432	256958	291595	1.86029e+06	2.15198e+06	215912	231208	451410	167105	591669	826590
P51174	Long-chain specific acyl-CoA dehydrogenase, mitochondrial (LCAD) (EC 1.3.8.8)	Acadl	6.09857e+06	4.85596e+06	4.40945e+06	3.72238e+06	8.02774e+06	7.51962e+06	4.85707e+07	5.05577e+07	4.6286e+07	4.02362e+07	3.4455e+07	3.45635e+07
P28666	Murinoglobulin-2 (MuG2)	Mug2	401198	577233	365893	102693	216475	270877	156782	325722	336033	183041	245537	618592
Q99JW2	Aminoacylase-1 (ACY-1) (EC 3.5.1.14) (N-acyl-L-amino-acid amidohydrolase)	Acy1	173988	176406	82158.8	65656	307255	341727	1.53572e+06	667903	211264	27885.8	450336	215593
Q8VCM8	BOS complex subunit NCLN (Nicalin) (Nicastrin-like protein)	Ncln	12713.7	774805	0	5630.09	77412.8	0	2.4563e+06	518423	1601889	1.52902e+06	430047	377437
P41216	Long-chain-fatty-acid--CoA ligase 1 (EC 6.2.1.3) (Arachidonate--CoA ligase) (EC 6.2.1.15) (Long-chain acyl-CoA synthetase 1) (LACS 1) (Phytanate--CoA ligase) (EC 6.2.1.24)	Acsl1	9.09503e+06	8.79954e+06	6.42529e+06	8.44279e+06	1.64279e+07	1.63195e+07	3.45938e+07	3.47331e+07	3.00291e+07	2.94662e+07	3.54195e+07	3.60818e+07
P62264	Small ribosomal subunit protein uS11 (40S ribosomal protein S14)	Rps14	1.64226e+06	1.59027e+06	2.17186e+06	1.94124e+06	3.85869e+06	2.55186e+06	4.00659e+07	1.47013e+07	1.16699e+07	1.70806e+07	3.4667e+08	1.80614e+07
Q80X19	Collagen alpha-1(XIV) chain	Col14a1	249267	251725	282255	344746	512424	491453	4.20145e+06	4.22583e+06	3.99937e+06	3.85095e+06	4.46744e+06	4.11992e+06
Q8CDG1	Piwi-like protein 2 (EC 3.1.26.-)	Piwil2	141732	30693	132378	315969	36606	327007	75461.6	296501	570019	423079	8510.63	500495
E9Q4Z2	Acetyl-CoA carboxylase 2 (EC 6.4.1.2) (ACC-beta)	Acacb	81655.9	294565	205152	96311.5	430212	389138	1.03914e+06	2.42571e+06	3.87507e+06	3.11232e+06	4.17715e+06	2.70446e+06
Q8VCT3	Aminopeptidase B (AP-B) (EC 3.4.11.6) (Arginine aminopeptidase) (Arginyl aminopeptidase) (Cytosol aminopeptidase IV)	Rnpep	111620	212250	458417	277750	288229	535262	2.06272e+06	2.27722e+06	1.72124e+06	1.867e+06	2.22792e+06	2.3472e+06
Q8K0C4	Lanosterol 14-alpha demethylase (LDM) (EC 1.14.14.154) (CYPLI) (Cytochrome P450 51A1) (CYP51) (Cytochrome P450-14DM) (Cytochrome P45014DM) (Cytochrome P450LI) (Sterol 14-alpha demethylase)	Cyp51a1	213859	484130	18364.3	0	49398.6	231735	800261	361831	3.63389e+06	404190	2.45992e+06	2.40216e+06
Q69ZS7	HBS1-like protein (EC 3.6.5.-)	Hbs1l	559500	685032	135259	641161	838586	907650	713961	790427	839920	364683	431573	672697
P55302	Alpha-2-macroglobulin receptor-associated protein (Alpha-2-MRAP) (Heparin-binding protein 44) (HBP-44) (Low density lipoprotein receptor-related protein-associated protein 1) (RAP)	Lrpap1	93750.9	141105	84477.2	155894	218552	218576	1.61391e+06	237394	1.80976e+06	586647	1.05406e+06	1.09163e+06
E9Q394	A-kinase anchor protein 13 (AKAP-13) (AKAP-Lbc)	Akap13	246030	286830	65131.3	144851	94184.6	310896	1.60397e+07	7.34183e+06	3.31725e+07	3.31328e+07	2.37336e+07	2.90917e+06
Q9JMH9	Unconventional myosin-XVIIIa (Molecule associated with JAK3 N-terminus) (MAJN) (Myosin containing a PDZ domain) (Surfactant protein receptor SP-R210) (SP-R210)	Myo18a	933422	756527	590897	901527	170988	535483	1.51905e+06	2.6389e+06	1.2647e+06	1.76835e+06	2.23168e+06	1.90158e+06
Q3UHB1	5'-nucleotidase domain-containing protein 3 (EC 3.1.3.-) (GRP94-neighboring nucleotidase)	Nt5dc3	352938	630974	303041	483786	798125	529968	2.39747e+06	3.21931e+06	8.09306e+06	7.89157e+06	2.31334e+06	2.48157e+06
Q9JLQ2	ARF GTPase-activating protein GIT2 (ARF GAP GIT2) (Cool-interacting tyrosine-phosphorylated protein 2) (CAT-2) (CAT2) (G protein-coupled receptor kinase-interactor 2) (GRK-interacting protein 2)	Git2	64120.8	75527.6	129354	58633.3	71078.1	38067.1	126839	1.61839e+06	334909	112169	262907	687638
P62821	Ras-related protein Rab-1A (EC 3.6.5.2) (YPT1-related protein)	Rab1A	676219	725867	69581.4	581059	381742	0	2.48454e+06	3.93476e+06	5.62996e+06	8.6341e+06	3.28388e+06	4.16778e+06
O35691	Pinin	Pnn	2426.14	145177	27508.6	80603.4	238286	167081	88464.1	483286	503189	84392.7	353697	83614.5
Q8C2E7	WASH complex subunit 5 (WASH complex subunit strumpellin)	Washc5	37732.8	1.67336e+06	261092	252514	113842	615311	977071	103745	519028	308730	1.00566e+06	1.02746e+06
O70492	Sorting nexin-3 (SDP3 protein)	Snx3	119485	52394.5	925150	100812	327473	384359	2.45392e+06	2.0053e+06	2.79374e+06	1.97622e+06	1.19478e+06	2.28949e+06
Q8BJW6	Eukaryotic translation initiation factor 2A (eIF-2A) [Cleaved into: Eukaryotic translation initiation factor 2A, N-terminally processed]	Eif2a	204970	191163	115706	318215	615904	476560	876140	1.01691e+06	8.00075e+06	1.15428e+06	951091	639353
P62281	Small ribosomal subunit protein uS17 (40S ribosomal protein S11)	Rps11	254948	2.46185e+06	2.31042e+06	1.95197e+06	7.99269e+06	8.22453e+06	1.36689e+07	4.02073e+06	12590531	3.17947e+06	4.00248e+06	3.13342e+06
Q9WVE8	Protein kinase C and casein kinase substrate in neurons protein 2 (Syndapin-2) (Syndapin-II) (SdpII)	Pacsin2	387110	291075	407107	415683	766729	1.66932e+06	3.48427e+06	1.53523e+06	772194	1.22169e+06	4.14913e+06	3.33574e+06
P63101	14-3-3 protein zeta/delta (Protein kinase C inhibitor protein 1) (KCIP-1) (SEZ-2)	Ywhaz	7.72183e+06	7.34603e+06	6.72647e+06	6.88152e+06	1.15068e+07	1.07062e+07	28298013	2.95297e+07	2.36776e+07	2.25801e+07	2.36458e+07	2.67165e+07
Q8C650	Septin-10	Septin10	1.07994e+06	1.12159e+06	657961	979357	1.06555e+06	683335	700097	4.74602e+06	2.79524e+06	1.35163e+06	1.98427e+06	2.6892e+06
P50518	V-type proton ATPase subunit E 1 (V-ATPase subunit E 1) (V-ATPase 31 kDa subunit) (p31) (Vacuolar proton pump subunit E 1)	Atp6v1e1	768507	117572	145110	57559.7	283520	1.24622e+06	916931	2.33971e+06	6.45445e+06	491700	1.00098e+06	9.20729e+06
Q62010	Oviduct-specific glycoprotein (Estrogen-dependent oviduct protein) (Oviductal glycoprotein) (Oviductin)	Ovgp1	80634.2	103652	219237	128929	145241	706883	1.66437e+06	317219	1.99653e+06	1.36675e+06	1.85584e+06	934929
Q6P1B1	Xaa-Pro aminopeptidase 1 (EC 3.4.11.9) (Aminoacylproline aminopeptidase) (Cytosolic aminopeptidase P) (Soluble aminopeptidase P) (sAmp) (X-Pro aminopeptidase 1) (X-prolyl aminopeptidase 1, soluble)	Xpnpep1	770375	1.02673e+06	2.03743e+06	1.76784e+06	1.46866e+06	1.20264e+06	705862	172632	303277	256402	725495	96435.3
Q9Z268	RasGAP-activating-like protein 1 (RAS protein activator like 1) (Ras GTPase-activating-like protein)	Rasal1	9482.77	41322.6	3440.35	11555	46663.8	4811.94	1.93475e+06	2.78936e+06	2.37092e+06	1.17949e+06	114274	1.22186e+06
Q9JHW2	Omega-amidase NIT2 (EC 3.5.1.3) (Nitrilase homolog 2)	Nit2	4.70998e+06	5.13872e+06	4.60035e+06	4.11525e+06	9.08422e+06	8.85109e+06	2.23521e+07	2.36419e+07	1.85032e+07	1.60515e+07	1.19594e+07	1.53259e+07
Q71M36	Chondroitin sulfate proteoglycan 5 (Acidic leucine-rich EGF-like domain-containing brain protein) (Neuroglycan C)	Cspg5	286952	190847	38456.5	59745.9	339573	477750	304679	684969	1.40088e+06	347727	417457	317753
Q99JY9	Actin-related protein 3 (Actin-like protein 3)	Actr3	1.07579e+06	1.17936e+06	1.15838e+06	1.44451e+06	1.68827e+06	2.06157e+06	6.76061e+06	6.05423e+06	7.12205e+06	6.164e+06	5.07891e+06	4.39501e+06
O88668	Protein CREG1 (Cellular repressor of E1A-stimulated genes 1)	Creg1	785465	706520	732142	998052	2.67912e+06	2.65286e+06	6.56181e+06	2.64993e+06	2.43107e+06	6.34699e+06	4.05097e+06	3.39195e+06
P22315	Ferrochelatase, mitochondrial (EC 4.98.1.1) (Heme synthase) (Protoheme ferro-lyase)	Fech	392986	786029	647736	505717	550595	584558	4.54559e+06	6.98029e+06	3.41842e+06	2.98297e+06	2.76324e+06	2.84722e+06
Q9Z1Z2	Serine-threonine kinase receptor-associated protein (UNR-interacting protein)	Strap	1.17153e+06	1.31504e+06	996673	1.32313e+06	1.68313e+06	945364	2.8147e+06	2.7718e+06	1.51916e+06	3.02303e+06	4.55766e+06	2.87894e+06
Q9JKB3	Y-box-binding protein 3 (Cold shock domain-containing protein A) (DNA-binding protein A) (Y-box protein 3)	Ybx3	0	0	30314	299862	1.78928e+06	64474	162387	1362363	110014	1.73063e+06	479440	601821
Q9Z2U0	Proteasome subunit alpha type-7 (Proteasome subunit RC6-1)	Psma7	3.18796e+06	3.09591e+06	811328	59821.3	2.86437e+06	3.50126e+06	4.05255e+06	1.59433e+06	5.15119e+06	5.23215e+06	6.61765e+06	2.14317e+07
Q78RX3	Small integral membrane protein 12	Smim12	0	1.30129e+06	1565038	1.64767e+06	2.75856e+06	1.16081e+06	2006988	558570	3.16799e+06	1.60691e+06	1.91059e+06	3.08159e+06
P11798	Calcium/calmodulin-dependent protein kinase type II subunit alpha (CaM kinase II subunit alpha) (CaMK-II subunit alpha) (EC 2.7.11.17)	Camk2a	225247	169547	173127	210124	127963	32353	33126.2	299490	1.71622e+06	2.87348e+06	164284	1.97519e+06
Q6NWV3	Intraflagellar transport protein 122 homolog (WD repeat-containing protein 10)	Ift122	157553	26300.6	81891.7	180614	222758	200149	9953.37	399777	71945.1	354040	136720	165924
P59999	Actin-related protein 2/3 complex subunit 4 (Arp2/3 complex 20 kDa subunit) (p20-ARC)	Arpc4	2.18321e+06	1.05176e+07	949837	1.93758e+06	1.27606e+06	2.90676e+06	2.03885e+07	1.07095e+07	9.26373e+06	8.24927e+06	5.0982e+06	4.48465e+06
Q921M4	Golgin subfamily A member 2 (130 kDa cis-Golgi matrix protein) (GM130)	Golga2	928633	1.6407e+06	14710.3	1.68521e+06	1805075	163020	430026	991182	98688.8	176751	205572	7.56896e+06
P70412	CUB and zona pellucida-like domain-containing protein 1 (CUB and ZP domain-containing protein 1) (Integral membrane-associated protein 1)	Cuzd1	8999.27	265935	171038	679676	738666	302557	256500	22739.5	24690.6	1.6583e+06	2.14919e+06	652278
Q9CQM5	Thioredoxin domain-containing protein 17 (14 kDa thioredoxin-related protein) (TRP14) (Protein 42-9-9) (Thioredoxin-like protein 5)	Txndc17	654150	0	0	167499	590723	0	1.09186e+06	2.26396e+06	4268512	3.34125e+06	4.91006e+06	962451
Q8VE73	Cullin-7 (CUL-7) (p185) (p193)	Cul7	998165	755750	318325	290500	400283	418424	430396	2.28582e+06	336564	1.21495e+06	155113	149277
Q91VW3	SH3 domain-binding glutamic acid-rich-like protein 3	Sh3bgrl3	213202	397031	576576	551002	415288	355622	3936424	1.10784e+06	2.35192e+06	9.19245e+07	4.72167e+06	3.6801e+06
Q8R016	Bleomycin hydrolase (BH) (BLM hydrolase) (BMH) (EC 3.4.22.40)	Blmh	370825	246916	51472.6	179177	426228	391874	263569	843084	261460	816253	435487	422575
Q8BTY8	Sec1 family domain-containing protein 2 (Neuronal Sec1) (Syntaxin-binding protein 1-like 1)	Scfd2	79647.9	0	262080	831873	0	156397	3.93932e+06	3.71955e+06	6.93267e+06	5.74906e+06	3.59759e+06	4.66045e+06
P21550	Beta-enolase (EC 4.2.1.11) (2-phospho-D-glycerate hydro-lyase) (Enolase 3) (Muscle-specific enolase) (MSE) (Skeletal muscle enolase)	Eno3	165961	144485	132505	145254	173548	214785	87552.1	172853	203238	404164	137763	60271.8
Q8BVU5	ADP-ribose pyrophosphatase, mitochondrial (EC 3.6.1.13) (ADP-ribose diphosphatase) (ADP-ribose phosphohydrolase) (Adenosine diphosphoribose pyrophosphatase) (ADPR-PPase) (Nucleoside diphosphate-linked moiety X motif 9) (Nudix motif 9)	Nudt9	603425	652645	134106	0	0	178540	2.66132e+06	904560	5.51128e+06	4.15708e+06	322492	4.44817e+06
Q80YX1	Tenascin (TN) (Hexabrachion) (Tenascin-C) (TN-C)	Tnc	26559	53356.9	70254.9	158877	286610	188001	108704	695903	739559	632091	589015	734238
Q80YC5	Coagulation factor XII (EC 3.4.21.38) (Hageman factor) (HAF) [Cleaved into: Coagulation factor XIIa heavy chain; Coagulation factor XIIa light chain]	F12	713491	534130	347461	994367	1.69129e+06	1.26397e+06	1.26367e+06	527319	638406	696415	1.48115e+06	1.47938e+06
Q9Z0E0	Neurochondrin (M-Sema F-associating protein of 75 kDa) (Norbin)	Ncdn	3729.39	107040	172906	213738	368153	105899	9.05131e+06	8.43322e+06	6.69746e+06	6.30969e+06	6.38545e+06	6.24912e+06
Q61205	Platelet-activating factor acetylhydrolase IB subunit alpha1 (EC 3.1.1.47) (PAF acetylhydrolase 29 kDa subunit) (PAF-AH 29 kDa subunit) (PAF-AH subunit gamma) (PAFAH subunit gamma)	Pafah1b3	23022.8	10554.4	17980.9	317355	41659.9	44546.4	94580.5	955796	2.40974e+06	502053	1.52965e+06	1.80354e+06
P62806	Histone H4	H4c1; H4c2; H4c3; H4c4; H4c6; H4c8; H4c9; H4c11; H4c12; Hist1h4m; H4c14; H4c16	1.47959e+07	1.72151e+07	1.5511e+07	1.29664e+07	2.49976e+07	2.67717e+07	4.50257e+07	3.91399e+07	2.2179e+07	2.55545e+07	3.17708e+07	3.11459e+07
Q60625	Intercellular adhesion molecule 5 (ICAM-5) (Telencephalin)	Icam5	319156	527974	158804	125813	72824.8	157901	468734	7366.85	85083	103150	270481	401960
Q9D8W7	OCIA domain-containing protein 2	Ociad2	89654.8	14588.5	794608	346929	132764	545427	6.2534e+06	6.89796e+06	9.69784e+06	5.37809e+06	3.35494e+06	2459128
Q01149	Collagen alpha-2(I) chain (Alpha-2 type I collagen)	Col1a2	10937.8	18397.8	108373	360990	393326	482272	636299	531636	355109	437836	639078	3.43364e+06
Q9JLQ0	CD2-associated protein (Mesenchyme-to-epithelium transition protein with SH3 domains 1) (METS-1)	Cd2ap	326079	282109	334699	213770	657070	498336	806220	1.08905e+06	490200	319933	119344	504857
P09925	Surfeit locus protein 1	Surf1	52091	574051	0	582190	133516	297736	3.13028e+06	2.58201e+06	2.32172e+06	2.29023e+06	1.02909e+06	1.69176e+06
Q66X05	NACHT, LRR and PYD domains-containing protein 4F (NALP-kappa)	Nlrp4f	970269	1.03232e+06	429558	865918	998228	258528	1.37435e+06	549297	482724	1.17087e+06	312259	547534
P00493	Hypoxanthine-guanine phosphoribosyltransferase (HGPRT) (HGPRTase) (EC 2.4.2.8) (HPRT B)	Hprt1	1.06958e+06	1.02083e+06	3.04556e+06	3.09508e+06	5.98333e+06	5.63401e+06	4.08466e+06	1.84601e+06	3.90591e+06	2.17018e+06	4.76738e+06	3.768e+06
P60229	Eukaryotic translation initiation factor 3 subunit E (eIF3e) (Eukaryotic translation initiation factor 3 subunit 6) (MMTV integration site 6) (Mammary tumor-associated protein INT-6) (Viral integration site protein INT-6) (eIF-3 p48)	Eif3e	491409	76539.4	324551	5.32582e+06	8.28513e+06	920894	1.54482e+06	1.34077e+06	2.83555e+06	3.31123e+06	1.66216e+06	1.50998e+06
Q9CZN8	Glutamyl-tRNA(Gln) amidotransferase subunit A, mitochondrial (Glu-AdT subunit A) (EC 6.3.5.7) (Glutaminyl-tRNA synthase-like protein 1)	Qrsl1	171198	802926	1.0781e+06	178313	374249	2.09024e+06	627607	720720	1.96981e+06	428505	638416	1.44469e+06
Q9WV91	Prostaglandin F2 receptor negative regulator (CD9 partner 1) (CD9P-1) (Glu-Trp-Ile EWI motif-containing protein F) (EWI-F) (Prostaglandin F2-alpha receptor regulatory protein) (Prostaglandin F2-alpha receptor-associated protein) (CD antigen CD315)	Ptgfrn	2218.83	13477.6	37437.1	0	187953	15171.4	491578	1.43531e+06	233528	279508	1.15817e+06	553746
Q99L88	Beta-1-syntrophin (59 kDa dystrophin-associated protein A1 basic component 1) (DAPA1B) (Syntrophin-2)	Sntb1	505725	362416	421793	749463	764089	585908	1.94465e+06	1.42433e+06	2.48229e+06	2.64419e+06	2.27333e+06	1.61728e+06
Q9Z2Z6	Mitochondrial carnitine/acylcarnitine carrier protein (Carnitine/acylcarnitine translocase) (CAC) (CACT) (mCAC) (Solute carrier family 25 member 20)	Slc25a20	3.58512e+06	2.53194e+06	2647045	1.6654e+06	3.62792e+06	3.1423e+06	8.30786e+06	1.00533e+07	1.00477e+07	9.64146e+06	1.25409e+07	1.08213e+07
Q8BX70	Intermembrane lipid transfer protein VPS13C (Vacuolar protein sorting-associated protein 13C)	Vps13c	598691	1.0122e+06	606282	832499	193248	923686	554229	1.73261e+06	987942	2.14828e+06	1.58357e+06	989817
Q6P8I4	PEST proteolytic signal-containing nuclear protein (PCNP) (PEST-containing nuclear protein)	Pcnp	0	0	0	222932	325338	231631	2.51534e+06	1.95093e+06	4.02931e+06	1.13775e+06	910194	2.27921e+06
Q9JI75	Ribosyldihydronicotinamide dehydrogenase [quinone] (EC 1.10.5.1) (NRH dehydrogenase [quinone] 2) (NRH:quinone oxidoreductase 2) (Quinone reductase 2) (QR2)	Nqo2	2.74955e+06	3.80186e+06	2.55492e+06	3.78718e+06	6.3276e+06	6.38878e+06	1.277e+07	9.7101e+06	8.06448e+06	6.29608e+06	7.70569e+06	5.28588e+06
O08715	A-kinase anchor protein 1, mitochondrial (Dual specificity A-kinase-anchoring protein 1) (D-AKAP-1) (Protein kinase A-anchoring protein 1) (PRKA1) (Spermatid A-kinase anchor protein) (S-AKAP)	Akap1	7532.33	329284	186052	40446.5	266247	73932.1	1.76579e+06	3.00695e+06	995869	811180	1.8975e+06	3.26632e+06
Q9Z1Q5	Chloride intracellular channel protein 1 (Nuclear chloride ion channel 27) (NCC27)	Clic1	964510	776153	386948	912665	361640	960928	1.79111e+06	1.51745e+06	1.66893e+06	1.83088e+06	3.99885e+06	3.67294e+06
Q6PB44	Tyrosine-protein phosphatase non-receptor type 23 (EC 3.1.3.48)	Ptpn23	335440	289011	97022.5	2.3164e+06	895471	138526	481523	258376	793373	487704	336061	408094
Q99PP9	Tripartite motif-containing protein 16 (EC 2.3.2.27) (E3 ubiquitin-protein ligase TRIM16) (Estrogen-responsive B box protein)	Trim16	251162	68353.7	0	249070	18052.5	153862	849958	331619	468913	884480	581761	188915
Q8VCL2	Protein SCO2 homolog, mitochondrial	Sco2	138576	141313	106033	688737	1.03608e+06	1.0415e+06	4.75887e+06	4.66539e+06	3.94886e+06	3.74853e+06	2.09055e+06	2.01577e+06
Q61655	ATP-dependent RNA helicase DDX19A (EC 3.6.4.13) (DEAD box RNA helicase DEAD5) (mDEAD5) (DEAD box protein 19A) (Eukaryotic translation initiation factor 4A-related sequence 1)	Ddx19a	546069	287595	1.00661e+06	467611	506195	521339	596563	545595	151905	43401.2	1.76624e+06	149699
Q62048	Astrocytic phosphoprotein PEA-15 (15 kDa phosphoprotein enriched in astrocytes)	Pea15	56775.2	0	27584.8	0	164637	0	432228	666540	281787	637809	325139	19958
Q3TIV5	Zinc finger CCCH domain-containing protein 15 (DRG family-regulatory protein 1) (Epo-immediate response gene protein FM22)	Zc3h15	209643	339916	407643	171729	526271	215675	199075	503392	68182.9	230671	19427.6	615672
Q9JKY5	Huntingtin-interacting protein 1-related protein (HIP1-related protein)	Hip1r	257185	249043	152275	510010	346789	250922	302481	900697	741804	390832	249213	582736
O54734	Dolichyl-diphosphooligosaccharide--protein glycosyltransferase 48 kDa subunit (DDOST 48 kDa subunit) (Oligosaccharyl transferase 48 kDa subunit)	Ddost	151111	593760	181084	88314.4	361832	242711	7.14318e+06	9.52795e+06	6482014	6.39632e+06	7.43111e+06	6.89732e+06
P97298	Pigment epithelium-derived factor (PEDF) (Caspin) (Serpin F1) (Stromal cell-derived factor 3) (SDF-3)	Serpinf1	1.44229e+06	1.26329e+06	0	1.41931e+06	2.03745e+06	240110	52205.6	39549.4	23254.2	1.44418e+06	25085.4	123186
Q9EP69	Phosphatidylinositol-3-phosphatase SAC1 (EC 3.1.3.64) (Phosphatidylinositol-4-phosphate phosphatase) (Suppressor of actin mutations 1-like protein)	Sacm1l	300424	367877	343125	817416	755676	553407	744279	611821	567441	3.72199e+06	2.65254e+06	722551
Q80U58	Pumilio homolog 2	Pum2	185461	247315	103775	953390	461245	237038	791624	426689	47051.5	1.38337e+06	730434	615318
Q9EPQ7	StAR-related lipid transfer protein 5 (START domain-containing protein 5) (StARD5)	Stard5	339178	156589	215989	328004	433815	396871	774047	941931	426237	1.07601e+06	412321	1.05819e+06
Q9QYR9	Acyl-coenzyme A thioesterase 2, mitochondrial (Acyl-CoA thioesterase 2) (EC 3.1.2.2) (Acyl coenzyme A thioester hydrolase) (MTE-I) (Very-long-chain acyl-CoA thioesterase)	Acot2	224145	160268	286315	198153	1.92237e+06	244533	1.92553e+06	813045	1.20968e+06	1.29808e+06	1.57033e+06	2.46467e+06
Q9CPQ3	Mitochondrial import receptor subunit TOM22 homolog (Translocase of outer membrane 22 kDa subunit homolog)	Tomm22	219198	1542945	2.49558e+06	426286	3.78359e+06	888981	4.12329e+06	2.86839e+06	4.2925e+06	1.89652e+06	4.18658e+06	2.86241e+06
Q2TPA8	Hydroxysteroid dehydrogenase-like protein 2 (EC 1.-.-.-)	Hsdl2	1.04545e+06	1.05532e+06	1.2722e+06	1.81058e+06	1.19609e+06	1.95655e+06	9.05236e+06	9.9447e+06	6.50742e+06	8.83907e+06	5.33838e+06	6.50931e+06
Q8BVY0	Ribosomal L1 domain-containing protein 1	Rsl1d1	31267.9	10497.9	164307	0	194448	262369	4.77913e+07	5.22423e+07	21802.6	1.34935e+08	3.96644e+07	3.84343e+07
Q924X2	Carnitine O-palmitoyltransferase 1, muscle isoform (CPT1-M) (EC 2.3.1.21) (Carnitine O-palmitoyltransferase I, muscle isoform) (CPT I) (CPTI-M) (Carnitine palmitoyltransferase 1B)	Cpt1b	1.39628e+06	967280	635524	860500	2.35488e+06	1.45499e+06	98692.3	161645	124684	553219	6420.79	123851
Q8CIG8	Protein arginine N-methyltransferase 5 (Prmt5) (EC 2.1.1.320) (Histone-arginine N-methyltransferase PRMT5) (Jak-binding protein 1) (Shk1 kinase-binding protein 1 homolog) (SKB1 homolog)	Prmt5	188275	138662	165102	155518	70958.7	1.57854e+06	441347	1.98932e+06	583597	2.25223e+06	459838	830835
O55142	Large ribosomal subunit protein eL33 (60S ribosomal protein L35a)	Rpl35a	1.1237e+06	1.3909e+06	1.69263e+06	1.33185e+06	2.29123e+06	1.94997e+06	5.20264e+06	4.08694e+06	4.90742e+06	2.13712e+06	5.66683e+06	5.53703e+06
Q05920	Pyruvate carboxylase, mitochondrial (EC 6.4.1.1) (Pyruvic carboxylase) (PCB)	Pc	1.10964e+07	1.11044e+07	1.64964e+07	1.30792e+07	1.95098e+07	2.55314e+07	9.51844e+07	8.76097e+07	6.42157e+07	6.36639e+07	8.7737e+07	8.15566e+07
Q6ZQH8	Nucleoporin NUP188	Nup188	329218	361260	179519	242018	566863	197039	998230	594562	423130	751366	621550	536778
Q8C129	Leucyl-cystinyl aminopeptidase (Cystinyl aminopeptidase) (EC 3.4.11.3) (Oxytocinase) (OTase)	Lnpep	23633.7	113796	5684.49	0	0	40476.1	313027	143106	69418.5	131708	87719.6	577031
Q9Z211	Peroxisomal membrane protein 11A (Peroxin-11A) (Peroxisomal biogenesis factor 11A) (Protein PEX11 homolog alpha) (PEX11-alpha)	Pex11a	0	6990.53	0	16877.7	0	6439.78	614375	151477	481399	111735	657622	217825
O88343	Electrogenic sodium bicarbonate cotransporter 1 (Sodium bicarbonate cotransporter) (Na(+)/HCO3(-) cotransporter) (Solute carrier family 4 member 4)	Slc4a4	106983	336810	491900	586743	335297	1.14091e+06	770254	808731	940507	1.44777e+06	525588	698638
Q8R5M8	Cell adhesion molecule 1 (Immunoglobulin superfamily member 4) (IgSF4) (Nectin-like protein 2) (NECL-2) (Spermatogenic immunoglobulin superfamily) (SgIgSF) (Synaptic cell adhesion molecule) (SynCAM) (Tumor suppressor in lung cancer 1) (TSLC-1)	Cadm1	2.05519e+06	2.13248e+06	2.81779e+06	1.65906e+06	688122	1.2535e+06	111482	72590.5	127587	164265	338653	947122
Q8JZQ2	Mitochondrial inner membrane m-AAA protease component AFG3L2 (EC 3.4.24.-) (EC 3.6.-.-) (AFG3-like protein 2)	Afg3l2	1.6489e+06	442659	459359	1.26548e+06	3.03639e+06	1.56433e+06	332558	179707	1.09287e+06	91260.3	315992	837216
Q7TMY4	THO complex subunit 7 homolog (Ngg1-interacting factor 3-like protein 1-binding protein 1)	Thoc7	0	162750	0	38402.8	190029	183266	686372	1.86364e+06	2.22533e+06	1.26437e+06	197808	2.19426e+06
Q9D7J9	Enoyl-CoA hydratase domain-containing protein 3, mitochondrial	Echdc3	3.84093e+06	3.62201e+06	2.29704e+06	2.37416e+06	2.69305e+06	5.85866e+06	4.68974e+06	8.37505e+06	3.59602e+06	3.22175e+06	5.40585e+06	6.01317e+06
Q9Z1F9	SUMO-activating enzyme subunit 2 (EC 2.3.2.-) (Anthracycline-associated resistance ARX) (Ubiquitin-like 1-activating enzyme E1B) (Ubiquitin-like modifier-activating enzyme 2)	Uba2	762089	1.07423e+06	533204	370959	1.17128e+06	1.33518e+06	3.70756e+06	2.79034e+06	780607	3.50288e+06	3.21909e+06	3.08339e+06
P48024	Eukaryotic translation initiation factor 1 (eIF1) (Protein translation factor SUI1 homolog)	Eif1	1.0678e+06	620196	563046	689583	904629	917629	4.31061e+06	2.70262e+06	8.09135e+06	8.33291e+06	2.60106e+06	6.38027e+06
Q9R1R2	Tripartite motif-containing protein 3 (EC 2.3.2.27) (RING finger protein 22) (RING finger protein HAC1)	Trim3	8.37948e+06	8.56832e+06	6.86932e+06	2241.13	1.06668e+07	1.03644e+07	532090	1.51348e+06	2.31227e+06	1.75396e+06	715452	814359
O08759	Ubiquitin-protein ligase E3A (EC 2.3.2.26) (HECT-type ubiquitin transferase E3A) (Oncogenic protein-associated protein E6-AP)	Ube3a	723526	586707	527965	566543	828874	351954	522050	498270	776713	564885	668209	573280
P70694	Estradiol 17 beta-dehydrogenase 5 (EC 1.1.1.-) (17-beta-HSD 5)	Akr1c6	2.8284e+07	3.09131e+07	2.68707e+07	2.52232e+07	4.91308e+07	3.36295e+07	8.23032e+07	8.84631e+07	7.60163e+07	7.39405e+07	8.69366e+07	8.83094e+07
Q8K1N1	Calcium-independent phospholipase A2-gamma (EC 3.1.1.-) (EC 3.1.1.5) (Intracellular membrane-associated calcium-independent phospholipase A2 gamma) (iPLA2-gamma) (Patatin-like phospholipase domain-containing protein 8)	Pnpla8	262305	160542	1.26346e+06	139329	130870	300463	3.96103e+06	1.13341e+06	4.76923e+06	56707.7	2.11916e+06	2.23386e+06
Q60931	Voltage-dependent anion-selective channel protein 3 (VDAC-3) (mVDAC3) (Outer mitochondrial membrane protein porin 3)	Vdac3	523911	983893	90924.1	548695	1.53027e+06	711834	2.89127e+06	4.68979e+06	2.2796e+06	2.08577e+06	2.83904e+06	2.6396e+06
P39447	Tight junction protein ZO-1 (Tight junction protein 1) (Zona occludens protein 1) (Zonula occludens protein 1)	Tjp1	129342	581538	349812	271599	272469	633620	664840	1.0269e+06	1.91745e+06	872532	576055	724057
Q9DBR1	5'-3' exoribonuclease 2 (EC 3.1.13.-) (Protein Dhm1)	Xrn2	284628	608052	267136	84476.8	474702	879180	421770	290780	657638	662450	1.25157e+06	309841
Q91YM2	Rho GTPase-activating protein 35 (Glucocorticoid receptor DNA-binding factor 1)	Arhgap35	220493	192514	234539	224743	180982	177830	3.74513e+06	4.65462e+06	4.57314e+06	2.33775e+06	4.13659e+06	129024
Q80VQ1	Leucine-rich repeat-containing protein 1	Lrrc1	80930.2	88520.3	119169	72632.7	0	0	519010	896704	1.30545e+06	1.23811e+06	408314	173036
Q8BL66	Early endosome antigen 1	Eea1	135220	235944	146388	125242	288229	225160	448004	2.1943e+06	332908	496517	1.07187e+06	2.88931e+06
P48722	Heat shock 70 kDa protein 4L (Heat shock 70-related protein APG-1) (Osmotic stress protein 94)	Hspa4l	883060	1.95684e+06	332515	982529	2.09815e+06	130512	26546	5.52908e+06	329127	242814	432916	409302
P57716	Nicastrin	Ncstn	202636	35460.4	0	2135	11299.4	413751	1.38701e+06	2.27929e+06	2.54255e+06	4.80011e+06	3.36656e+06	3.0819e+06
Q99K28	ADP-ribosylation factor GTPase-activating protein 2 (ARF GAP 2) (GTPase-activating protein ZNF289) (Zinc finger protein 289)	Arfgap2	491736	110503	75811.6	97518.2	264581	170892	490917	621396	1.17413e+06	1.06479e+06	1.64763e+06	436642
Q8C1A5	Thimet oligopeptidase (EC 3.4.24.15)	Thop1	18120.3	152050	215373	262008	357639	123369	399445	630961	3.5229e+06	226360	413233	304057
Q14C51	Small ribosomal subunit protein mS39 (28S ribosomal protein S39, mitochondrial) (MRP-S39) (Pentatricopeptide repeat domain-containing protein 3, mitochondrial)	Ptcd3	34242.3	38209.3	251314	528714	808119	36177.4	331228	578983	746670	306763	531636	254266
Q8CFX1	GDH/6PGL endoplasmic bifunctional protein [Includes: Hexose-6-phosphate dehydrogenase (Glucose 1-dehydrogenase) (EC 1.1.1.47) (Glucose-6-phosphate dehydrogenase) (EC 1.1.1.363); 6-phosphogluconolactonase (6PGL) (EC 3.1.1.31)]	H6pd	721021	627379	564064	566113	2.31226e+06	1.31645e+06	6.90917e+06	8.53417e+06	6.93968e+06	7.31389e+06	5.33365e+06	4.93192e+06
Q8VDP4	Cell cycle and apoptosis regulator protein 2 (Cell division cycle and apoptosis regulator protein 2)	Ccar2	29099.5	164717	0	28974.6	41526.4	30163.5	1.444e+06	1.72504e+06	1.2836e+06	516266	976474	672714
Q5PSV9	Mediator of DNA damage checkpoint protein 1	Mdc1	86193.8	100653	160217	78544.5	242827	79585.4	101519	2.16698e+06	260469	2.19495e+06	124248	83095.4
Q8VCT4	Carboxylesterase 1D (Carboxylesterase 3) (EC 3.1.1.1, EC 3.1.1.67) (Fatty acid ethyl ester synthase) (FAEE synthase) (Triacylglycerol hydrolase) (TGH)	Ces1d	1.85633e+07	1.89835e+07	1.71381e+07	1.79285e+07	3.50109e+07	3.23383e+07	3.54073e+07	4.02596e+07	2.59643e+07	3.09219e+07	3.66311e+07	2.95086e+07
P57784	U2 small nuclear ribonucleoprotein A' (U2 snRNP A')	Snrpa1	2.82379e+06	1.75024e+06	2.92602e+06	1.60976e+06	5.74729e+06	5.0622e+06	640157	211865	1.55981e+06	1.23847e+06	300668	729213
P84091	AP-2 complex subunit mu (AP-2 mu chain) (Adaptor protein complex AP-2 subunit mu) (Adaptor-related protein complex 2 subunit mu) (Clathrin assembly protein complex 2 mu medium chain) (Clathrin coat assembly protein AP50) (Clathrin coat-associated protein AP50) (Mu2-adaptin) (Plasma membrane adaptor AP-2 50 kDa protein)	Ap2m1	174140	853917	965694	201539	1229745	1.29592e+06	1.25729e+06	790736	2.20985e+06	2.0241e+06	543166	441786
P27601	Guanine nucleotide-binding protein subunit alpha-13 (G alpha-13) (G-protein subunit alpha-13)	Gna13	1.27581e+06	848940	1.21036e+06	773118	1.24847e+06	1.18504e+06	211895	1.39613e+06	453293	1.41315e+06	585977	482916
P28656	Nucleosome assembly protein 1-like 1 (Brain protein DN38) (NAP-1-related protein)	Nap1l1	100218	0	0	45038.9	0	0	731932	791781	769700	784241	1.27834e+06	695570
P10518	Delta-aminolevulinic acid dehydratase (ALADH) (EC 4.2.1.24) (Porphobilinogen synthase)	Alad	2.69043e+06	2.24719e+06	2.34264e+06	2.53039e+06	3.66748e+06	5.29248e+06	5.35605e+06	7.73903e+06	6.93966e+06	2.70549e+07	7.19043e+06	7.67467e+06
Q9EQK5	Major vault protein (MVP)	Mvp	348447	637925	373284	544065	742320	671268	914869	517114	981294	1.78905e+06	1.51396e+06	1.71699e+06
Q91XE0	Glycine N-acyltransferase (EC 2.3.1.13) (Acyl-CoA:glycine N-acyltransferase) (AAc) (Aralkyl acyl-CoA N-acyltransferase) (Aralkyl acyl-CoA:amino acid N-acyltransferase) (Benzoyl-coenzyme A:glycine N-acyltransferase) (Glycine N-benzoyltransferase) (EC 2.3.1.71)	Glyat	1.04415e+07	1.156e+07	1.09139e+07	1.3251e+07	2.10772e+07	1.69372e+07	4.29776e+07	3.99607e+07	3.77628e+07	4.63058e+07	3.97857e+07	3.82597e+07
P70441	Na(+)/H(+) exchange regulatory cofactor NHE-RF1 (NHERF-1) (Ezrin-radixin-moesin-binding phosphoprotein 50) (EBP50) (Regulatory cofactor of Na(+)/H(+) exchanger) (Sodium-hydrogen exchanger regulatory factor 1) (Solute carrier family 9 isoform A3 regulatory factor 1)	Nherf1	1.2905e+06	1.30859e+06	1948029	1.73699e+06	3.63932e+06	4.32171e+06	8.73909e+06	1.10829e+07	6.23421e+06	7.45408e+06	7.32201e+06	7.10997e+06
Q99020	Heterogeneous nuclear ribonucleoprotein A/B (hnRNP A/B) (CArG-binding factor-A) (CBF-A)	Hnrnpab	874570	1.19328e+06	836025	870912	1.78532e+06	1.6339e+06	5.12039e+06	5536105	3.12144e+06	5.1213e+06	5.93262e+06	2.91742e+06
Q9CY58	SERPINE1 mRNA-binding protein 1 (PAI1 RNA-binding protein 1) (PAI-RBP1) (Plasminogen activator inhibitor 1 RNA-binding protein)	Serbp1	504160	457063	1.94927e+06	1.51778e+06	2.21928e+06	623040	2.88694e+06	2.73766e+06	2.17016e+06	2.13153e+06	6.82363e+06	1.43069e+06
Q3TJZ6	Protein FAM98A	Fam98a	42891.7	36042.7	104695	624311	0	806485	13794208	1.56977e+07	1.72893e+06	385596	9.33438e+06	915852
O70209	PDZ and LIM domain protein 3 (Actinin-associated LIM protein) (Alpha-actinin-2-associated LIM protein)	Pdlim3	142445	154745	324978	127436	737735	370597	384542	399969	1.14026e+06	846251	343813	198383
Q3UHX2	28 kDa heat- and acid-stable phosphoprotein (PDGF-associated protein) (PAP) (PDGFA-associated protein 1) (PAP1)	Pdap1	499248	211717	529093	544622	2.19463e+06	1.7249e+06	690863	919965	702917	733786	522628	663906
Q64739	Collagen alpha-2(XI) chain	Col11a2	125467	235485	123915	172124	122421	183339	925266	913081	3.80522e+06	1.32428e+06	645305	5.39093e+06
Q7TN75	Retrotransposon-derived protein PEG10 (MmPEG10) (Embryonal carcinoma differentiation regulated protein) (Mammalian retrotransposon-derived protein 2) (Myelin expression factor 3) (MyEF-3) (Myelin expression factor 3-like protein 1) (MEF3-like protein 1) (Paternally expressed gene 10 protein) (Retrotransposon gag domain-containing protein 3) (Retrotransposon-derived gag-like polyprotein) (Ty3/Gyps…	Peg10	82586.8	79741.2	7803.79	146726	179358	214133	1.11339e+06	1.16131e+06	1.82223e+06	3.91173e+06	1.53788e+06	1.28783e+06
Q5XG73	Acyl-CoA-binding domain-containing protein 5	Acbd5	169056	252565	873034	3.10836e+06	888952	407965	2.28411e+06	374289	1.39009e+06	1.04147e+06	1.40038e+06	780579
O35955	Proteasome subunit beta type-10 (EC 3.4.25.1) (Low molecular mass protein 10) (Macropain subunit MECl-1) (Multicatalytic endopeptidase complex subunit MECl-1) (Proteasome MECl-1) (Proteasome subunit beta-2i)	Psmb10	488332	128098	171398	95284.9	0	0	1.05495e+06	1.62899e+06	2.47453e+06	5.68457e+06	1.08986e+06	3.28716e+06
Q9D1R9	Large ribosomal subunit protein eL34 (60S ribosomal protein L34)	Rpl34	1.13235e+06	1.28686e+06	1.15054e+06	827128	1.70058e+06	1.63857e+06	7.34345e+06	6.56264e+06	5.93405e+06	9.22938e+06	1.2619e+07	1.2017e+07
Q924S2	Inactive 2'-5' oligoadenylate synthetase 1C (2',5'-oligoadenylate synthetase-like 5)	Oas1c	147664	47551	208575	1.2886e+06	72274.9	334302	2.61706e+06	2.8929e+06	3.13857e+06	19895.6	233187	339200
P70333	Heterogeneous nuclear ribonucleoprotein H2 (hnRNP H2) (Heterogeneous nuclear ribonucleoprotein H') (hnRNP H') [Cleaved into: Heterogeneous nuclear ribonucleoprotein H2, N-terminally processed]	Hnrnph2	999488	0	823496	876337	1.53104e+06	1.4643e+06	24503.1	66953.5	445717	53545.1	176627	216797
Q91VA6	Polymerase delta-interacting protein 2	Poldip2	65325.4	875785	1.02432e+06	572429	1431833	1.77322e+06	863900	494278	1.05338e+06	2.25203e+06	8.76337e+06	2.70913e+06
Q8VBV7	COP9 signalosome complex subunit 8 (SGN8) (Signalosome subunit 8) (COP9 homolog) (JAB1-containing signalosome subunit 8)	Cops8	133663	414691	343300	53827.1	156713	199507	838348	453659	58611.2	684076	1.39466e+06	282503
P51855	Glutathione synthetase (GSH synthetase) (GSH-S) (EC 6.3.2.3) (Glutathione synthase)	Gss	412626	1.54639e+06	470143	1.25849e+06	931967	1.32866e+06	4.71656e+06	4.4068e+06	9.47541e+06	2.04621e+06	3.58043e+06	3.51802e+06
Q9D0J8	Parathymosin	Ptms	4.7354e+06	4.88459e+06	3.83471e+06	3.59125e+06	1.04626e+07	5.74044e+06	1.22562e+07	1.81849e+07	1.85059e+07	1.79736e+07	1.18022e+07	1.23302e+07
Q91Z83	Myosin-7 (Myosin heavy chain 7) (Myosin heavy chain slow isoform) (MyHC-slow) (Myosin heavy chain, cardiac muscle beta isoform) (MyHC-beta)	Myh7	164402	108576	86374.7	65639	118539	2980.69	646900	148144	707328	429581	368290	132297
Q9R1P1	Proteasome subunit beta type-3 (Proteasome chain 13) (Proteasome component C10-II) (Proteasome theta chain)	Psmb3	2.40292e+06	1.83728e+06	2.07757e+06	1.65186e+06	5.66193e+06	3.67147e+06	6.97965e+06	5.99815e+06	7.69103e+06	7.40755e+06	8.01464e+06	7.19562e+06
P26928	Hepatocyte growth factor-like protein (Macrophage stimulatory protein) (MSP) [Cleaved into: Hepatocyte growth factor-like protein alpha chain; Hepatocyte growth factor-like protein beta chain]	Mst1	40656.8	1.67521e+06	565952	651560	1.06633e+06	1.98676e+06	4.44512e+06	206884	582523	3.72692e+06	4.13465e+06	7.80357e+06
Q91WT8	RNA-binding protein 47 (RNA-binding motif protein 47)	Rbm47	222864	417703	234819	468608	93037.7	646130	3.20751e+06	2.87578e+06	374148	359712	1.02667e+07	3.82787e+06
Q8BLF1	Neutral cholesterol ester hydrolase 1 (NCEH) (EC 3.1.1.-) (Acetylalkylglycerol acetylhydrolase) (2-acetyl MAGE hydrolase) (EC 3.1.1.71) (Arylacetamide deacetylase-like 1) (Chlorpyrifos oxon-binding protein) (CPO-BP)	Nceh1	142941	35254.7	240499	2.16525e+06	0	0	247123	481639	585484	765222	760249	489731
P46471	26S proteasome regulatory subunit 7 (26S proteasome AAA-ATPase subunit RPT1) (Proteasome 26S subunit ATPase 2)	Psmc2	376016	1.32753e+06	1.03966e+06	1.07927e+06	1.209e+06	1.2464e+06	3.44312e+06	1.40386e+06	3.22852e+06	5.38315e+06	4.43835e+06	3.24954e+06
Q9D0T1	NHP2-like protein 1 (Fertilization antigen 1) (FA-1) (High mobility group-like nuclear protein 2 homolog 1) (Sperm-specific antigen 1) (U4/U6.U5 small nuclear ribonucleoprotein SNU13) (U4/U6.U5 tri-snRNP 15.5 kDa protein) [Cleaved into: NHP2-like protein 1, N-terminally processed]	Snu13	385516	412985	441418	473217	293788	1913285	6.16345e+06	7.38748e+06	1.00834e+07	1.13562e+07	9.56421e+06	3.98514e+06
Q01768	Nucleoside diphosphate kinase B (NDK B) (NDP kinase B) (EC 2.7.4.6) (Histidine protein kinase NDKB) (EC 2.7.13.3) (P18) (nm23-M2)	Nme2	1.44715e+07	1.04675e+07	8.49305e+06	8.66738e+06	1.2971e+07	1.30261e+07	6.50349e+07	4.46189e+07	4.53693e+07	5.18393e+07	3.61565e+07	3.1529e+07
Q61490	CD166 antigen (Activated leukocyte cell adhesion molecule) (BEN) (Protein DM-GRASP) (CD antigen CD166)	Alcam	228777	10727.5	20949.8	16464.3	349092	537009	354734	179685	991744	1.3787e+06	201521	350885
Q9Z1P6	NADH dehydrogenase [ubiquinone] 1 alpha subcomplex subunit 7 (Complex I-B14.5a) (CI-B14.5a) (NADH-ubiquinone oxidoreductase subunit B14.5a)	Ndufa7	2.97395e+06	2.97217e+06	1.79597e+06	855220	1.18376e+06	3.7916e+06	2.80292e+06	2.73807e+06	4.62472e+06	2.65131e+06	2.4814e+06	2.55855e+06
Q920A5	Retinoid-inducible serine carboxypeptidase (EC 3.4.16.-) (Serine carboxypeptidase 1)	Scpep1	300898	410591	202374	232756	533251	391196	1.06109e+06	963623	504451	564429	1.18589e+06	134581
P61161	Actin-related protein 2 (Actin-like protein 2)	Actr2	142100	173602	2.55779e+06	2.8888e+06	2.54125e+06	86074.6	2.42154e+06	2.84157e+06	1.284e+06	1.17907e+06	542837	716759
Q9DBL1	Short/branched chain specific acyl-CoA dehydrogenase, mitochondrial (SBCAD) (EC 1.3.8.5) (2-methyl branched chain acyl-CoA dehydrogenase) (2-MEBCAD) (2-methylbutyryl-coenzyme A dehydrogenase) (2-methylbutyryl-CoA dehydrogenase)	Acadsb	1.74134e+06	1.54993e+06	1.89144e+06	1.52755e+06	2.97365e+06	2.75336e+06	2.28051e+06	2140694	1.54819e+06	2.25061e+06	2.31766e+06	2.35403e+06
Q9CZ42	ATP-dependent (S)-NAD(P)H-hydrate dehydratase (EC 4.2.1.93) (ATP-dependent NAD(P)HX dehydratase) (Carbohydrate kinase domain-containing protein) (NAD(P)HX dehydratase)	Naxd	725188	775102	2.29062e+06	806004	1.21589e+06	3.73839e+06	2.02201e+06	1.52192e+06	864896	1.38569e+06	1.14985e+06	955225
Q6NSR8	Probable aminopeptidase NPEPL1 (EC 3.4.11.-) (Aminopeptidase-like 1)	Npepl1	125096	521927	591146	645722	85311.9	116692	8.17969e+06	1.95343e+06	8.20954e+06	1.17279e+06	6.72456e+06	530086
P09411	Phosphoglycerate kinase 1 (EC 2.7.2.3)	Pgk1	1.14525e+07	1.05963e+07	1.08908e+07	1.14348e+07	1.94015e+07	1.64233e+07	3.73741e+07	4.15706e+07	3.77644e+07	3.73903e+07	4.01413e+07	4.39161e+07
O55131	Septin-7 (CDC10 protein homolog)	Septin7	871300	861061	349216	644173	2.70199e+06	1.6123e+06	1.7899e+06	4.30922e+06	1.8822e+06	1.91163e+06	1.28589e+06	3.61579e+06
Q6P5D3	Putative ATP-dependent RNA helicase DHX57 (EC 3.6.4.13) (DEAH box protein 57)	Dhx57	75754.3	269547	163563	42215.6	327308	257429	1.70456e+07	3.1728e+07	8.47034e+07	8.8573e+07	1.64333e+07	95828.8
Q91V41	Ras-related protein Rab-14 (EC 3.6.5.2)	Rab14	942383	522680	437805	666995	625899	598296	3.13078e+06	6.7349e+06	5.13781e+06	7.82831e+06	1.2409e+07	4.5212e+06
O88986	2-amino-3-ketobutyrate coenzyme A ligase, mitochondrial (AKB ligase) (EC 2.3.1.29) (Aminoacetone synthase) (Glycine acetyltransferase)	Gcat	127264	1.14372e+06	702612	817387	2.73547e+06	1.28348e+06	1.61607e+06	2.11318e+06	2.09777e+06	1.84495e+06	1.53932e+06	1.27933e+06
P26350	Prothymosin alpha [Cleaved into: Prothymosin alpha, N-terminally processed; Thymosin alpha]	Ptma	1.99456e+06	2.19562e+06	1.8445e+07	1.77361e+07	8660404	8.16451e+06	1.05455e+07	1.01647e+07	1.05272e+07	1.04547e+07	1.22097e+07	1.19814e+07
Q8CCT4	Transcription elongation factor A protein-like 5 (TCEA-like protein 5) (Transcription elongation factor S-II protein-like 5)	Tceal5	406814	1959436	1.18256e+06	542411	589479	487685	1.63632e+06	3.17419e+06	1.87558e+06	1.27292e+06	2.63036e+06	2.89387e+06
Q7TSQ8	Pyruvate dehydrogenase phosphatase regulatory subunit, mitochondrial (PDPr)	Pdpr	1.02961e+06	420402	166736	141475	51376.7	1.76235e+06	275053	165748	601107	583207	438798	313382
Q91WG8	Bifunctional UDP-N-acetylglucosamine 2-epimerase/N-acetylmannosamine kinase (UDP-GlcNAc-2-epimerase/ManAc kinase) [Includes: UDP-N-acetylglucosamine 2-epimerase (hydrolyzing) (EC 3.2.1.183) (UDP-GlcNAc-2-epimerase) (Uridine diphosphate-N-acetylglucosamine-2-epimerase); N-acetylmannosamine kinase (EC 2.7.1.60) (ManAc kinase)]	Gne	804010	1.16831e+06	886120	656870	861415	1.49958e+06	1.35419e+06	999355	2.73558e+06	2.87774e+06	816614	834165
O54774	AP-3 complex subunit delta-1 (AP-3 complex subunit delta) (Adaptor-related protein complex 3 subunit delta-1) (Delta-adaptin) (mBLVR1)	Ap3d1	198252	178248	45041.2	254346	425182	483480	231457	398564	341392	129196	357708	540620
Q9WTQ5	A-kinase anchor protein 12 (AKAP-12) (Germ cell lineage protein gercelin) (Src-suppressed C kinase substrate) (SSeCKS)	Akap12	252272	133409	163711	113887	296746	204465	2.63448e+06	1.72207e+06	2.10698e+06	1.59603e+06	1.40381e+06	1.50791e+06
P09581	Macrophage colony-stimulating factor 1 receptor (CSF-1 receptor) (CSF-1-R) (CSF-1R) (M-CSF-R) (EC 2.7.10.1) (Proto-oncogene c-Fms) (CD antigen CD115)	Csf1r	383965	829985	153089	270829	228686	101784	173125	3400.64	183867	8548.93	254800	66983.8
Q8BH86	D-glutamate cyclase, mitochondrial (EC 4.2.1.48)	Dglucy	501137	696353	731994	442216	777628	588351	2.32497e+06	1.69336e+06	1.97349e+06	1.50999e+06	1.60611e+06	1.4505e+06
Q9QY30	Bile salt export pump (EC 7.6.2.-) (ATP-binding cassette sub-family B member 11) (Sister of P-glycoprotein)	Abcb11	2.07746e+06	2.11422e+06	349720	360782	513637	469989	1.73616e+06	819635	866143	741644	991986	1.1521e+06
P07759	Serine protease inhibitor A3K (Serpin A3K) (Contrapsin) (SPI-2)	Serpina3k	3.88663e+06	3.84328e+06	3.51004e+06	3.02749e+06	4.05097e+06	4.02713e+06	2.58372e+07	2.66638e+07	3.50555e+07	2.26836e+07	1.28577e+07	9.76127e+06
Q9CZ13	Cytochrome b-c1 complex subunit 1, mitochondrial (Complex III subunit 1) (Core protein I) (Ubiquinol-cytochrome-c reductase complex core protein 1)	Uqcrc1	2.61032e+06	1.94886e+06	2.77034e+06	3.32823e+06	5.32326e+06	6.49979e+06	4.5955e+07	3.9716e+07	39142520	3.28275e+07	3.746e+07	3.76943e+07
Q6NV83	U2 snRNP-associated SURP motif-containing protein (140 kDa Ser/Arg-rich domain protein) (U2-associated protein SR140)	U2surp	335946	218150	182795	130117	266183	185204	397197	409822	29239.3	326039	273165	932407
Q8VBW8	Tetratricopeptide repeat protein 36 (TPR repeat protein 36)	Ttc36	3.12546e+06	3.23172e+06	2.52145e+06	2.8815e+06	1.09282e+07	7.45125e+06	1.04115e+07	9.49175e+06	7.94772e+06	7.91616e+06	10984243	1.30757e+07
Q9R0G6	Cartilage oligomeric matrix protein (COMP)	Comp	1.11949e+06	0	1.48717e+06	2.06505e+06	354083	1.83529e+06	233338	55216.2	1.67997e+06	1.09324e+06	569576	647839
Q9D1P0	Large ribosomal subunit protein uL13m (39S ribosomal protein L13, mitochondrial) (L13mt) (MRP-L13)	Mrpl13	0	317726	0	162651	55393.8	0	1.48624e+06	504261	328242	362092	231124	602742
O08528	Hexokinase-2 (EC 2.7.1.1) (Hexokinase type II) (HK II)	Hk2	32489.4	35651.2	17306	37671.2	46316.9	82836.7	670078	1.36643e+06	312379	549245	1.04364e+06	745642
Q8K2B3	Succinate dehydrogenase [ubiquinone] flavoprotein subunit, mitochondrial (EC 1.3.5.1) (Flavoprotein subunit of complex II) (Fp)	Sdha	3.74177e+06	4.70595e+06	4.3012e+06	4.67639e+06	7.93889e+06	8.88266e+06	2.68267e+07	3.26923e+07	2.65139e+07	2.36294e+07	2.92227e+07	2.45651e+07
P97447	Four and a half LIM domains protein 1 (FHL-1) (KyoT) (RBP-associated molecule 14-1) (RAM14-1) (Skeletal muscle LIM-protein 1) (SLIM) (SLIM-1)	Fhl1	147664	101368	67914	119146	195959	13776.9	2.08026e+06	574188	1.20424e+06	86515.1	89939.1	625829
Q9ET66	Peptidase inhibitor 16 (PI-16) (Cysteine-rich protease inhibitor) (CD antigen CD364)	Pi16	299362	295689	105955	557081	151433	381557	555584	986334	406310	429791	107528	647117
O35382	Exocyst complex component 4 (Exocyst complex component Sec8)	Exoc4	478289	32797.6	296576	154599	760139	642581	699210	413113	435684	88242.2	302720	439478
Q99LC5	Electron transfer flavoprotein subunit alpha, mitochondrial (Alpha-ETF)	Etfa	2.85391e+07	3.50394e+07	3.20905e+07	3.00505e+07	5.84924e+07	5.83929e+07	1.52141e+08	1.31817e+08	1.34372e+08	1.37846e+08	1.42243e+08	1.299e+08
O35678	Monoglyceride lipase (MGL) (EC 3.1.1.23) (Monoacylglycerol lipase) (MAGL)	Mgll	173789	2.00241e+06	3.65159e+06	1.56025e+06	5.77487e+06	5.36386e+06	1.16964e+06	2.97521e+06	1.01414e+06	2.8861e+06	2.43198e+06	256689
Q8JZP2	Synapsin-3 (Synapsin III)	Syn3	234262	30649.5	464291	0	26208.4	261371	3.16002e+06	2.99244e+06	1.94688e+06	1.90103e+06	105749	303955
P53702	Holocytochrome c-type synthase (EC 4.4.1.17) (Cytochrome c-type heme lyase) (CCHL)	Hccs	1.30625e+06	1.32437e+06	1.35291e+06	1.45046e+06	808723	0	2.43503e+06	2.45729e+06	3.48324e+06	3.61251e+06	3.14286e+06	412767
E9Q8T7	Dynein axonemal heavy chain 1 (Axonemal beta dynein heavy chain 1) (Ciliary dynein heavy chain 1) (mDHC7)	Dnah1	92210.8	164804	163583	135527	156131	206773	2.43671e+06	2.69679e+06	2.06912e+06	1.51062e+06	343713	1.15989e+06
Q9D6M3	Mitochondrial glutamate carrier 1 (GC-1) (Glutamate/H(+) symporter 1) (Solute carrier family 25 member 22)	Slc25a22	226208	0	39940.4	0	1290994	9878.17	508420	534822	296959	388016	1.12083e+06	617585
Q9CPR4	Large ribosomal subunit protein uL22 (60S ribosomal protein L17)	Rpl17	6.10683e+06	3.63191e+06	4.831e+06	3.45365e+06	3.90111e+07	4.02017e+07	3.97131e+06	4.66177e+06	3.43192e+06	4.9192e+06	4.20539e+06	4.85087e+06
O09164	Extracellular superoxide dismutase [Cu-Zn] (EC-SOD) (EC 1.15.1.1)	Sod3	168940	129287	57749.6	2.79869e+06	4.52544e+06	2.45313e+06	156409	205439	777910	368081	3.4102e+07	446091
Q80WW9	DDRGK domain-containing protein 1 (UFM1-binding and PCI domain-containing protein 1)	Ddrgk1	530415	451797	431757	390359	285998	547902	304686	1.42923e+06	173267	1.32275e+06	295115	855123
Q9CZW5	Mitochondrial import receptor subunit TOM70 (Mitochondrial precursor proteins import receptor) (Translocase of outer membrane 70 kDa subunit) (Translocase of outer mitochondrial membrane protein 70)	Tomm70	158737	67571.8	57247.3	46232.8	262919	52355	1.00615e+06	1.17581e+06	783635	944292	712470	919109
Q9WVC8	Chloride anion exchanger (Down-regulated in adenoma) (Protein DRA) (Solute carrier family 26 member 3)	Slc26a3	0	0	22522.9	0	0	0	220967	359773	124102	453556	409589	14462.7
Q8C2Q3	RNA-binding protein 14 (RNA-binding motif protein 14)	Rbm14	73339.1	102741	52742.5	94679.3	238891	50582.1	3.70101e+06	4.05371e+06	8.51042e+06	8.66434e+06	188272	169944
P36552	Oxygen-dependent coproporphyrinogen-III oxidase, mitochondrial (COX) (Coprogen oxidase) (Coproporphyrinogenase) (EC 1.3.3.3)	Cpox	1.08283e+06	527644	898844	967565	1.06417e+06	2.35931e+07	5.19692e+06	8.48169e+06	5.18926e+06	4.06223e+06	4.88759e+06	5.45525e+06
P11688	Integrin alpha-5 (CD49 antigen-like family member E) (Fibronectin receptor subunit alpha) (Integrin alpha-F) (VLA-5) (CD antigen CD49e) [Cleaved into: Integrin alpha-5 heavy chain; Integrin alpha-5 light chain]	Itga5	361322	306766	0	876859	617118	0	572226	618158	538707	769462	398529	334174
Q61937	Nucleophosmin (NPM) (Nucleolar phosphoprotein B23) (Nucleolar protein NO38) (Numatrin)	Npm1	659805	868464	1.08966e+06	1.25311e+06	1.89906e+06	1.23492e+06	2.83456e+06	3.26808e+06	3.765e+06	3.08374e+06	2.91255e+06	2.64237e+06
Q9JKR6	Hypoxia up-regulated protein 1 (GRP-170) (140 kDa Ca(2+)-binding protein) (CBP-140)	Hyou1	1.51878e+06	1.4948e+06	718064	1.02642e+06	1.7274e+06	1.22816e+06	6.23086e+06	4.92958e+06	4.02305e+06	3.23842e+06	4.49947e+06	4.98266e+06
P25688	Uricase (EC 1.7.3.3) (Urate oxidase)	Uox	4.56326e+07	5.40026e+07	5.08402e+07	5.74514e+07	7.26983e+07	8.46372e+07	2.57869e+08	2.10617e+08	2.85074e+08	2.77896e+08	2.2701e+08	2.20682e+08
Q00PI9	Heterogeneous nuclear ribonucleoprotein U-like protein 2 (MLF1-associated nuclear protein)	Hnrnpul2	509278	470500	415039	517458	564597	332040	1.54019e+06	1.61616e+06	1.22531e+06	1.28112e+06	602538	1.13765e+06
Q3V172	Protein sel-1 homolog 2 (Suppressor of lin-12-like protein 2) (Sel-1L2)	Sel1l2	802523	838537	316474	357024	239361	619054	437023	74696.6	152677	140619	45742.6	157917
Q91VD9	NADH-ubiquinone oxidoreductase 75 kDa subunit, mitochondrial (EC 7.1.1.2) (Complex I-75kD) (CI-75kD)	Ndufs1	3.25822e+06	2.68235e+06	3.01128e+06	2.50012e+06	4.43204e+06	1.36308e+07	2.447e+07	1.79017e+07	1.31725e+07	1.29453e+07	1.78965e+07	1.57029e+07
Q925J9	Mediator of RNA polymerase II transcription subunit 1 (Mediator complex subunit 1) (Peroxisome proliferator-activated receptor-binding protein) (PBP) (PPAR-binding protein) (Thyroid hormone receptor-associated protein complex 220 kDa component) (Trap220) (Thyroid receptor-interacting protein 2) (TR-interacting protein 2) (TRIP-2)	Med1	413922	170639	416009	223740	845322	1.66631e+06	569003	321867	798995	480334	271374	295304
Q5I043	Ubiquitin carboxyl-terminal hydrolase 28 (EC 3.4.19.12) (Deubiquitinating enzyme 28) (Ubiquitin thioesterase 28) (Ubiquitin-specific-processing protease 28)	Usp28	621986	192183	90890.4	34364.5	227174	232236	2.01285e+06	81153.3	303223	53734.6	1.65634e+06	412455
Q3TXS7	26S proteasome non-ATPase regulatory subunit 1 (26S proteasome regulatory subunit RPN2) (26S proteasome regulatory subunit S1)	Psmd1	1.01922e+06	799330	742438	686830	1.40802e+06	1.11625e+06	1.86169e+06	3.5753e+06	2.88587e+06	3.40019e+06	2.77422e+06	1.62402e+06
Q9WVA4	Transgelin-2 (SM22-beta)	Tagln2	8.91479e+06	8.72494e+06	1.78584e+06	4.58718e+06	2.52315e+06	8612465	1.26931e+07	1.35783e+07	1.37965e+07	1.26502e+07	1.16244e+07	1.73867e+07
P81117	Nucleobindin-2 (DNA-binding protein NEFA) (Prepronesfatin) [Cleaved into: Nesfatin-1]	Nucb2	239964	179768	214211	241118	0	6993.56	701590	930703	4.88355e+06	956762	395944	647132
Q9CR61	NADH dehydrogenase [ubiquinone] 1 beta subcomplex subunit 7 (Complex I-B18) (CI-B18) (NADH-ubiquinone oxidoreductase B18 subunit)	Ndufb7	66339.5	80370.5	59611.4	49695.5	229573	72364.8	2.86303e+06	2.70944e+06	1.92971e+06	4.28894e+06	5.3631e+06	3.87747e+06
Q8BP40	Lysophosphatidic acid phosphatase type 6 (EC 3.1.3.2) (Acid phosphatase 6, lysophosphatidic) (Acid phosphatase-like protein 1) (PACPL1)	Acp6	96355.8	10167.1	118012	139368	176715	175747	596610	1.31439e+06	594393	1.68697e+06	776568	437566
P62827	GTP-binding nuclear protein Ran (EC 3.6.5.-) (GTPase Ran) (Ras-like protein TC4) (Ras-related nuclear protein)	Ran	2.0345e+06	2.95811e+06	2.39491e+06	4584140	3.8853e+06	4.62942e+06	1.15436e+07	1.17254e+07	1.06588e+07	1.36469e+07	6.30235e+06	1.10286e+07
Q6PB93	Polypeptide N-acetylgalactosaminyltransferase 2 (EC 2.4.1.41) (Polypeptide GalNAc transferase 2) (GalNAc-T2) (pp-GaNTase 2) (Protein-UDP acetylgalactosaminyltransferase 2) (UDP-GalNAc:polypeptide N-acetylgalactosaminyltransferase 2) [Cleaved into: Polypeptide N-acetylgalactosaminyltransferase 2 soluble form]	Galnt2	107559	336997	57067.1	480265	189079	1.11321e+06	984607	541108	169122	153831	9982.54	155603
P53996	CCHC-type zinc finger nucleic acid binding protein (Cellular nucleic acid-binding protein) (CNBP) (Zinc finger protein 9)	Cnbp	398481	448661	621248	1007299	1.44492e+06	896467	1.38507e+07	2.97136e+06	1.35239e+07	1.4109e+07	7.48067e+06	3.27932e+06
Q60972	Histone-binding protein RBBP4 (Chromatin assembly factor 1 subunit C) (CAF-1 subunit C) (Chromatin assembly factor I p48 subunit) (CAF-I 48 kDa subunit) (CAF-I p48) (Nucleosome-remodeling factor subunit RBAP48) (Retinoblastoma-binding protein 4) (RBBP-4) (Retinoblastoma-binding protein p48)	Rbbp4	353652	346854	389134	386895	745792	764624	202833	202333	471168	540444	670038	1.1928e+06
E9Q5C9	Nucleolar and coiled-body phosphoprotein 1 (140 kDa nucleolar phosphoprotein) (Nopp140)	Nolc1	469393	398600	19677.2	166767	357389	400600	508426	453465	772595	846121	300256	306432
P21844	Chymase (EC 3.4.21.39) (Alpha-chymase) (Mast cell chymase 1) (Mast cell protease 5) (mMCP-5) (Mast cell protease I)	Cma1	181726	1.22115e+06	24782.7	416830	331293	1.54433e+07	720588	587715	588626	1.534e+06	2.80449e+06	139711
Q60759	Glutaryl-CoA dehydrogenase, mitochondrial (GCD) (EC 1.3.8.6)	Gcdh	3.24883e+06	2.88895e+06	3.27358e+06	2.25903e+06	5.5823e+06	4.16407e+06	1.89908e+07	1.60919e+07	1.44041e+07	1.9843e+07	2.16698e+07	2.14852e+07
Q7TT50	Serine/threonine-protein kinase MRCK beta (EC 2.7.11.1) (CDC42-binding protein kinase beta) (DMPK-like beta) (Myotonic dystrophy kinase-related CDC42-binding kinase beta) (MRCK beta) (Myotonic dystrophy protein kinase-like beta)	Cdc42bpb	121914	120324	309063	458356	204058	173495	506985	1.82488e+06	682259	759083	337165	1.37851e+06
P60898	DNA-directed RNA polymerase II subunit RPB9 (RNA polymerase II subunit B9) (DNA-directed RNA polymerase II subunit I) (RNA polymerase II 14.5 kDa subunit) (RPB14.5)	Polr2i	0	0	0	0	0	736061	4.50304e+06	2.40355e+06	2.60258e+06	5.31566e+06	451656	3.97608e+06
Q8QZY2	Glycerate kinase (EC 2.7.1.31)	Glyctk	79242.4	78558.8	59312.9	60515.9	637623	759135	2.23635e+06	3.49262e+06	3.20591e+06	2.71688e+06	4.76602e+06	3.20953e+06
Q99L04	Dehydrogenase/reductase SDR family member 1 (EC 1.1.1.-) (Short chain dehydrogenase/reductase family 19C member 1) (Protein SDR19C1)	Dhrs1	1.00942e+06	1.73354e+06	1.17234e+06	806760	2.33478e+06	1.47539e+06	6.29508e+06	6.89515e+06	4.40757e+06	6.5761e+06	6.38242e+06	5.75171e+06
Q9Z2M7	Phosphomannomutase 2 (PMM 2) (EC 5.4.2.8)	Pmm2	1.43942e+06	1.18548e+06	453089	965035	1.19747e+06	995582	3.67479e+07	4.20001e+06	5.901e+06	2.93487e+06	2.89443e+06	2.63015e+06
Q60865	Caprin-1 (Cytoplasmic activation- and proliferation-associated protein 1) (GPI-anchored membrane protein 1) (GPI-anchored protein p137) (GPI-p137) (p137GPI) (Membrane component chromosome 11 surface marker 1) (RNA granule protein 105)	Caprin1	1.52243e+06	411110	81755.7	290808	2.72581e+06	751048	2.88135e+06	3.2388e+06	3.15153e+06	7.59629e+06	2.83081e+06	1.5586e+06
O35215	D-dopachrome decarboxylase (EC 4.1.1.84) (D-dopachrome tautomerase)	Ddt	6.96955e+07	6.84485e+07	8.9044e+07	5.51958e+07	9.89498e+07	9.38809e+07	3.5729e+08	3.53342e+08	2.25229e+08	198240851	2.62932e+08	2.6297e+08
Q58A65	C-Jun-amino-terminal kinase-interacting protein 4 (JIP-4) (JNK-interacting protein 4) (JNK-associated leucine-zipper protein) (JLP) (JNK/SAPK-associated protein 2) (JSAP2) (Mitogen-activated protein kinase 8-interacting protein 4) (Sperm-associated antigen 9)	Spag9	241787	168609	149409	236339	169771	223788	1.39468e+06	245450	382628	742457	445287	278239
Q3UXZ6	Protein FAM81A	Fam81a	409239	487793	0	276251	26722.8	0	1.40629e+06	1.20508e+06	496441	404406	311988	210098
Q9QYE6	Golgin subfamily A member 5 (Golgin-84) (Protein Ret-II) (Protein Sumiko)	Golga5	71634.2	37490.9	38224.3	0	724488	20203	53603.4	310837	2.04842e+06	232970	365601	43563.8
P46460	Vesicle-fusing ATPase (EC 3.6.4.6) (N-ethylmaleimide-sensitive fusion protein) (NEM-sensitive fusion protein) (Suppressor of K(+) transport growth defect 2) (Protein SKD2) (Vesicular-fusion protein NSF)	Nsf	79080	182803	69185.2	54281.3	251520	736955	883784	852589	1.05426e+06	263553	990034	629749
Q99JB2	Stomatin-like protein 2, mitochondrial (SLP-2) (mslp2)	Stoml2	590278	813161	679030	604008	1.80514e+06	2.02847e+06	1.97251e+06	2.52445e+06	2.42348e+06	1.69242e+06	3511245	2.0988e+06
Q99JI4	26S proteasome non-ATPase regulatory subunit 6 (26S proteasome regulatory subunit RPN7) (26S proteasome regulatory subunit S10) (p42A)	Psmd6	757591	937180	798461	812705	612490	934869	1.38284e+07	802822	820574	1.29684e+07	7.38093e+06	8.16799e+06
P37040	NADPH--cytochrome P450 reductase (CPR) (P450R) (EC 1.6.2.4)	Por	1.4576e+06	1.48081e+06	541540	5.81576e+06	1.17308e+06	1.7526e+06	9.29814e+06	1.13415e+07	7.69404e+06	8.11647e+06	8.14002e+06	7.42633e+06
Q283N4	2-oxo-4-hydroxy-4-carboxy-5-ureidoimidazoline decarboxylase (OHCU decarboxylase) (EC 4.1.1.97) (Parahox neighbor) (Ureidoimidazoline (2-oxo-4-hydroxy-4-carboxy-5-) decarboxylase)	Urad	247787	228971	284081	418354	434955	331958	6.4266e+06	3.79902e+06	2.97363e+06	7.44431e+06	5.54302e+06	6.54715e+06
Q91YI0	Argininosuccinate lyase (ASAL) (EC 4.3.2.1) (Arginosuccinase)	Asl	1.55859e+07	1.61687e+07	1.38657e+07	1.35761e+07	24731248	2.27646e+07	3.15232e+08	2.91738e+08	6.0368e+07	6.02378e+07	6.31959e+07	2.49764e+08
Q9R1V6	Disintegrin and metalloproteinase domain-containing protein 22 (ADAM 22)	Adam22	714394	238704	435134	353212	277579	9.02757e+06	1.98637e+06	2.5596e+06	2.01897e+06	2.33569e+06	569984	231812
Q3UPH1	Protein PRRC1 (Proline-rich and coiled-coil-containing protein 1)	Prrc1	537154	372682	794368	254390	448649	1.03568e+06	2.28594e+06	1.64158e+06	2.37727e+06	1.7754e+06	4.05208e+06	3.59226e+06
Q8BH95	Enoyl-CoA hydratase, mitochondrial (mECH) (mECH1) (EC 4.2.1.17) (EC 5.3.3.8) (Enoyl-CoA hydratase 1) (ECHS1) (Short-chain enoyl-CoA hydratase) (SCEH)	Echs1	9.06608e+06	8.03711e+06	7.7836e+06	8.44334e+06	1.69006e+07	1.67502e+07	3.06344e+07	3.0959e+07	2.49586e+07	25718936	3.38284e+07	3.12582e+07
P59481	VIP36-like protein (Lectin mannose-binding 2-like) (LMAN2-like protein)	Lman2l	2.08678e+06	275841	252334	1.41661e+06	507439	2.1865e+06	892233	2.92609e+06	4.5913e+06	4.75995e+06	5.93868e+06	3.16626e+06
Q920I9	WD repeat-containing protein 7 (TGF-beta resistance-associated protein TRAG)	Wdr7	27412.5	431724	0	0	173244	172133	406755	1.57297e+06	429618	1.42104e+06	1.11336e+06	1.42398e+06
P26645	Myristoylated alanine-rich C-kinase substrate (MARCKS)	Marcks	269808	99422.6	109446	96682.2	429116	224824	1.19335e+06	495311	447445	861436	466113	512820
Q8BP47	Asparagine--tRNA ligase, cytoplasmic (EC 6.1.1.22) (Asparaginyl-tRNA synthetase) (AsnRS) (Asparaginyl-tRNA synthetase 1)	NARS1	740100	6.44942e+06	237765	3.13733e+06	2.43117e+06	746649	1.84225e+06	2.22797e+06	6.1867e+06	5.22244e+06	3.88148e+06	3.70008e+06
Q9ET01	Glycogen phosphorylase, liver form (EC 2.4.1.1)	Pygl	6.22877e+06	8.86458e+06	6.20191e+06	6.88755e+06	1.0771e+07	9.89339e+06	2.2397e+07	1.80184e+07	1.65855e+07	1.44248e+07	1.56345e+07	1.45891e+07
P17156	Heat shock-related 70 kDa protein 2 (Heat shock protein 70.2)	Hspa2	471814	384590	122855	33201.6	118853	228089	264105	338154	16801.4	464235	672879	494663
P35438	Glutamate receptor ionotropic, NMDA 1 (GluN1) (Glutamate [NMDA] receptor subunit zeta-1) (N-methyl-D-aspartate receptor subunit NR1) (NMD-R1)	Grin1	140383	347631	128775	341133	302934	225607	280254	548360	14537.9	553602	217449	210403
Q5SQX6	Cytoplasmic FMR1-interacting protein 2 (p53-inducible protein 121)	Cyfip2	526698	203809	455318	353081	1.00635e+06	85583.5	1.65438e+06	1.21102e+06	1.22092e+06	60630.2	393853	1.78182e+06
P10493	Nidogen-1 (NID-1) (Entactin)	Nid1	44907.2	40832.1	763205	90384.1	312475	544240	279668	1.09744e+06	2.42044e+06	2.47896e+06	1.42693e+06	1.28088e+06
Q91YP2	Neurolysin, mitochondrial (EC 3.4.24.16) (Microsomal endopeptidase) (MEP) (Mitochondrial oligopeptidase M) (Neurotensin endopeptidase)	Nln	1.05463e+06	819675	543324	246865	83263.8	341847	199108	4.32397e+06	270530	548451	284446	745126
Q3TRM8	Hexokinase-3 (EC 2.7.1.1) (Hexokinase type III) (HK III) (Hexokinase-C)	Hk3	1.87476e+06	759356	1.06476e+06	264264	32557.9	524816	6.18531e+06	6.43912e+06	6.71314e+06	3.91324e+06	7.31246e+06	8.41508e+06
P31230	Aminoacyl tRNA synthase complex-interacting multifunctional protein 1 (Multisynthase complex auxiliary component p43) [Cleaved into: Endothelial monocyte-activating polypeptide 2 (EMAP-2) (Endothelial monocyte-activating polypeptide II) (EMAP-II) (Small inducible cytokine subfamily E member 1)]	Aimp1	127742	167397	427294	169062	89889.9	67910.1	200144	1.78313e+06	191947	1.50291e+06	141163	155056
P21619	Lamin-B2	Lmnb2	471657	642205	623552	289107	989821	557274	1.39169e+06	1.22282e+06	1.50047e+06	716676	1.55045e+06	1.2014e+06
Q08642	Protein-arginine deiminase type-2 (EC 3.5.3.15) (Peptidylarginine deiminase II) (Protein-arginine deiminase type II)	Padi2	576647	607260	768589	30329.1	84814.6	590228	7.30626e+06	1.16619e+06	7.52543e+06	7175826	7.13013e+06	1.47377e+06
P97470	Serine/threonine-protein phosphatase 4 catalytic subunit (PP4C) (Pp4) (EC 3.1.3.16) (Protein phosphatase X) (PP-X)	Ppp4c	46081.5	141540	12134	0	145408	0	244521	322817	301637	146006	308529	501875
Q5RKZ7	Molybdenum cofactor biosynthesis protein 1 [Includes: GTP 3',8-cyclase (EC 4.1.99.22) (Molybdenum cofactor biosynthesis protein A); Cyclic pyranopterin monophosphate synthase (EC 4.6.1.17) (Molybdenum cofactor biosynthesis protein C)]	Mocs1	962693	1.25258e+06	669943	146523	563856	1.09282e+06	2.07543e+06	857780	902273	1.39931e+06	1.78049e+06	1.56394e+06
Q8VE95	UPF0598 protein C8orf82 homolog		96413.4	173148	147698	171548	2006960	229964	663349	1.00283e+06	1.44439e+06	507762	1.40509e+06	772202
Q61879	Myosin-10 (Cellular myosin heavy chain, type B) (Myosin heavy chain 10) (Myosin heavy chain, non-muscle IIb) (Non-muscle myosin heavy chain B) (NMMHC-B) (Non-muscle myosin heavy chain IIb) (NMMHC II-b) (NMMHC-IIB)	Myh10	516505	518352	321021	292059	1.15082e+06	1.12171e+06	1.46656e+06	1.50652e+06	1.27345e+06	718989	1.37844e+06	1.09046e+06
Q9JHJ0	Tropomodulin-3 (Ubiquitous tropomodulin) (U-Tmod)	Tmod3	6769.74	5142.6	318444	0	110076	0	2.45294e+06	2.34867e+06	1.43688e+06	1.53481e+06	1.40115e+06	2.82248e+06
Q9DC50	Peroxisomal carnitine O-octanoyltransferase (COT) (EC 2.3.1.137)	Crot	1.8817e+06	2.50839e+06	1.46654e+06	1.86203e+06	2.21393e+06	2.65934e+06	5.61574e+06	1.1762e+07	1.16049e+07	1.14165e+07	9.07378e+06	1.10781e+07
P48758	Carbonyl reductase [NADPH] 1 (EC 1.1.1.184) (15-hydroxyprostaglandin dehydrogenase [NADP(+)]) (EC 1.1.1.196, EC 1.1.1.197) (20-beta-hydroxysteroid dehydrogenase) (Alcohol dehydrogenase [NAD(P)+] CBR1) (EC 1.1.1.71) (NADPH-dependent carbonyl reductase 1) (Prostaglandin 9-ketoreductase) (PG-9-KR) (Prostaglandin-E(2) 9-reductase) (EC 1.1.1.189)	Cbr1	2.7486e+06	2.29024e+06	2.56982e+06	2.88772e+06	4.30043e+06	5.01937e+06	1.98821e+07	1.3205e+07	2.04428e+07	1.31142e+07	1.63297e+07	2.01995e+07
Q60854	Serpin B6 (Placental thrombin inhibitor) (Proteinase inhibitor 6) (PI-6)	Serpinb6	67671	214984	0	12293	572974	212270	1.47519e+07	856025	2.42685e+07	1.83676e+07	8.07572e+06	637113
Q8BIJ7	RUN and FYVE domain-containing protein 1 (Rab4-interacting protein)	Rufy1	207175	449816	136093	557094	495218	647500	2.82816e+06	3.20628e+06	584624	351533	359532	37978.4
P50285	Flavin-containing monooxygenase 1 (EC 1.14.13.148) (EC 1.14.13.8) (Dimethylaniline monooxygenase [N-oxide-forming] 1) (Dimethylaniline oxidase 1) (Hepatic flavin-containing monooxygenase 1) (FMO 1) (Trimethylamine monooxygenase)	Fmo1	783857	861035	1.09431e+06	2.40352e+06	2.1736e+06	1.1344e+06	4.42922e+06	9.0256e+06	1.08189e+07	9.56488e+06	6.0985e+06	9.72776e+06
Q60520	Paired amphipathic helix protein Sin3a (Histone deacetylase complex subunit Sin3a) (Transcriptional corepressor Sin3a)	Sin3a	114634	152917	31392.3	174097	255603	85001.3	90575.9	194295	42465.1	138550	3830.62	178507
O89020	Afamin (Alpha-albumin) (Alpha-Alb)	Afm	372250	694935	82987	204713	680933	1.16069e+06	4.98745e+06	2.14278e+06	4.32622e+06	1.21866e+06	4.75711e+06	1.02155e+06
Q9JIG7	Coiled-coil domain-containing protein 22	Ccdc22	128394	234848	12023.1	86906.9	630767	582948	541106	565688	531449	476626	512125	467995
Q8K183	Pyridoxal kinase (EC 2.7.1.35) (Pyridoxine kinase)	Pdxk	740083	1.5929e+06	1.58314e+06	1.41029e+06	3.52439e+06	3.78413e+06	4.24632e+06	2.15891e+06	972984	920507	2.62885e+06	2.41487e+06
Q64331	Unconventional myosin-VI (Protein twist) (Unconventional myosin-6)	Myo6	335965	313337	165424	127199	108501	444603	413409	1.0686e+06	755440	260997	187879	182772
P97371	Proteasome activator complex subunit 1 (11S regulator complex subunit alpha) (REG-alpha) (Activator of multicatalytic protease subunit 1) (Proteasome activator 28 subunit alpha) (PA28a) (PA28alpha)	Psme1	1.17194e+07	2.75419e+06	2.54198e+06	1.98392e+06	4.19888e+06	5.18583e+06	8.33822e+06	6.71163e+06	6.0294e+06	5.66103e+06	6.44329e+06	8.0913e+06
Q501J6	Probable ATP-dependent RNA helicase DDX17 (EC 3.6.4.13) (DEAD box protein 17)	Ddx17	16342.5	147887	36290.3	52099.8	86263.2	257431	332527	388492	903284	1.31515e+06	2.32713e+06	391372
P52479	Ubiquitin carboxyl-terminal hydrolase 10 (EC 3.4.19.12) (Deubiquitinating enzyme 10) (Ubiquitin thioesterase 10) (Ubiquitin-specific-processing protease 10)	Usp10	0	20542	0	0	400145	146358	3.2428e+06	621222	1.57242e+06	1.81133e+06	592075	818454
Q9CQZ6	NADH dehydrogenase [ubiquinone] 1 beta subcomplex subunit 3 (Complex I-B12) (CI-B12) (NADH-ubiquinone oxidoreductase B12 subunit)	Ndufb3	536752	724992	1.07863e+06	462943	1.2932e+06	1.82786e+06	5.59309e+06	5.76849e+06	5.0885e+06	4.83068e+06	4.56013e+06	1.6826e+06
P70699	Lysosomal alpha-glucosidase (EC 3.2.1.20) (Acid maltase)	Gaa	156992	302663	140097	559424	223333	201283	470558	174340	66209.6	46273.6	265988	188146
Q9Z0K8	Pantetheinase (EC 3.5.1.92) (Pantetheine hydrolase) (Vascular non-inflammatory molecule 1) (Vanin-1)	Vnn1	816503	901925	314284	1.81468e+06	3.37003e+06	456564	576577	975808	8.81499e+06	1.21565e+06	597276	643499
P70227	Inositol 1,4,5-trisphosphate receptor type 3 (IP3 receptor isoform 3) (IP3R 3) (InsP3R3) (Type 3 inositol 1,4,5-trisphosphate receptor) (Type 3 InsP3 receptor)	Itpr3	186040	148999	250030	342202	297261	344531	663632	533180	274454	174692	161203	311905
Q9DCV4	Regulator of microtubule dynamics protein 1 (RMD-1) (mRMD-1) (Microtubule-associated protein) (Protein FAM82B)	Rmdn1	579066	654167	306796	330910	810654	1.15129e+06	2.8627e+06	1.54098e+06	1.62596e+06	2.02197e+06	2.88918e+06	3.31154e+06
Q05421	Cytochrome P450 2E1 (EC 1.14.14.1) (4-nitrophenol 2-hydroxylase) (EC 1.14.13.n7) (CYPIIE1) (Cytochrome P450-ALC) (Cytochrome P450-J)	Cyp2e1	9.99232e+06	8.49348e+06	8.39132e+06	8.1255e+06	5.12605e+06	6.38151e+06	3.89813e+07	4.53283e+07	4.34464e+07	3.76089e+07	4.39013e+07	4.47627e+07
P62077	Mitochondrial import inner membrane translocase subunit Tim8 B (Deafness dystonia protein 2 homolog)	Timm8b	1.06889e+06	812242	894615	1.97139e+06	3.30678e+06	1.44964e+06	1.13915e+07	8.46524e+06	9.16023e+06	6211608	3386026	4.04175e+06
P14246	Solute carrier family 2, facilitated glucose transporter member 2 (Glucose transporter type 2, liver) (GLUT-2)	Slc2a2	295795	242580	255848	765309	826571	642794	1.32869e+06	894187	1.17493e+06	1.02039e+06	2.0521e+07	1.99865e+06
P45591	Cofilin-2 (Cofilin, muscle isoform)	Cfl2	547819	1.04502e+06	282842	1.34638e+06	1.95423e+06	1.82931e+06	3.24697e+06	6.28318e+06	3.37117e+06	4.75318e+06	3.12987e+06	4.42078e+06
Q8K3K7	1-acyl-sn-glycerol-3-phosphate acyltransferase beta (EC 2.3.1.51) (1-acylglycerol-3-phosphate O-acyltransferase 2) (1-AGP acyltransferase 2) (1-AGPAT 2) (Lysophosphatidic acid acyltransferase beta) (LPAAT-beta)	Agpat2	238854	2.16195e+06	230888	228785	632488	764697	7.02986e+06	828185	732639	2.09007e+06	5.08712e+06	5.23867e+06
Q91VH6	Protein MEMO1 (Mediator of ErbB2-driven cell motility 1) (Memo-1)	Memo1	791637	963114	146679	597640	1.39166e+06	625443	3.08794e+06	3.28538e+06	2.92223e+06	2.19418e+06	2.73203e+06	348906
Q9D110	5-formyltetrahydrofolate cyclo-ligase (EC 6.3.3.2) (5,10-methenyl-tetrahydrofolate synthetase) (MTHFS) (Methenyl-THF synthetase)	Mthfs	179187	202932	33170.4	440176	384705	277677	477658	395951	1.02313e+06	663144	596430	389585
P35278	Ras-related protein Rab-5C (EC 3.6.5.2)	Rab5c	482815	502737	604182	613047	945466	1349900	2.2996e+06	1.91331e+06	1.50353e+06	1.34125e+06	2.45071e+06	1289025
Q9Z2D6	Methyl-CpG-binding protein 2 (MeCp-2 protein) (MeCp2)	Mecp2	248148	586743	78511.5	115076	228397	98346.7	94322.4	307235	409674	2.23134e+06	1.42757e+06	1.31065e+06
Q64433	10 kDa heat shock protein, mitochondrial (Hsp10) (10 kDa chaperonin) (Chaperonin 10) (CPN10)	Hspe1	3.18845e+07	2.49351e+07	3.71136e+07	3.46613e+07	5.03666e+07	5.69184e+07	1.90547e+08	1.92279e+08	2.04786e+08	2.0087e+08	2.03102e+08	2.03358e+08
Q62376	U1 small nuclear ribonucleoprotein 70 kDa (U1 snRNP 70 kDa) (U1-70K) (snRNP70)	Snrnp70	121474	128944	60578.5	62561.4	226002	126862	1.12749e+06	265862	780587	786937	643309	285568
P49935	Pro-cathepsin H (Cathepsin B3) (Cathepsin BA) [Cleaved into: Cathepsin H mini chain; Cathepsin H (EC 3.4.22.16); Cathepsin H heavy chain; Cathepsin H light chain]	Ctsh	1.74906e+06	137433	7.69254e+06	7.28088e+06	1.58345e+06	1.01869e+07	462168	224520	134234	7.64786e+06	353746	538440
O88947	Coagulation factor X (EC 3.4.21.6) (Stuart factor) [Cleaved into: Factor X light chain; Factor X heavy chain; Activated factor Xa heavy chain]	F10	25598.3	17546.8	43284.8	15133.1	102144	51741.3	215963	320781	97678.5	880602	1.59974e+06	360259
Q6X6Z7	Tektin-3	Tekt3	51604.1	0	39423.3	138561	153603	0	2.10528e+06	1.2983e+06	798237	1.44244e+06	1.31302e+06	1.25093e+06
Q64458	Cytochrome P450 2C29 (EC 1.14.14.1) (Aldehyde oxygenase) (CYPIIC29) (Cytochrome P-450 MUT-2)	Cyp2c29	1.62816e+06	2.01583e+06	7.34292e+06	970785	1.67917e+06	1.67014e+06	1.13544e+06	764797	548041	1.54377e+06	2.6245e+06	9.01177e+06
Q8VC12	Urocanate hydratase (Urocanase) (EC 4.2.1.49) (Imidazolonepropionate hydrolase)	Uroc1	7.20542e+06	5.06172e+06	6.32425e+06	6.25463e+06	1.03382e+07	9.42012e+06	2.08202e+07	1.86399e+07	1.34172e+07	1.33916e+07	1.92199e+07	1.68041e+07
P11214	Tissue-type plasminogen activator (t-PA) (t-plasminogen activator) (tPA) (EC 3.4.21.68) [Cleaved into: Tissue-type plasminogen activator chain A; Tissue-type plasminogen activator chain B]	Plat	66852.7	3748.58	93820.9	22500.7	195013	24267.1	527109	503259	4.04343e+06	628378	354625	335792
O88322	Nidogen-2 (NID-2) (Entactin-2)	Nid2	56916.4	156317	110698	691584	143193	206389	5752.44	78186.5	572300	527353	179805	7459.88
Q8VHX6	Filamin-C (FLN-C) (ABP-280-like protein) (ABP-L) (Actin-binding-like protein) (Filamin-2) (Gamma-filamin)	Flnc	177067	216774	178305	85400.7	462889	797980	1.37704e+06	1.52912e+06	2.94294e+06	1.84823e+06	1.18563e+06	1.28288e+06
Q9D883	Splicing factor U2AF 35 kDa subunit (U2 auxiliary factor 35 kDa subunit) (U2 snRNP auxiliary factor small subunit)	U2af1	150434	147123	149562	132872	259567	328932	936277	449781	404828	360656	391713	363526
Q9DC23	DnaJ homolog subfamily C member 10 (EC 1.8.4.-) (Endoplasmic reticulum DNA J domain-containing protein 5) (ER-resident protein ERdj5) (ERdj5) (Endoplasmic reticulum DnaJ-PDI fusion protein 1) (J domain-containing protein disulfide isomerase-like protein) (J domain-containing PDI-like protein) (JPDI)	Dnajc10	250705	281515	260758	238045	240298	112878	845227	826832	796829	398320	710045	693372
Q9Z2I9	Succinate--CoA ligase [ADP-forming] subunit beta, mitochondrial (EC 6.2.1.5) (ATP-specific succinyl-CoA synthetase subunit beta) (A-SCS) (Succinyl-CoA synthetase beta-A chain) (SCS-betaA)	Sucla2	4.49595e+06	4.17088e+06	3.56468e+06	3.62972e+06	5.57191e+06	6.36929e+06	1.87509e+07	1.81218e+07	1.60426e+07	1.49995e+07	1.54682e+07	1.5372e+07
Q9D2R0	Acetoacetyl-CoA synthetase (EC 6.2.1.16)	Aacs	924507	15986.5	0	273835	7366.94	51125.7	1.0843e+06	847528	795690	2.73814e+06	976646	872451
Q9ESE1	Lipopolysaccharide-responsive and beige-like anchor protein (Beige-like protein)	Lrba	247466	193264	282505	334021	307084	339981	790727	729648	370228	1.14248e+06	690094	563239
Q6P1E8	EF-hand calcium-binding domain-containing protein 6 (DJ-1-binding protein) (DJBP)	Efcab6	32688.5	307436	166852	76650.8	315240	230407	274723	351072	833000	1.01154e+06	1.35184e+06	36467.4
Q3UA37	Transcriptional regulator QRICH1 (Glutamine-rich protein 1)	Qrich1	24041.9	166915	77292.3	0	152239	102293	626708	632495	588214	418342	725886	850411
P07309	Transthyretin (Prealbumin)	Ttr	7.46879e+06	1.12899e+07	8.44061e+06	1.15088e+07	1.49201e+07	1.72504e+07	3.97165e+07	3.91142e+07	3.39584e+07	3.86916e+07	3.01619e+07	2.87494e+07
P17742	Peptidyl-prolyl cis-trans isomerase A (PPIase A) (EC 5.2.1.8) (Cyclophilin A) (Cyclosporin A-binding protein) (Rotamase A) (SP18) [Cleaved into: Peptidyl-prolyl cis-trans isomerase A, N-terminally processed]	Ppia	2.98569e+07	2.02383e+07	2.79139e+07	9.52339e+06	3.43218e+07	5.64467e+07	1.09895e+08	1.63938e+08	1.52293e+08	1.09057e+08	1.39745e+08	1.47678e+08
O35969	Guanidinoacetate N-methyltransferase (EC 2.1.1.2)	Gamt	2813303	1.78297e+06	2.69916e+06	3.96272e+06	2.79146e+06	3.52417e+06	4.17018e+06	5.42608e+06	3.01785e+06	5.35998e+06	4.04483e+06	6.63979e+06
Q91ZV0	Melanoma inhibitory activity protein 2 (CTAGE family member 5 ER export factor)	Mia2	229780	997819	130132	238378	379273	875500	494552	312194	1.03856e+06	850957	714118	129990
Q62186	Translocon-associated protein subunit delta (TRAP-delta) (Signal sequence receptor subunit delta) (SSR-delta)	Ssr4	2.40056e+06	2.02109e+06	1.17178e+06	1.31364e+06	2.79366e+06	2.56141e+06	1.07515e+07	1.00301e+07	7.18744e+06	9.24483e+06	1.05393e+07	9.9847e+06
Q9JMA1	Ubiquitin carboxyl-terminal hydrolase 14 (EC 3.4.19.12) (Deubiquitinating enzyme 14) (Ubiquitin thioesterase 14) (Ubiquitin-specific-processing protease 14)	Usp14	436422	369787	190035	139095	479332	984345	4.83342e+06	708257	5.01406e+06	841690	4.53421e+06	1.90388e+06
O08788	Dynactin subunit 1 (150 kDa dynein-associated polypeptide) (DAP-150) (DP-150) (p150-glued)	Dctn1	470028	222543	187193	109721	203671	248029	1.85306e+06	2.17723e+06	901320	1.26159e+06	558558	710348
P17717	UDP-glucuronosyltransferase 2B17 (UGT2B17) (EC 2.4.1.17) (M-1) (UDP-glucuronosyltransferase 2B5) (UDPGT 2B5)	Ugt2b17	3.7961e+06	5.82628e+06	3.56799e+06	3.40885e+06	7.08296e+06	5.28903e+06	1.71109e+07	1.76681e+07	1.57585e+07	1.93499e+07	1.50438e+07	1.52509e+07
P16331	Phenylalanine-4-hydroxylase (PAH) (EC 1.14.16.1) (Phe-4-monooxygenase)	Pah	1.37202e+07	1.50196e+07	1.50381e+07	1.41125e+07	2.34385e+07	2.23711e+07	8.51498e+07	8.75948e+07	9.80445e+07	1.60342e+09	7.17549e+08	748827095
P97311	DNA replication licensing factor MCM6 (EC 3.6.4.12) (Mis5 homolog)	Mcm6	592906	380663	185378	374434	340841	405404	1.38849e+07	1.1043e+07	273970	5.95967e+06	1.06067e+07	1.23812e+07
Q99NB1	Acetyl-coenzyme A synthetase 2-like, mitochondrial (EC 6.2.1.1) (Acetate--CoA ligase 2) (Acetyl-CoA synthetase 2) (AceCS2) (Acyl-CoA synthetase short-chain family member 1) (Propionate--CoA ligase) (EC 6.2.1.17)	Acss1	281862	276609	1.80046e+06	231279	525522	644830	471718	267983	817846	697585	117813	469730
O54946	DnaJ homolog subfamily B member 6 (Heat shock protein J2) (HSJ-2) (MRJ) (mDj4)	Dnajb6	306810	0	72428.2	156575	402348	455578	1.11409e+06	1.40693e+06	1.5437e+06	1.93218e+06	44837.4	1.71101e+06
P17427	AP-2 complex subunit alpha-2 (100 kDa coated vesicle protein C) (Adaptor protein complex AP-2 subunit alpha-2) (Adaptor-related protein complex 2 subunit alpha-2) (Alpha-adaptin C) (Alpha2-adaptin) (Clathrin assembly protein complex 2 alpha-C large chain) (Plasma membrane adaptor HA2/AP2 adaptin alpha C subunit)	Ap2a2	640936	623422	555941	467186	498167	497876	1.85696e+06	1.30986e+06	1.38009e+06	1.976e+06	1.86753e+06	1.14532e+06
B2RY56	RNA-binding protein 25 (RNA-binding motif protein 25)	Rbm25	272709	112251	120038	639209	355700	263194	689983	1.06559e+06	1.73936e+06	1.47605e+06	1.24758e+06	1.07597e+06
Q8BRT1	CLIP-associating protein 2 (Cytoplasmic linker-associated protein 2)	Clasp2	22850.6	31860.2	4893.14	18609	158957	35331.9	741875	827959	2.34709e+06	4.46459e+06	852099	163958
P53810	Phosphatidylinositol transfer protein alpha isoform (PI-TP-alpha) (PtdIns transfer protein alpha) (PtdInsTP alpha)	Pitpna	82536.1	80268.9	149520	59087.7	153130	169267	1665843	4.38137e+06	1.42095e+07	1.02135e+07	1.20651e+07	1.05878e+07
Q925I1	ATPase family AAA domain-containing protein 3 (AAA-ATPase TOB3)	Atad3	287040	332790	145619	556931	305543	87657	638974	428144	9.9653e+06	2.53468e+06	507245	1.82458e+06
A2AKK5	Acyl-coenzyme A amino acid N-acyltransferase 1 (EC 2.3.1.-)	Acnat1	269801	22755.5	677497	651534	67810	1.14722e+06	338070	3.37107e+06	1.76947e+06	2.83092e+06	765509	964303
Q91VS7	Microsomal glutathione S-transferase 1 (Microsomal GST-1) (EC 2.5.1.18) (Microsomal GST-I)	Mgst1	1.04224e+07	2.25864e+07	1.4057e+07	1.50672e+07	2.11643e+07	1.97979e+07	6.73577e+07	6.65472e+07	4.49606e+07	4.09201e+07	4.60746e+07	4.55438e+07
Q61210	Rho guanine nucleotide exchange factor 1 (Lbc's second cousin) (Lymphoid blast crisis-like 2)	Arhgef1	27686.3	2839.22	156300	246184	146066	61557.1	345199	673900	86403.9	552124	366973	367119
Q8BVI4	Dihydropteridine reductase (EC 1.5.1.34) (HDHPR) (Quinoid dihydropteridine reductase)	Qdpr	3.96971e+06	8.74377e+06	8.89134e+06	9.49461e+06	1.2624e+07	1.26453e+07	1.25484e+07	1.94206e+07	1.62343e+07	2.11348e+07	1.76307e+07	1.60307e+07
Q64674	Spermidine synthase (SPDSY) (EC 2.5.1.16) (Putrescine aminopropyltransferase)	Srm	716361	69365.3	490147	1.1164e+06	1.2958e+06	862968	2.01479e+06	2.42918e+06	1.00444e+06	1.10228e+06	3.29156e+06	840796
Q99P88	Nuclear pore complex protein Nup155 (155 kDa nucleoporin) (Nucleoporin Nup155)	Nup155	43494.6	625572	349421	13822	540665	271003	454244	459860	288981	344485	293092	324562
Q60902	Epidermal growth factor receptor substrate 15-like 1 (Epidermal growth factor receptor pathway substrate 15-related sequence) (Eps15-rs) (Eps15-related protein) (Eps15R)	Eps15l1	0	17817.2	11878.4	83049.4	122087	167005	733018	3.05418e+06	492223	432138	691373	254167
Q9WUA2	Phenylalanine--tRNA ligase beta subunit (EC 6.1.1.20) (Phenylalanyl-tRNA synthetase beta subunit) (PheRS)	Farsb	290234	528476	296242	255444	570988	879269	4.19848e+06	3.47982e+06	2.15999e+06	2.93832e+06	2.64663e+06	1.74331e+06
Q6DFV6	Fibronectin type III domain containing protein 3C1	Fndc3c1	58932.3	97138.2	274875	13766.2	406693	468731	47650.6	243225	88391.2	172802	203853	291523
Q922B9	Protein ITPRID2 (ITPR-interacting domain-containing protein 2) (Ki-ras-induced actin-interacting protein) (Sperm-specific antigen 2 homolog)	Itprid2	920461	53774.6	42381.8	666543	910956	200139	782417	51267.8	179167	195390	586775	537631
Q62433	Protein NDRG1 (N-myc downstream-regulated gene 1 protein) (Protein Ndr1)	Ndrg1	325964	439191	417893	309039	549580	1250500	724435	649807	456916	757042	365167	359261
Q8VCM7	Fibrinogen gamma chain	Fgg	2.07894e+06	3.42732e+06	3.94483e+06	2.98443e+06	4.59197e+06	5.02969e+06	1.63743e+07	3.82747e+07	2.04291e+07	1.73334e+07	1.05216e+07	9.77941e+06
Q9QXX4	Electrogenic aspartate/glutamate antiporter SLC25A13, mitochondrial (Citrin) (Solute carrier family 25 member 13)	Slc25a13	1.96729e+06	1.94074e+06	3.02472e+06	1.6626e+06	2.74355e+06	2.79669e+06	1.10777e+07	1.37173e+07	1.01118e+07	1.03242e+07	1.26488e+07	1.33168e+07
Q6PIC6	Sodium/potassium-transporting ATPase subunit alpha-3 (Na(+)/K(+) ATPase alpha-3 subunit) (EC 7.2.2.13) (Na(+)/K(+) ATPase alpha(III) subunit) (Sodium pump subunit alpha-3)	Atp1a3	244813	202366	178579	188930	90694.6	865224	839426	1.07056e+06	54656.7	782158	232542	315898
Q91WD5	NADH dehydrogenase [ubiquinone] iron-sulfur protein 2, mitochondrial (EC 7.1.1.2) (Complex I-49kD) (CI-49kD) (NADH-ubiquinone oxidoreductase 49 kDa subunit)	Ndufs2	2.86579e+06	1.57084e+06	1.27858e+06	2.47707e+06	4.62182e+06	3.23951e+06	1.15754e+07	8.72553e+06	5.94336e+06	1.05176e+07	6.85217e+06	7.36149e+06
D3YZU1	SH3 and multiple ankyrin repeat domains protein 1 (Shank1)	Shank1	336544	270050	192912	167661	293734	227371	2.34219e+06	2.42513e+06	527589	1.48088e+06	3.25227e+06	1.73217e+06
P62996	Transformer-2 protein homolog beta (TRA-2 beta) (TRA2-beta) (Silica-induced gene 41 protein) (SIG-41) (Splicing factor, arginine/serine-rich 10) (Transformer-2 protein homolog B)	Tra2b	135514	267441	214008	150541	431757	320424	1.45334e+06	1.21414e+06	1.09735e+06	338223	968740	821465
Q63880	Carboxylesterase 3A (EC 3.1.1.1) (ES-male) (Liver carboxylesterase 31) (Esterase-31)	Ces3a	1.71388e+07	1.50986e+07	8.44221e+06	1.22075e+07	2.56557e+07	2.4888e+07	5.80229e+07	5.66076e+07	5.32033e+07	5.23957e+07	3.91692e+07	4.57684e+07
Q3UKJ7	WD40 repeat-containing protein SMU1 (Smu-1 suppressor of mec-8 and unc-52 protein homolog) [Cleaved into: WD40 repeat-containing protein SMU1, N-terminally processed]	Smu1	73522.2	73042.9	15441.3	200730	7325.81	7194.07	1.09073e+06	329039	603473	803298	658277	659853
P60766	Cell division control protein 42 homolog (EC 3.6.5.2) (G25K GTP-binding protein)	Cdc42	1.38758e+06	1.58356e+06	260255	860263	478116	1.25543e+06	4.2595e+06	4.36925e+06	5.00341e+06	4.07476e+06	4.73014e+06	3.48966e+06
Q8R0N6	Hydroxyacid-oxoacid transhydrogenase, mitochondrial (HOT) (EC 1.1.99.24) (Alcohol dehydrogenase iron-containing protein 1) (ADHFe1)	Adhfe1	962202	432689	593264	856400	657154	900727	4.68103e+06	4.08371e+06	3.76461e+06	3.91559e+06	2.88516e+06	3.85239e+06
Q9CYZ2	Tumor protein D54 (Tumor protein D52-like 2)	Tpd52l2	803973	1.05125e+06	591175	1.41734e+07	3.95334e+06	542383	1.22569e+06	1.15358e+07	4.15058e+06	2.28424e+06	2.06306e+06	1.12096e+07
Q99JY4	TraB domain-containing protein	Trabd	154844	74318.1	189269	283507	147764	0	708900	1.04031e+06	21046.5	348473	57985.5	168852
Q920R6	V-type proton ATPase 116 kDa subunit a 4 (V-ATPase 116 kDa isoform a 4) (V-type proton ATPase 116 kDa subunit a isoform 4) (Vacuolar proton translocating ATPase 116 kDa subunit a isoform 4) (Vacuolar proton translocating ATPase 116 kDa subunit a kidney isoform)	Atp6v0a4	33818.1	90795	158020	810937	184842	402475	508273	539735	551255	746539	217409	304804
P13634	Carbonic anhydrase 1 (EC 4.2.1.1) (Carbonate dehydratase I) (Carbonic anhydrase I) (CA-I) (Cyanamide hydratase CA1) (EC 4.2.1.69)	Ca1	3.04977e+07	1.91615e+07	2.75297e+07	2.82157e+07	2.75872e+07	5.46282e+06	3.73617e+07	3.71366e+07	5.3289e+07	5.131e+07	3.89985e+07	3.77625e+07
P62900	Large ribosomal subunit protein eL31 (60S ribosomal protein L31)	Rpl31	3.30122e+06	3.24826e+06	3.51284e+06	3.42792e+06	4.90104e+06	4.75847e+06	1.46337e+07	1.43552e+07	1.59693e+07	1.45605e+07	1.58237e+07	1.5699e+07
Q7TPM6	Fibronectin type III and SPRY domain-containing protein 1	Fsd1	69015.1	0	57957.9	0	0	167685	1.91754e+06	185714	94732.4	244827	533439	1.03289e+06
Q920E5	Farnesyl pyrophosphate synthase (FPP synthase) (FPS) (EC 2.5.1.10) ((2E,6E)-farnesyl diphosphate synthase) (Cholesterol-regulated 39 kDa protein) (CR 39) (Dimethylallyltranstransferase) (EC 2.5.1.1) (Farnesyl diphosphate synthase) (Geranyltranstransferase)	Fdps	2.31424e+06	1.6362e+06	1.80956e+06	1.63807e+06	1.77377e+06	3.09808e+06	636746	762572	647968	590254	186753	315669
Q03265	ATP synthase subunit alpha, mitochondrial (ATP synthase F1 subunit alpha)	Atp5f1a	5.79805e+07	4.54521e+07	4.79948e+07	5.43083e+07	1.04873e+08	9.49685e+07	2.91335e+08	2.86284e+08	2.83715e+08	2.96835e+08	2.68363e+08	2.59731e+08
Q8R2E9	ERO1-like protein beta (ERO1-L-beta) (EC 1.8.4.-) (Endoplasmic reticulum oxidoreductase beta) (Endoplasmic reticulum oxidoreductin-1-like protein B) (Oxidoreductin-1-L-beta)	Ero1b	67102.6	22341.7	94694.8	18337.3	87071.6	119648	21444.7	242200	389307	358225	171671	346814
Q61290	Voltage-dependent R-type calcium channel subunit alpha-1E (Brain calcium channel II) (BII) (Calcium channel, L type, alpha-1 polypeptide, isoform 6) (Voltage-gated calcium channel subunit alpha Cav2.3)	Cacna1e	388594	168353	139298	437009	736878	227401	973349	1.12773e+06	774143	1.21729e+06	606128	792150
Q3UTJ2	Sorbin and SH3 domain-containing protein 2 (Arg-binding protein 2) (ArgBP2) (Arg/Abl-interacting protein 2)	Sorbs2	147909	36102	59364.7	36382.9	169110	79392.4	1.04888e+06	903428	1.65586e+06	1.01197e+06	1.46843e+06	1.39479e+06
Q91VC9	Growth hormone-inducible transmembrane protein (Mitochondrial morphology and cristae structure 1) (MICS1)	Ghitm	69391.8	2.31565e+06	34927	56808.4	686154	48953.2	171789	509947	2.88696e+06	2.75052e+06	45048	1.43784e+06
P70207	Plexin-A2 (Plex 2) (Plexin-2)	Plxna2	170952	107437	148778	1.59005e+06	63396.4	413409	1.29582e+06	1.03693e+06	3.15356e+06	2.13577e+06	1.72608e+06	1.56831e+06
Q64516	Glycerol kinase (Glycerokinase) (EC 2.7.1.30) (ATP:glycerol 3-phosphotransferase)	Gk	2.17066e+06	1.71913e+06	2.5551e+06	2.80247e+06	3.23202e+06	3.04939e+06	7.24444e+06	6.98655e+06	5.19899e+06	5.36571e+06	6.49884e+06	8.35638e+06
Q5SF07	Insulin-like growth factor 2 mRNA-binding protein 2 (IGF2 mRNA-binding protein 2) (IMP-2) (IGF-II mRNA-binding protein 2) (VICKZ family member 2)	Igf2bp2	1.2094e+06	245320	2.19126e+06	1.05141e+06	1.20092e+06	390432	2.28953e+06	2.342e+06	1.95649e+06	2.02889e+06	470071	448583
A2AHG0	Leucine zipper putative tumor suppressor 3 (ProSAP-interacting protein 1) (ProSAPiP1)	Lzts3	347555	279471	595904	403372	232543	622382	453714	577156	871327	215328	570578	333294
P62245	Small ribosomal subunit protein uS8 (40S ribosomal protein S15a)	Rps15a	6.83328e+06	1197200	6.50584e+06	6.98428e+06	3.21506e+06	5.07592e+06	7.20226e+06	5932466	3.32386e+06	5.65112e+06	7.36673e+06	4.39858e+06
Q62418	Drebrin-like protein (Actin-binding protein 1) (SH3 domain-containing protein 7)	Dbnl	144317	169073	134592	217015	125436	59757.1	448108	639727	639516	92802.5	969448	688676
Q8CIZ8	von Willebrand factor (vWF) [Cleaved into: von Willebrand antigen 2 (von Willebrand antigen II)]	Vwf	125189	198650	130917	267872	263706	399856	1.41077e+06	2.15907e+06	293335	1.89275e+06	4.1496e+06	3.92724e+06
Q9CXN7	Phenazine biosynthesis-like domain-containing protein 2 (EC 5.1.-.-)	Pbld2	1.91289e+06	2.01787e+06	2.4056e+06	2.39403e+06	1.83052e+06	3.20847e+06	7.88613e+06	5.07996e+06	5.91939e+06	1.35626e+07	3620722	5.36048e+06
Q9WUK2	Eukaryotic translation initiation factor 4H (eIF-4H) (Williams-Beuren syndrome chromosomal region 1 protein homolog)	Eif4h	661772	492192	783900	493687	762947	898960	2.34728e+06	2.62557e+06	1.02522e+06	1.04824e+06	1.40043e+06	907906
Q9EST3	Eukaryotic translation initiation factor 4E transporter (4E-T) (eIF4E transporter) (CD40 ligand-activated specific transcript 4) (Eukaryotic translation initiation factor 4E nuclear import factor 1)	Eif4enif1	0	85457.8	18865.8	108820	0	225706	344711	722842	419097	869059	826724	470473
P05201	Aspartate aminotransferase, cytoplasmic (cAspAT) (EC 2.6.1.1) (EC 2.6.1.3) (Cysteine aminotransferase, cytoplasmic) (Cysteine transaminase, cytoplasmic) (cCAT) (Glutamate oxaloacetate transaminase 1) (Transaminase A)	Got1	1.67385e+07	1.76662e+07	1.0006e+07	1.08811e+07	2.02777e+07	2.15362e+07	8.52375e+07	8.22295e+07	7.35076e+07	6.6725e+07	5.78334e+07	6.57476e+07
Q3UM29	Conserved oligomeric Golgi complex subunit 7 (COG complex subunit 7) (Component of oligomeric Golgi complex 7)	Cog7	337346	325099	331685	569248	493520	446560	2.38284e+06	2.47932e+06	1.50619e+06	510435	94593.6	652483
O35711	Liprin-beta-2 (Coiled-coil-like protein 1) (Protein tyrosine phosphatase receptor type f polypeptide-interacting protein-binding protein 2) (PTPRF-interacting protein-binding protein 2)	Ppfibp2	701843	1.50995e+06	1.02264e+06	582788	1.74456e+06	914802	5.51609e+06	2.06358e+06	810337	5.84398e+06	3.84847e+06	1.05762e+06
Q9Z1X4	Interleukin enhancer-binding factor 3	Ilf3	263003	331281	714814	118282	496220	279442	2.42053e+06	119125	4.75719e+06	5.19989e+06	2.27246e+06	155230
Q810U4	Neuronal cell adhesion molecule (Nr-CAM) (Neuronal surface protein Bravo) (mBravo) (NgCAM-related cell adhesion molecule) (Ng-CAM-related)	Nrcam	7988.51	7555.83	566004	131376	891367	150722	403552	898496	377378	532713	203765	104809
Q9JLC8	Sacsin (DnaJ homolog subfamily C member 29)	Sacs	127530	393000	134248	201988	251740	264409	732851	325230	267718	616295	333788	365344
Q3TDD9	Protein phosphatase 1 regulatory subunit 21 (Coiled-coil domain-containing protein 128) (Ferry endosomal RAB5 effector complex subunit 2) (Fy-2) (KLRAQ motif-containing protein 1)	Ppp1r21	0	33769.6	88275.5	50164	24602.5	28002.2	824063	726821	567787	476913	138169	992349
Q8BMJ2	Leucine--tRNA ligase, cytoplasmic (EC 6.1.1.4) (Leucyl-tRNA synthetase) (LeuRS)	Lars1	479789	715393	520459	423049	370781	673298	1.10035e+06	475792	865616	477339	1.45841e+06	549287
Q8R1Q8	Cytoplasmic dynein 1 light intermediate chain 1 (Dynein light chain A) (DLC-A) (Dynein light intermediate chain 1, cytosolic)	Dync1li1	632016	100846	125929	125861	14838.6	0	2.98291e+06	2.79391e+06	2.89e+06	1.34963e+06	2.8493e+06	3.26466e+06
Q9Z0X1	Apoptosis-inducing factor 1, mitochondrial (EC 1.6.99.-) (Programmed cell death protein 8)	Aifm1	1.48635e+06	1.74033e+06	1.07744e+06	1.45579e+06	1.93828e+06	2.61673e+06	2.9189e+07	1.57955e+07	3.4777e+07	5.34481e+07	1.74208e+07	1.0888e+07
Q9EPL9	Peroxisomal acyl-coenzyme A oxidase 3 (EC 1.3.3.6) (Branched-chain acyl-CoA oxidase) (BRCACox) (Pristanoyl-CoA oxidase)	Acox3	147032	86802.1	95816.6	95233.4	208865	182577	899719	867466	1.48365e+06	352046	738848	462925
O88532	Zinc finger RNA-binding protein	Zfr	2.00945e+06	1.7692e+06	1.81753e+06	1.50724e+06	149611	12811.8	927559	1.03508e+06	979247	931607	1.47746e+06	603719
Q9CRD0	OCIA domain-containing protein 1	Ociad1	294659	378744	157473	121128	366159	172289	5.16976e+06	4.23388e+06	6.26644e+06	4.47515e+06	3.06208e+06	4.53214e+06
P47738	Aldehyde dehydrogenase, mitochondrial (EC 1.2.1.3) (AHD-M1) (ALDH class 2) (ALDH-E2) (ALDHI)	Aldh2	6.01028e+07	5.37197e+07	7.29579e+07	6.42923e+07	9.97927e+07	9.7693e+07	2.6284e+08	2.70446e+08	2.13123e+08	2.04132e+08	244175114	2.42077e+08
P53986	Monocarboxylate transporter 1 (MCT 1) (Solute carrier family 16 member 1)	Slc16a1	505911	615486	410589	471167	720900	688348	1.9706e+06	2.15429e+06	927966	1.70093e+06	2.33215e+06	1.09642e+06
P83741	Serine/threonine-protein kinase WNK1 (EC 2.7.11.1) (Protein kinase lysine-deficient 1) (Protein kinase with no lysine 1)	Wnk1	169623	180406	52503.1	117014	99734.1	156033	6.76718e+06	6.82049e+06	1.19571e+07	1.1971e+07	1.72472e+06	1.57625e+06
Q8VCX5	Calcium uptake protein 1, mitochondrial (Calcium-binding atopy-related autoantigen 1 homolog)	Micu1	20403	117047	914107	4121.67	142918	1.25517e+06	1.67368e+06	3.91899e+06	7.70579e+06	2.09244e+06	3.66905e+06	7.69506e+06
Q924C5	Alpha-protein kinase 3 (EC 2.7.11.1) (Myocytic induction/differentiation originator) (Midori)	Alpk3	231565	57179.7	166620	86671.9	195448	222314	3.14088e+06	2.46257e+06	2.12136e+06	2.21318e+06	2.64954e+06	2.14907e+06
Q3TES0	IQ motif and SEC7 domain-containing protein 3	Iqsec3	0	5874.94	158802	35885.9	399261	0	415813	153295	103592	82124.5	204402	41087.5
Q60597	2-oxoglutarate dehydrogenase complex component E1 (E1o) (OGDC-E1) (OGDH-E1) (EC 1.2.4.2) (2-oxoglutarate dehydrogenase, mitochondrial) (Alpha-ketoglutarate dehydrogenase) (Alpha-KGDH-E1) (Thiamine diphosphate (ThDP)-dependent 2-oxoglutarate dehydrogenase)	Ogdh	1.73165e+06	1.3433e+06	1.3682e+06	1.53268e+06	3.91111e+06	3.27666e+06	1.80468e+07	1.756e+07	1.37535e+07	1.44683e+07	8.97494e+06	9.9267e+06
Q9R0H0	Peroxisomal acyl-coenzyme A oxidase 1 (AOX) (EC 1.3.3.6) (Palmitoyl-CoA oxidase) (Peroxisomal fatty acyl-CoA oxidase) (Straight-chain acyl-CoA oxidase) [Cleaved into: Peroxisomal acyl-CoA oxidase 1, A chain; Peroxisomal acyl-CoA oxidase 1, B chain; Peroxisomal acyl-CoA oxidase 1, C chain]	Acox1	1.57305e+07	1.68852e+07	1.6037e+07	1.69901e+07	2.92678e+07	3.2552e+07	1.26251e+08	1.39337e+08	1.01226e+08	1.09914e+08	9.86978e+07	9.12321e+07
P61222	ATP-binding cassette sub-family E member 1 (RNase L inhibitor) (EC 3.6.5.-) (Ribonuclease 4 inhibitor) (RNS4I)	Abce1	316677	128453	2.38368e+06	155477	360481	181905	791839	596133	3.03766e+06	2.31433e+06	1.39841e+06	2.50798e+06
Q3THS6	S-adenosylmethionine synthase isoform type-2 (AdoMet synthase 2) (EC 2.5.1.6) (Methionine adenosyltransferase 2) (MAT 2)	Mat2a	311933	208765	261459	233967	353066	668759	759764	497728	379696	1.37191e+06	552441	168210
Q3TCH7	Cullin-4A (CUL-4A)	Cul4a	217055	49843.3	52416.5	80741.5	235957	159932	72328	349833	104673	122767	111440	192559
Q9D0K1	Peroxisomal membrane protein PEX13 (Peroxin-13)	Pex13	728026	44243.8	63548.9	21233.6	107493	63837.3	3.50203e+06	602800	1.51474e+06	1.87432e+06	586695	2.11638e+06
Q8QZY9	Splicing factor 3B subunit 4	Sf3b4	8439.3	179227	208526	46324.3	124909	29314.3	2.16724e+06	721724	561950	2.61343e+07	2.23618e+06	1.01874e+07
P21107	Tropomyosin alpha-3 chain (Gamma-tropomyosin) (Tropomyosin-3)	Tpm3	543631	440269	379583	541619	987897	668437	2.21786e+06	2.21335e+06	1.50498e+06	1.75411e+06	1.39919e+06	1.27797e+06
Q6GQT9	BOS complex subunit NOMO1 (Nodal modulator 1)	Nomo1	408028	681927	115399	145603	609389	1.04985e+06	663981	198704	2.00075e+06	308248	584614	982386
O55143	Sarcoplasmic/endoplasmic reticulum calcium ATPase 2 (SERCA2) (SR Ca(2+)-ATPase 2) (EC 7.2.2.10) (Calcium pump 2) (Calcium-transporting ATPase sarcoplasmic reticulum type, slow twitch skeletal muscle isoform) (Endoplasmic reticulum class 1/2 Ca(2+) ATPase)	Atp2a2	343772	371813	104489	183550	629507	286541	1.73581e+06	963011	714678	2.211e+06	4.6555e+06	744845
E9PYK3	Protein mono-ADP-ribosyltransferase PARP4 (EC 2.4.2.-) (ADP-ribosyltransferase diphtheria toxin-like 4) (ARTD4) (Poly [ADP-ribose] polymerase 4) (PARP-4) (Vault poly(ADP-ribose) polymerase) (VPARP) (mVparp)	Parp4	411977	412644	100572	115826	302482	465915	332739	252239	5.24809e+06	265171	4010.5	4014.28
Q8BWP5	Alpha-tocopherol transfer protein (Alpha-TTP)	Ttpa	3.2508e+06	3.08473e+06	2.72632e+06	2.45119e+06	4.36459e+06	5.47876e+06	6.17039e+06	6.77384e+06	4.18339e+06	4.76591e+06	4.85185e+06	4.17889e+06
Q02789	Voltage-dependent L-type calcium channel subunit alpha-1S (Calcium channel, L type, alpha-1 polypeptide, isoform 3, skeletal muscle) (Dihydropyridine receptor) (DHPR) (Voltage-gated calcium channel subunit alpha Cav1.1)	Cacna1s	139061	71773.9	94595.7	89558.4	408843	226438	804280	707615	2.00958e+06	765542	815765	757890
Q8K411	Presequence protease, mitochondrial (EC 3.4.24.-) (Pitrilysin metalloproteinase 1)	Pitrm1	420748	215333	529226	183044	948135	386376	116057	865774	962485	2.9187e+06	2.08355e+06	1.32726e+06
Q9R111	Guanine deaminase (Guanase) (Guanine aminase) (EC 3.5.4.3) (Guanine aminohydrolase) (GAH)	Gda	1.07738e+06	3.91321e+06	4.25525e+06	3.80092e+06	6.04768e+06	5.88065e+06	3.01829e+06	3.99601e+06	5.64861e+06	3.41652e+06	2.3552e+06	1.15155e+06
Q8BUK6	Protein Hook homolog 3 (mHK3)	Hook3	236589	36706.8	226667	584102	423340	25045.8	148576	986803	2.26908e+06	181964	2.64165e+06	341091
Q64176	Carboxylesterase 1E (EC 3.1.1.1) (Egasyn) (Liver carboxylesterase 22) (Es-22) (Esterase-22)	Ces1e	384467	504215	449535	160086	1.12438e+06	1.02301e+06	395409	317596	250484	476165	1.61796e+06	1.15683e+06
P27612	Phospholipase A-2-activating protein (PLA2P) (PLAP)	Plaa	174059	223299	467030	245444	176652	314756	1.61346e+06	2.17346e+06	622716	589950	638121	1.87021e+06
Q8CG14	Complement C1s-1 subcomponent (EC 3.4.21.42) (C1 esterase) (Complement C1s-A subcomponent) (Complement component 1 subcomponent s-A) (Complement component 1, S subcomponent 1) [Cleaved into: Complement C1s-A subcomponent heavy chain; Complement C1s-A subcomponent light chain]	C1s1	119471	51094.7	75875.2	235435	362305	626160	114329	1.17547e+06	208918	830338	687824	292603
Q8K3H0	DCC-interacting protein 13-alpha (Dip13-alpha) (Adapter protein containing PH domain, PTB domain and leucine zipper motif 1)	Appl1	441158	436830	315001	305905	325755	848536	88795	96867.2	1.1447e+06	726258	463920	297837
P15508	Spectrin beta chain, erythrocytic (Beta-I spectrin)	Sptb	19632.7	790375	319587	537322	525259	322240	937082	1.42466e+06	1.35944e+06	1.29831e+06	1.1263e+06	3.11921e+06
Q3UNX5	Acyl-coenzyme A synthetase ACSM3, mitochondrial (EC 6.2.1.2) (Acyl-CoA synthetase medium-chain family member 3) (Butyrate--CoA ligase 3) (Butyryl-coenzyme A synthetase 3) (Middle-chain acyl-CoA synthetase 3) (Propionate--CoA ligase) (EC 6.2.1.17) (Protein SA homolog)	Acsm3	1.72041e+06	847536	999702	1.39379e+06	4.7982e+06	850247	1.12861e+07	3.20345e+06	4.32071e+06	8.5457e+06	4.21372e+06	1.70571e+06
P34152	Focal adhesion kinase 1 (FADK 1) (EC 2.7.10.2) (Focal adhesion kinase-related nonkinase) (FRNK) (Protein-tyrosine kinase 2) (p125FAK) (pp125FAK)	Ptk2	279912	254148	146543	25357.2	178379	476099	528580	634728	57136.1	1.23803e+06	933096	119145
Q8BSE0	Regulator of microtubule dynamics protein 2 (RMD-2) (mRMD-2) (Protein FAM82A1)	Rmdn2	883481	858422	206638	330485	911927	410803	664854	1.41682e+06	121405	1.3027e+06	1.08652e+06	1.31309e+06
P24369	Peptidyl-prolyl cis-trans isomerase B (PPIase B) (EC 5.2.1.8) (CYP-S1) (Cyclophilin B) (Rotamase B) (S-cyclophilin) (SCYLP)	Ppib	7.74351e+06	1.26994e+07	6.36229e+06	6.87882e+06	9.80722e+06	1.14418e+07	5.59854e+07	4.39848e+07	4.18447e+07	3.7318e+07	3.79187e+07	4.24948e+07
Q9Z2W0	Aspartyl aminopeptidase (EC 3.4.11.21)	Dnpep	396990	734327	590194	479330	1.14257e+06	1.49181e+06	3.27625e+06	3.71072e+06	4.33983e+06	1.47555e+06	2.2749e+06	2.23089e+06
Q9EPU4	Cleavage and polyadenylation specificity factor subunit 1 (Cleavage and polyadenylation specificity factor 160 kDa subunit) (CPSF 160 kDa subunit)	Cpsf1	87028.6	205998	267888	117821	57796	1.09001e+06	241072	129728	455963	244991	128747	132663
Q9Z2I0	Mitochondrial proton/calcium exchanger protein (Electroneutral mitochondrial K(+)/H(+)exchanger) (KHE) (Leucine zipper-EF-hand-containing transmembrane protein 1)	Letm1	1.84709e+06	177629	93837.7	464537	277459	918209	2.56179e+06	4.72054e+06	1.97444e+06	4.60834e+06	2.94121e+06	2.27998e+06
Q9JLZ3	Methylglutaconyl-CoA hydratase, mitochondrial (3-MG-CoA hydratase) (EC 4.2.1.18) (AU-specific RNA-binding enoyl-CoA hydratase) (AU-binding enoyl-CoA hydratase) (muAUH) (Itaconyl-CoA hydratase) (EC 4.2.1.56)	Auh	850028	590128	789526	630831	848905	0	1.11105e+06	1.05333e+06	525498	940012	477275	1.82898e+06
Q9D5J6	Sedoheptulokinase (SHK) (EC 2.7.1.14) (Carbohydrate kinase-like protein)	Shpk	611465	517051	357304	405956	1.3239e+06	1.24509e+06	1.01405e+06	1.04838e+06	602428	812241	1.14245e+06	1.07685e+06
P19253	Large ribosomal subunit protein uL13 (60S ribosomal protein L13a) (Transplantation antigen P198) (Tum-P198 antigen)	Rpl13a	710784	750678	426930	223929	578315	574572	1.70076e+06	1.68721e+06	1.996e+06	792904	1.6609e+06	1.62134e+06
P26043	Radixin (ESP10)	Rdx	1.24534e+06	1.86639e+06	2.77304e+06	2.69484e+06	3.93789e+06	3.13514e+06	3.27574e+06	1.02759e+07	8.32129e+06	3.70961e+06	4.64147e+06	2.66167e+06
Q6EDY6	F-actin-uncapping protein LRRC16A (CARMIL homolog) (Capping protein regulator and myosin 1 linker protein 1) (Capping protein, Arp2/3 and myosin-I linker homolog 1) (Capping protein, Arp2/3 and myosin-I linker protein 1) (CARML1) (Leucine-rich repeat-containing protein 16A)	Carmil1	110520	77671.6	63125.7	173263	302437	129352	1.68728e+06	233857	1.81421e+06	217760	1.12369e+06	99796
P42208	Septin-2 (Neural precursor cell expressed developmentally down-regulated protein 5) (NEDD-5)	Septin2	825186	389330	1.43681e+06	2.22237e+06	1727563	1.02005e+06	5.53878e+07	3.29002e+06	7.57499e+06	4.38782e+06	5.19441e+07	4.79444e+07
P61089	Ubiquitin-conjugating enzyme E2 N (EC 2.3.2.23) (Bendless-like ubiquitin-conjugating enzyme) (E2 ubiquitin-conjugating enzyme N) (Ubc13) (Ubiquitin carrier protein N) (Ubiquitin-protein ligase N)	Ube2n	1.94722e+06	1.67358e+06	2.04734e+06	2.0399e+06	2.38594e+06	2.89207e+06	2.42609e+07	1.0663e+07	2.10555e+07	2.24505e+07	4.18791e+07	8.25033e+06
Q8R146	Acylamino-acid-releasing enzyme (AARE) (EC 3.4.19.1) (Acyl-peptide hydrolase) (APH) (Acylaminoacyl-peptidase)	Apeh	240266	101284	332408	1.16682e+06	482408	250670	4.05738e+06	3.16766e+06	2.21438e+06	2.66744e+06	3.13123e+06	2.67183e+06
Q8BLK3	Limbic system-associated membrane protein (LSAMP)	Lsamp	178429	11272.9	0	0	0	581349	2.80721e+06	3.10769e+06	2.10834e+06	2.20159e+06	9.50944e+06	2.20146e+06
Q99PG0	Arylacetamide deacetylase (EC 3.1.1.3)	Aadac	7.46957e+06	4.6665e+06	2.43953e+06	3.145e+06	5.61876e+06	5.61483e+06	1.50168e+07	1.18599e+07	9.85461e+06	1.42989e+07	1.10092e+07	1.11825e+07
Q9QXD6	Fructose-1,6-bisphosphatase 1 (FBPase 1) (EC 3.1.3.11) (D-fructose-1,6-bisphosphate 1-phosphohydrolase 1) (Fructose-1,6-bisphosphatase isozyme 3) (FBPase 3) (Liver FBPase)	Fbp1	4.50612e+07	3.70519e+07	5.06592e+07	5.39595e+07	7.81554e+07	8.13281e+07	1.34112e+08	1.60063e+08	1.16406e+08	1.38967e+08	1.5129e+08	1.30159e+08
P00329	Alcohol dehydrogenase 1 (EC 1.1.1.1) (ADH-A2) (Alcohol dehydrogenase A subunit)	Adh1	5.68073e+07	6.10656e+07	6.44365e+07	6.60149e+07	9.35432e+07	9.74135e+07	2.44408e+08	2.39585e+08	2.02917e+08	1.97212e+08	2.19354e+08	2.1586e+08
Q91VR5	ATP-dependent RNA helicase DDX1 (EC 3.6.4.13) (DEAD box protein 1)	Ddx1	689998	1.28034e+06	2.13155e+06	1.89921e+06	4.43075e+06	4.3428e+06	1.20422e+06	1.25676e+06	2.16847e+06	2.39168e+06	1.03187e+06	1.85383e+06
P50429	Arylsulfatase B (ASB) (EC 3.1.6.12) (N-acetylgalactosamine-4-sulfatase) (G4S)	Arsb	1.00303e+06	1.50196e+06	1.49337e+06	1.4934e+06	2.69638e+06	2.32826e+06	1.55133e+06	901013	485287	473525	1.70811e+06	1.48594e+06
Q9JIK9	Small ribosomal subunit protein mS34 (28S ribosomal protein S34, mitochondrial) (MRP-S34) (S34mt) (T-complex expressed gene 2 protein)	Mrps34	225632	619046	227857	300984	295588	7441.04	314563	876043	212274	392317	620825	577626
O88544	COP9 signalosome complex subunit 4 (SGN4) (Signalosome subunit 4) (JAB1-containing signalosome subunit 4)	Cops4	490059	614716	2.78186e+06	462217	1.03999e+06	1.38351e+06	2.67509e+06	5.06409e+06	4.56902e+06	2.99457e+06	2.58886e+06	1.58398e+06
Q9JII6	Aldo-keto reductase family 1 member A1 (EC 1.1.1.2) (EC 1.1.1.372) (EC 1.1.1.54) (Alcohol dehydrogenase [NADP(+)]) (Aldehyde reductase) (Glucuronate reductase) (EC 1.1.1.19) (Glucuronolactone reductase) (EC 1.1.1.20) (S-nitroso-CoA reductase) (ScorR) (EC 1.6.-.-)	Akr1a1	1.24349e+07	9.98707e+06	9.68942e+06	8.89378e+06	1.09462e+07	1.21259e+07	2.90208e+07	2.53948e+07	2.06298e+07	2.28159e+07	2.36713e+07	2.43739e+07
P84099	Large ribosomal subunit protein eL19 (60S ribosomal protein L19)	Rpl19	945762	599928	691842	902185	535764	886320	4.3734e+06	5.04801e+06	2.95881e+06	5.89527e+06	2.57068e+06	2491200
Q06890	Clusterin (Apolipoprotein J) (Apo-J) (Clustrin) (Sulfated glycoprotein 2) (SGP-2) [Cleaved into: Clusterin beta chain; Clusterin alpha chain]	Clu	403061	541968	285838	228578	646047	599889	2.2395e+06	3.36404e+06	3.68044e+06	5.70945e+06	2.40216e+06	3.08147e+06
P42125	Enoyl-CoA delta isomerase 1, mitochondrial (EC 5.3.3.8) (3,2-trans-enoyl-CoA isomerase) (Delta(3),Delta(2)-enoyl-CoA isomerase) (D3,D2-enoyl-CoA isomerase) (Dodecenoyl-CoA isomerase)	Eci1	5.2684e+06	6.49668e+06	7.4298e+06	7.35042e+06	2.0965e+07	1.61239e+07	5.22368e+07	5.02248e+07	4.53062e+07	5.16386e+07	4.89968e+07	5.27736e+07
P63030	Mitochondrial pyruvate carrier 1 (Brain protein 44-like protein)	Mpc1	621380	114698	514772	682902	590150	685149	3.12153e+06	438366	1.09415e+06	1.06979e+06	5.38093e+06	1.3023e+06
O70439	Syntaxin-7	Stx7	141007	1.85981e+06	79360.8	2.24443e+06	831811	725717	862587	819039	1.35135e+06	409719	394192	1.21857e+06
Q62446	Peptidyl-prolyl cis-trans isomerase FKBP3 (PPIase FKBP3) (EC 5.2.1.8) (25 kDa FK506-binding protein) (25 kDa FKBP) (FKBP-25) (FK506-binding protein 3) (FKBP-3) (Immunophilin FKBP25) (Rapamycin-selective 25 kDa immunophilin) (Rotamase)	Fkbp3	679171	703360	639033	557468	603640	1.06429e+06	2.60509e+06	2.05165e+06	3.46321e+06	432049	1.22687e+06	1.36776e+06
P19228	Alpha-S1-casein (Alpha-casein)	Csn1s1	270758	187351	322295	296712	235248	807633	804363	452877	3.41288e+06	5463708	4.50531e+06	4.28962e+06
Q3U6K5	Spermatogenesis-associated protein 6 (Kinesin-related protein)	Spata6	862529	67275.8	143198	142528	346269	299476	200189	335958	1.24623e+06	220255	202405	364519
Q8BPN8	DmX-like protein 2 (Rabconnectin-3)	Dmxl2	293490	274078	203397	386518	309004	611289	437623	632975	1.21067e+06	533798	351948	949422
P22777	Plasminogen activator inhibitor 1 (PAI) (PAI-1) (Endothelial plasminogen activator inhibitor) (Serpin E1)	Serpine1	164289	76059.5	172622	671469	223557	289318	154234	2.3577e+06	694921	315399	2.66637e+06	321944
Q8BYR5	Calcium-dependent secretion activator 2 (Calcium-dependent activator protein for secretion 2) (CAPS-2)	Cadps2	23426.9	186705	310544	48084.2	184250	37356.5	558947	419368	287828	308472	368420	410679
Q91W43	Glycine dehydrogenase (decarboxylating), mitochondrial (EC 1.4.4.2) (Glycine cleavage system P protein) (Glycine decarboxylase) (Glycine dehydrogenase (aminomethyl-transferring))	Gldc	768792	693617	630792	776957	1.18382e+06	1.05473e+06	2.74017e+06	2.30672e+06	1.58409e+06	1.81046e+06	2.43071e+06	2.21293e+06
Q3SXB8	Collectin-11 (Collectin kidney protein 1) (CL-K1)	Colec11	306119	71995	15782.3	0	1.21251e+06	134763	7.56093e+07	1.68769e+06	2.68281e+07	1.88374e+08	4762293	8.36492e+06
Q61702	Inter-alpha-trypsin inhibitor heavy chain H1 (ITI heavy chain H1) (ITI-HC1) (Inter-alpha-inhibitor heavy chain 1)	Itih1	150433	113740	266047	110113	268299	565596	3.86624e+06	6.56408e+06	2.4043e+06	1.33672e+06	4.45265e+06	3.67414e+06
Q3V1T4	Prolyl 3-hydroxylase 1 (EC 1.14.11.7) (Growth suppressor 1) (Leucine- and proline-enriched proteoglycan 1) (Leprecan-1)	P3h1	529384	947742	519166	979229	215137	157670	105086	190126	1.1342e+06	1.83509e+06	676255	97042.7
Q3UGR5	Haloacid dehalogenase-like hydrolase domain-containing protein 2	Hdhd2	149463	1.25509e+06	327574	396707	454933	543566	951015	560999	2.15778e+06	714092	875932	902947
Q8BG51	Mitochondrial Rho GTPase 1 (MIRO-1) (EC 3.6.5.-) (Ras homolog gene family member T1)	Rhot1	822437	806397	826589	805852	1.53669e+06	1.78487e+06	3.63263e+06	3.96666e+06	2.37448e+06	1.98963e+06	1.97312e+06	1.91317e+06
P21279	Guanine nucleotide-binding protein G(q) subunit alpha (Guanine nucleotide-binding protein alpha-q)	Gnaq	96188.2	28471.5	28338.2	32311.4	107708	37493.3	1.3582e+06	483234	389649	707457	302150	216565
P56695	Wolframin	Wfs1	61619.6	267029	1.05614e+06	266016	914127	521075	268265	2.46369e+06	362244	958407	305287	778988
Q8CCJ9	PHD finger protein 20-like protein 1	Phf20l1	2.29596e+06	2.32858e+06	1.67517e+06	1.22923e+06	1.61465e+06	1.70678e+06	4.76725e+06	4.29098e+06	4.23014e+06	3.44422e+06	2.00318e+06	922071
P13439	Uridine 5'-monophosphate synthase (UMP synthase) [Includes: Orotate phosphoribosyltransferase (OPRTase) (EC 2.4.2.10); Orotidine 5'-phosphate decarboxylase (EC 4.1.1.23) (OMPdecase)]	Umps	79864.7	142273	152251	335366	300387	283984	161579	356561	369016	298769	96695.4	576773
Q9CR09	Ubiquitin-fold modifier-conjugating enzyme 1 (Ufm1-conjugating enzyme 1)	Ufc1	1.24766e+06	1.40212e+06	684158	0	3.15235e+06	3.16182e+06	1.85756e+06	287142	3.16241e+06	4.5499e+06	1.9907e+06	2.8016e+06
Q3ULA2	F-box/WD repeat-containing protein 1A (Beta-TrCP protein E3RS-IkappaB) (Beta-transducin repeat-containing protein) (Beta-TrCP) (E3RSIkappaB) (mE3RS-IkappaB) (F-box and WD repeats protein beta-TrCP) (HOS) (Ubiquitin ligase FWD1) (pIkappaB-E3 receptor subunit)	Btrc	301502	89410.4	235433	17122.4	18667.4	82525.7	1.03066e+06	593219	948678	996377	774355	653189
Q8BWT1	3-ketoacyl-CoA thiolase, mitochondrial (EC 2.3.1.16) (Acetyl-CoA acetyltransferase) (EC 2.3.1.9) (Acetyl-CoA acyltransferase) (Acyl-CoA hydrolase, mitochondrial) (EC 3.1.2.-, EC 3.1.2.1, EC 3.1.2.2) (Beta-ketothiolase) (Mitochondrial 3-oxoacyl-CoA thiolase)	Acaa2	5.95997e+07	6.51663e+07	6.97212e+07	6.90466e+07	1.22629e+08	1.09545e+08	3.31755e+08	2.99072e+08	2.68821e+08	2.77406e+08	2.99778e+08	3.25387e+08
P14733	Lamin-B1	Lmnb1	298166	353985	551944	527823	471959	620114	1.63747e+06	1.10769e+06	4.02135e+06	8.8183e+06	1.51377e+06	2.42262e+07
Q9Z2X1	Heterogeneous nuclear ribonucleoprotein F (hnRNP F) [Cleaved into: Heterogeneous nuclear ribonucleoprotein F, N-terminally processed]	Hnrnpf	1.48889e+06	2.01893e+06	2.57798e+06	1.79583e+06	2.59354e+06	2.01494e+06	1.59278e+07	5.19253e+06	1.54002e+07	5.23352e+06	1.53063e+07	6.78269e+06
P54869	Hydroxymethylglutaryl-CoA synthase, mitochondrial (HMG-CoA synthase) (EC 2.3.3.10) (3-hydroxy-3-methylglutaryl coenzyme A synthase)	Hmgcs2	3.23956e+07	3.72409e+07	2.84589e+07	2.61744e+07	6.99608e+07	5.71295e+07	3.42369e+08	2.86931e+08	2.5762e+08	2.88714e+08	2.83501e+08	3.26498e+08
Q3TVI8	Pre-B-cell leukemia transcription factor-interacting protein 1 (Hematopoietic PBX-interacting protein)	Pbxip1	684567	962271	537680	555497	897211	823721	39852.1	437925	452476	658304	268103	106763
Q64521	Glycerol-3-phosphate dehydrogenase, mitochondrial (GPD-M) (GPDH-M) (EC 1.1.5.3) (Protein TISP38)	Gpd2	785789	557307	486915	746432	1.20983e+06	1.83346e+06	4.05694e+06	4.20185e+06	2.03361e+07	1.72357e+07	1.19058e+07	4.92015e+06
P33434	72 kDa type IV collagenase (EC 3.4.24.24) (72 kDa gelatinase) (Gelatinase A) (Matrix metalloproteinase-2) (MMP-2) [Cleaved into: PEX]	Mmp2	127807	269926	111997	67903.2	370622	208636	335653	423552	15996.6	552109	197090	905761
Q4VA53	Sister chromatid cohesion protein PDS5 homolog B (Androgen-induced proliferation inhibitor) (Androgen-induced prostate proliferative shutoff-associated protein AS3)	Pds5b	67833.9	58130.9	378978	358619	189951	251954	649776	300830	113356	146329	103108	169616
Q91YT0	NADH dehydrogenase [ubiquinone] flavoprotein 1, mitochondrial (NDUFV1) (EC 7.1.1.2) (Complex I-51kD) (CI-51kD) (NADH-ubiquinone oxidoreductase 51 kDa subunit)	Ndufv1	1.86634e+06	1.78231e+06	1.61787e+06	2.22524e+06	3.2208e+06	2.90659e+06	1.19643e+07	1.39168e+07	1.14134e+07	8.22288e+06	8.54657e+06	6.91695e+06
P70245	3-beta-hydroxysteroid-Delta(8),Delta(7)-isomerase (EC 5.3.3.5) (Cholestenol Delta-isomerase) (Delta(8)-Delta(7) sterol isomerase) (D8-D7 sterol isomerase) (Emopamil-binding protein)	Ebp	1.44131e+06	1.58898e+06	803995	898725	2.1669e+06	1.88167e+06	4.06877e+06	4.09835e+06	5.92566e+06	3.72081e+06	5.05952e+06	3.62293e+06
P19783	Cytochrome c oxidase subunit 4 isoform 1, mitochondrial (Cytochrome c oxidase polypeptide IV) (Cytochrome c oxidase subunit IV isoform 1) (COX IV-1)	Cox4i1	3.66967e+06	5.28228e+06	2.78164e+06	1.79537e+06	5.99058e+06	9.0493e+06	2.11108e+07	2.12634e+07	2.50205e+07	2.04174e+07	3.23007e+07	3.12448e+07
E9PV24	Fibrinogen alpha chain [Cleaved into: Fibrinopeptide A; Fibrinogen alpha chain]	Fga	1.14794e+06	1.39249e+06	1.29811e+06	1.016e+06	1.87928e+06	1.28262e+06	1.36196e+07	1.28161e+07	1.36512e+07	1.42886e+07	6.95517e+06	7.07137e+06
Q9JMH6	Thioredoxin reductase 1, cytoplasmic (TR) (EC 1.8.1.9) (Peroxidase TXNRD1) (EC 1.11.1.2) (Thioredoxin reductase TR1)	Txnrd1	846206	692490	5.45408e+06	617291	1.31693e+06	835015	4.21568e+06	1.47185e+07	4.25972e+06	3.7017e+06	1.76524e+06	2.02095e+06
P35803	Neuronal membrane glycoprotein M6-b (M6b)	Gpm6b	420658	2.17002e+06	3.98621e+06	2.4815e+06	5622312	3.99306e+06	3.58403e+06	1.7646e+06	120674	576146	224389	1.16273e+06
Q9R0K7	Plasma membrane calcium-transporting ATPase 2 (PMCA2) (EC 7.2.2.10) (Plasma membrane calcium ATPase isoform 2) (Plasma membrane calcium pump isoform 2)	Atp2b2	2.08385e+06	412261	470042	605450	105058	942837	807996	1.99226e+06	1.33953e+06	2.74739e+06	2.79607e+06	2.82242e+06
P63328	Protein phosphatase 3 catalytic subunit alpha (EC 3.1.3.16) (CAM-PRP catalytic subunit) (Calcineurin A alpha) (Calmodulin-dependent calcineurin A subunit alpha isoform) (CNA alpha) (Serine/threonine-protein phosphatase 2B catalytic subunit alpha isoform)	Ppp3ca	0	0	0	12662.5	0	0	24220.2	18729.8	200350	784772	3.4125e+06	417598
Q61001	Laminin subunit alpha-5 (Laminin-10 subunit alpha) (Laminin-11 subunit alpha) (Laminin-15 subunit alpha)	Lama5	127746	192675	185164	357558	374653	558652	335843	1.55888e+06	482661	456107	1.67552e+06	543627
Q6ZQ58	La-related protein 1 (La ribonucleoprotein domain family member 1)	Larp1	253021	367550	214119	212319	753556	850431	897417	1.32961e+06	1.07993e+06	1.25637e+06	663570	780594
P14106	Complement C1q subcomponent subunit B	C1qb	11134.9	1.1769e+06	94471.5	25833.2	1.82612e+06	2.3756e+06	733249	510369	502880	752161	576246	505209
P42227	Signal transducer and activator of transcription 3 (Acute-phase response factor)	Stat3	994347	489933	749879	976582	801416	831089	1.24193e+06	6.24025e+06	1.64091e+06	3.15554e+06	9.65221e+06	7.03488e+06
P54310	Hormone-sensitive lipase (HSL) (EC 3.1.1.79) (Monoacylglycerol lipase LIPE) (EC 3.1.1.23) (Retinyl ester hydrolase) (REH)	Lipe	18060.1	0	2877.71	109217	26442.8	0	43592.2	36288.7	49392.8	571953	160294	140373
Q8C7H1	Methylmalonic aciduria type A homolog, mitochondrial (EC 3.6.-.-)	Mmaa	111291	670014	99043.2	97160.2	305347	184913	3.15007e+06	4.33675e+06	5.26859e+06	5.04443e+06	2.43082e+06	156038
Q9CYH2	Peroxiredoxin-like 2A (Peroxiredoxin-like 2 activated in M-CSF stimulated monocytes) (Protein PAMM) (Redox-regulatory protein FAM213A)	Prxl2a	705124	1.06855e+06	1.13998e+06	1.0285e+06	2.53594e+06	2.18769e+06	3732172	3.45526e+06	9.35232e+06	1.15099e+07	4.53327e+06	3.41697e+06
Q6P9Q6	FK506-binding protein 15 (FKBP-15) (133 kDa FK506-binding protein) (133 kDa FKBP) (FKBP-133) (WASP and FKBP-like) (WAFL)	Fkbp15	140702	111930	150896	120926	109828	378790	345396	1.57588e+06	401665	382588	440443	896738
P52792	Hexokinase-4 (HK4) (EC 2.7.1.1) (Glucokinase) (Hexokinase type IV) (HK IV) (Hexokinase-D)	Gck	443877	745584	586465	326212	573644	975913	1.51133e+06	1.28754e+06	762289	687443	1.60608e+06	1.92881e+06
Q8K3V4	Protein-arginine deiminase type-6 (EC 3.5.3.15) (Arginine deiminase-like protein) (Egg and embryo abundant PAD) (ePAD) (P75) (Peptidylarginine deiminase VI) (Protein-arginine deiminase type VI)	Padi6	726424	612748	548429	579502	760981	524571	1.65445e+06	692402	584284	446953	174531	1.10683e+06
Q6ZQ38	Cullin-associated NEDD8-dissociated protein 1 (Cullin-associated and neddylation-dissociated protein 1) (p120 CAND1)	Cand1	707243	669769	667995	942760	1.59567e+06	1.61856e+06	2.48597e+06	1.97407e+06	3.83425e+06	3.26361e+06	889329	3.43044e+06
O35423	Alanine--glyoxylate aminotransferase (AGT) (EC 2.6.1.44) (Serine--pyruvate aminotransferase, mitochondrial) (SPT) (EC 2.6.1.51)	Agxt	1.67451e+06	1.55677e+06	2.33186e+06	1.6829e+06	2.97328e+06	3.66016e+06	1.2196e+07	1.23449e+07	9.62499e+06	9.92899e+06	1.04432e+07	1.04948e+07
Q3UM45	Protein phosphatase 1 regulatory subunit 7 (Protein phosphatase 1 regulatory subunit 22)	Ppp1r7	528976	415726	363944	1.38624e+06	373999	452218	1.94121e+06	1.60171e+06	2.56993e+06	3.06663e+06	3.41826e+06	1.97805e+06
Q9CZU6	Citrate synthase, mitochondrial (EC 2.3.3.1) (Citrate (Si)-synthase)	Cs	4.65309e+06	3.42203e+06	4.83707e+06	4.35064e+06	8.23039e+06	1.03507e+07	2.22275e+07	2.4552e+07	16096834	1.80248e+07	1.85734e+07	2.17028e+07
Q8R0G9	Nuclear pore complex protein Nup133 (133 kDa nucleoporin) (Nucleoporin Nup133)	Nup133	272967	604995	683085	1.52611e+06	1.55805e+06	892238	183954	672646	385052	1.10265e+06	775905	673258
Q791V5	Mitochondrial carrier homolog 2 (Met-induced mitochondrial protein)	Mtch2	928159	992459	483479	847532	481907	378410	4.34743e+06	4.14367e+06	1.70994e+06	3.53296e+06	4.74716e+06	3636070
Q8VIJ6	Splicing factor, proline- and glutamine-rich (DNA-binding p52/p100 complex, 100 kDa subunit) (Polypyrimidine tract-binding protein-associated-splicing factor) (PSF) (PTB-associated-splicing factor)	Sfpq	365748	380690	269126	324162	1068572	872328	1.70012e+06	8.45972e+06	1.8014e+07	1.91241e+07	8484636	8.8843e+06
Q64471	Glutathione S-transferase theta-1 (EC 2.5.1.18) (GST class-theta-1)	Gstt1	2.4473e+06	4.92463e+06	4.58748e+06	3.79957e+06	4.86668e+06	8.20526e+06	9.73801e+06	1.28393e+07	1.06735e+07	1.07202e+07	1.15617e+07	1.45376e+07
O35381	Acidic leucine-rich nuclear phosphoprotein 32 family member A (Acidic nuclear phosphoprotein pp32) (Leucine-rich acidic nuclear protein) (LANP) (Potent heat-stable protein phosphatase 2A inhibitor I1PP2A)	Anp32a	160368	465133	290415	305962	661334	2.33105e+06	6.82341e+06	7.82573e+06	6.99015e+06	6.16635e+06	5.20314e+06	5.78786e+06
Q9CY27	Very-long-chain enoyl-CoA reductase (EC 1.3.1.93) (Synaptic glycoprotein SC2) (Trans-2,3-enoyl-CoA reductase) (TER)	Tecr	38800.4	0	200212	0	181370	120664	1.97132e+06	1.27671e+06	1.35788e+06	1.67118e+06	1.15486e+06	2.55979e+06
Q05816	Fatty acid-binding protein 5 (Epidermal-type fatty acid-binding protein) (E-FABP) (Fatty acid-binding protein, epidermal) (Keratinocyte lipid-binding protein) (Psoriasis-associated fatty acid-binding protein homolog) (PA-FABP)	Fabp5	166660	169933	75760.6	294262	297404	184745	1.43161e+06	1.43061e+06	1.11978e+06	1.26094e+06	791315	633697
Q62465	Synaptic vesicle membrane protein VAT-1 homolog (EC 1.-.-.-)	Vat1	0	55762.5	85666.1	0	565748	0	8.11828e+07	543709	273156	852441	980161	1.00686e+06
Q8QZS1	3-hydroxyisobutyryl-CoA hydrolase, mitochondrial (EC 3.1.2.4) (3-hydroxyisobutyryl-coenzyme A hydrolase) (HIB-CoA hydrolase) (HIBYL-CoA-H)	Hibch	2.22302e+06	1.97773e+06	1.44938e+06	1.47311e+06	6.64031e+06	3.15248e+06	1.04537e+07	9.03613e+06	9.51999e+06	1.01695e+07	1.04555e+07	7.55176e+06
Q8C167	Prolyl endopeptidase-like (EC 3.4.21.-) (Prolylendopeptidase-like)	Prepl	123825	152980	20118.2	203985	324207	264029	4.68121e+06	3.56283e+06	4.55412e+06	4.42217e+06	443642	2.2182e+06
Q9ERG0	LIM domain and actin-binding protein 1 (Epithelial protein lost in neoplasm) (mEPLIN)	Lima1	242558	159348	112302	145883	205988	151567	1.58583e+06	1.39804e+06	1.43386e+06	1.33391e+06	1.23744e+06	1.75863e+06
Q01405	Protein transport protein Sec23A (SEC23-related protein A)	Sec23a	374080	363099	1.02543e+06	376326	518999	865001	7.29687e+06	4.64039e+06	6.13614e+06	6.35401e+06	3.80461e+06	3.87798e+06
P03987	Ig gamma-3 chain C region		231225	252355	395024	354475	2.70952e+06	2.97976e+06	3.21673e+06	3.45797e+06	4.70574e+06	4.35137e+06	2.37192e+06	1.86412e+06
P16330	2',3'-cyclic-nucleotide 3'-phosphodiesterase (CNP) (CNPase) (EC 3.1.4.37)	Cnp	481118	880323	189180	832177	286824	579338	1.15649e+06	7.30666e+06	1.32345e+06	1.35039e+06	1.54439e+06	664707
Q00897	Alpha-1-antitrypsin 1-4 (Alpha-1 protease inhibitor 4) (Serine protease inhibitor 1-4) (Serine protease inhibitor A1d) (Serpin A1d)	Serpina1d	1.65993e+06	6.09309e+06	4.91178e+06	9.87998e+06	4.50524e+06	4.39661e+06	1.91714e+07	1.24293e+07	1.69958e+07	1.57501e+07	7.53482e+06	9.77065e+06
Q9QYR6	Microtubule-associated protein 1A (MAP-1A) [Cleaved into: MAP1A heavy chain; MAP1 light chain LC2]	Map1a	259993	264627	67440.9	210928	219363	1.06155e+06	748752	478501	1.28386e+06	1.21939e+06	471714	959291
O55026	Ectonucleoside triphosphate diphosphohydrolase 2 (NTPDase 2) (EC 3.6.1.-) (CD39 antigen-like 1) (Ecto-ATP diphosphohydrolase 2) (Ecto-ATPDase 2) (Ecto-ATPase 2)	Entpd2	131836	43683.2	246318	81578.4	115153	227666	2.02486e+06	1.33465e+06	7.47059e+06	311446	1.41845e+06	992958
P17710	Hexokinase-1 (EC 2.7.1.1) (Hexokinase type I) (HK I) (Hexokinase, tumor isozyme)	Hk1	447479	365865	374174	369106	258945	371058	2.26286e+06	1.59793e+06	3.07798e+06	2.88674e+06	1.81941e+06	2.17337e+06
P45700	Mannosyl-oligosaccharide 1,2-alpha-mannosidase IA (EC 3.2.1.113) (Man(9)-alpha-mannosidase) (Man9-mannosidase) (Mannosidase alpha class 1A member 1) (Processing alpha-1,2-mannosidase IA) (Alpha-1,2-mannosidase IA)	Man1a1	417407	1.30171e+06	266257	353481	2.85073e+06	2.61823e+06	562730	650520	259597	196046	529250	956064
Q3UJB9	Enhancer of mRNA-decapping protein 4	Edc4	535680	312811	502188	562490	604772	660336	95152	40327.4	93396.7	104681	39666.6	39661.4
Q9WVA3	Mitotic checkpoint protein BUB3 (WD repeat type I transmembrane protein A72.5)	Bub3	0	260381	263940	173332	371004	486354	534682	1.7535e+06	1.53343e+06	2.47551e+06	1.78717e+06	1.72442e+06
P97290	Plasma protease C1 inhibitor (C1 Inh) (C1Inh) (C1 esterase inhibitor) (C1-inhibiting factor) (Serpin G1)	Serping1	506733	1.34701e+06	227324	175557	918510	1.07575e+06	1.12355e+07	1.13895e+07	9.69006e+06	9.25552e+06	1.00114e+07	1.02785e+07
P99028	Cytochrome b-c1 complex subunit 6, mitochondrial (Complex III subunit 6) (Complex III subunit VIII) (Cytochrome c1 non-heme 11 kDa protein) (Mitochondrial hinge protein) (Ubiquinol-cytochrome c reductase complex 11 kDa protein)	Uqcrh	0	64935.6	444891	0	0	195983	2.80169e+06	682379	3.64171e+06	3.02316e+06	7.17954e+06	6.97061e+06
Q7TMS5	Broad substrate specificity ATP-binding cassette transporter ABCG2 (EC 7.6.2.2) (ATP-binding cassette sub-family G member 2) (Breast cancer resistance protein 1 homolog) (Urate exporter) (CD antigen CD338)	Abcg2	177889	348430	119671	52994.9	269259	929451	745358	265372	108561	13376.5	2.96084e+06	723618
Q9QZQ1	Afadin (Afadin adherens junction formation factor) (Protein Af-6)	Afdn	94629.5	95278.3	49117.4	151146	170148	174278	557648	689810	372053	469850	622757	414761
P24547	Inosine-5'-monophosphate dehydrogenase 2 (IMP dehydrogenase 2) (IMPD 2) (IMPDH 2) (EC 1.1.1.205) (IMPDH-II)	Impdh2	0	0	3436.75	0	68834.4	78590.1	2.37962e+06	1.84478e+06	3.30273e+06	3.16948e+06	1.80634e+06	1.90946e+06
Q9CR62	Mitochondrial 2-oxoglutarate/malate carrier protein (OGCP) (alpha-oxoglutarate carrier) (Solute carrier family 25 member 11) (SLC25A11)	Slc25a11	603165	0	364630	619850	817489	737692	2.50317e+06	2.41343e+06	2.40341e+06	2.21905e+06	4.31111e+06	4.00687e+06
Q5SWU9	Acetyl-CoA carboxylase 1 (ACC1) (EC 6.4.1.2) (ACC-alpha) (Acetyl-CoA carboxylase 265)	Acaca	296598	282124	279802	286361	620566	619623	2.70692e+06	3.04055e+06	2.10584e+06	283744	170071	446727
P62270	Small ribosomal subunit protein uS13 (40S ribosomal protein S18) (Ke-3) (Ke3)	Rps18	1.20862e+06	1.70581e+06	2.26244e+06	1.22416e+06	3.1215e+06	2.86264e+06	1.03096e+07	9.23079e+06	5.93255e+06	8.48928e+06	8.8129e+06	5.90302e+06
Q01097	Glutamate receptor ionotropic, NMDA 2B (GluN2B) (Glutamate [NMDA] receptor subunit epsilon-2) (N-methyl D-aspartate receptor subtype 2B) (NMDAR2B) (NR2B)	Grin2b	337404	201636	299852	257334	354609	243873	773802	893565	722556	753987	638870	1.12967e+06
O08529	Calpain-2 catalytic subunit (EC 3.4.22.53) (80 kDa M-calpain subunit) (CALP80) (Calcium-activated neutral proteinase 2) (CANP 2) (Calpain M-type) (Calpain-2 large subunit) (Millimolar-calpain) (M-calpain)	Capn2	266542	166678	80433.1	93694.2	216262	164502	751463	862601	1.26764e+06	1.14259e+06	1.37831e+06	1.2021e+06
Q6NXH9	Keratin, type II cytoskeletal 73 (Cytokeratin-73) (CK-73) (Keratin-73) (K73) (Type II inner root sheath-specific keratin-K6irs3) (Type-II keratin Kb36)	Krt73	0	308434	38804.5	0	50754.8	11421	307680	1.0909e+06	621803	689329	1.45317e+06	417106
Q8CG70	Prolyl 3-hydroxylase 3 (EC 1.14.11.7) (Leprecan-like protein 2) (Protein B)	P3h3	8278.46	3459.98	1377150	0	37877.5	0	1.62104e+06	739923	4.06903e+06	2.81171e+06	670021	2.90268e+06
P57776	Elongation factor 1-delta (EF-1-delta)	Eef1d	5.91988e+06	5.43908e+06	5.03191e+06	4.43628e+06	7.05949e+06	8.0553e+06	1.51317e+07	1.58507e+07	1.60808e+07	1.94211e+07	1.58969e+07	1.43605e+07
Q5I012	Solute carrier family 38 member 10 (Amino acid transporter SLC38A10)	Slc38a10	337562	282725	395759	482034	502654	403824	362373	618293	1.01788e+06	875406	740865	1.99703e+06
P27773	Protein disulfide-isomerase A3 (EC 5.3.4.1) (58 kDa glucose-regulated protein) (58 kDa microsomal protein) (p58) (Disulfide isomerase ER-60) (Endoplasmic reticulum resident protein 57) (ER protein 57) (ERp57) (Endoplasmic reticulum resident protein 60) (ER protein 60) (ERp60)	Pdia3	1.24322e+07	1.25302e+07	1.15087e+07	1.31904e+07	1.96249e+07	1.96369e+07	6.11725e+07	5.78105e+07	5.4635e+07	5.13007e+07	4.96108e+07	5.22164e+07
Q9Z2W9	Glutamate receptor 3 (GluR-3) (AMPA-selective glutamate receptor 3) (GluR-C) (GluR-K3) (Glutamate receptor ionotropic, AMPA 3)	Gria3	31539.3	7696.94	0	0	0	22010.9	90653.4	292649	112871	281551	214245	76077
P24472	Glutathione S-transferase A4 (EC 2.5.1.18) (GST A4-4) (GSTA4-4) (GST class-alpha member 4) (Glutathione S-transferase 5.7) (GST 5.7)	Gsta4	2.72971e+06	1.95727e+06	1.18729e+06	2.08169e+06	1.70466e+06	2.00719e+06	4.86195e+06	3.98939e+06	1.99113e+06	3.01256e+06	4.48448e+06	4.91846e+06
E9PY46	Intraflagellar transport protein 140 homolog (WD and tetratricopeptide repeats protein 2)	Ift140	155360	103786	753203	305612	6.22342e+06	310040	887751	922698	697550	923570	321863	557505
Q62426	Cystatin-B (Stefin-B)	Cstb	1.66261e+06	2.2997e+06	2.38975e+06	3008237	4.28207e+06	4.52429e+06	1.31873e+07	1.05671e+07	1.53034e+07	1.1556e+07	1.22839e+07	2.07173e+07
Q3UEG6	Alanine--glyoxylate aminotransferase 2, mitochondrial (AGT 2) (EC 2.6.1.44) ((R)-3-amino-2-methylpropionate--pyruvate transaminase) (EC 2.6.1.40) (Beta-ALAAT II) (Beta-alanine-pyruvate aminotransferase) (EC 2.6.1.18) (D-3-aminoisobutyrate-pyruvate aminotransferase) (D-AIBAT) (D-beta-aminoisobutyrate-pyruvate aminotransferase)	Agxt2	4.87099e+06	4.1425e+06	3.78531e+06	2.73739e+06	4.95002e+06	5.59955e+06	1.49625e+07	1.51687e+07	1.34773e+07	1.36264e+07	1.32272e+07	1.34444e+07
Q9QYI3	DnaJ homolog subfamily C member 7 (Cytoplasmic CAR retention protein) (CCRP) (MDj11) (Tetratricopeptide repeat protein 2) (TPR repeat protein 2)	Dnajc7	264144	473351	466202	247483	322592	425122	679968	479217	620856	490324	436504	148119
Q91VC3	Eukaryotic initiation factor 4A-III (eIF-4A-III) (eIF4A-III) (EC 3.6.4.13) (ATP-dependent RNA helicase DDX48) (ATP-dependent RNA helicase eIF4A-3) (DEAD box protein 48) (Eukaryotic translation initiation factor 4A isoform 3) [Cleaved into: Eukaryotic initiation factor 4A-III, N-terminally processed]	Eif4a3	1.58627e+06	1.22517e+06	1.78011e+06	1.22141e+06	1860624	2.24083e+06	313574	17474	18981.3	1.45996e+06	788574	404846
Q60668	Heterogeneous nuclear ribonucleoprotein D0 (hnRNP D0) (AU-rich element RNA-binding protein 1)	Hnrnpd	660103	576767	967121	446237	732370	1.71767e+06	5.26029e+06	4.80996e+06	1.11358e+06	1.30241e+06	3.53733e+06	3.47817e+06
Q6A037	NEDD4-binding protein 1 (N4BP1) (EC 3.1.-.-)	N4bp1	119031	79376.7	138216	182850	50169.9	0	160654	319652	593415	690539	355940	498726
Q9D4H1	Exocyst complex component 2 (Exocyst complex component Sec5)	Exoc2	26639.3	0	326719	21783	0	6363.47	1.26774e+06	1.45812e+06	2.10016e+06	1.64115e+06	1.21018e+06	1.24949e+06
Q6PDN3	Myosin light chain kinase, smooth muscle (MLCK) (smMLCK) (EC 2.7.11.18) (Kinase-related protein) (KRP) (Telokin) [Cleaved into: Myosin light chain kinase, smooth muscle, deglutamylated form]	Mylk	235339	633333	268604	96971.5	315912	156869	426493	252228	773388	663416	420169	383819
P04117	Fatty acid-binding protein, adipocyte (3T3-L1 lipid-binding protein) (Adipocyte lipid-binding protein) (ALBP) (Adipocyte-type fatty acid-binding protein) (A-FABP) (AFABP) (Fatty acid-binding protein 4) (Myelin P2 protein homolog) (P15) (P2 adipocyte protein) (Protein 422)	Fabp4	2.78151e+06	4.6232e+06	2.18821e+06	2.89241e+06	4.32101e+06	3.47798e+06	1.34526e+07	1.32685e+07	1.00578e+07	11223289	8.42896e+06	1.79904e+07
P46061	Ran GTPase-activating protein 1 (RanGAP1)	Rangap1	122446	2.217e+06	74543.8	1.70095e+06	577261	149009	455738	72271.7	471965	481844	556538	533771
Q8BGA8	Acyl-coenzyme A synthetase ACSM5, mitochondrial (EC 6.2.1.2)	Acsm5	1.21003e+06	1.35964e+06	1.94805e+06	1.30559e+06	2.30624e+06	1.23545e+06	5.65263e+06	5190541	3.7549e+06	3.91482e+06	3.12283e+06	3.0798e+06
P39061	Collagen alpha-1(XVIII) chain [Cleaved into: Endostatin; Non-collagenous domain 1 (NC1)]	Col18a1	64913.6	138306	130351	126758	355809	131952	2.7256e+06	2.58333e+06	1.36508e+06	2.18752e+06	1.74508e+06	2.34575e+06
P54729	NEDD8 ultimate buster 1 (Negative regulator of ubiquitin-like proteins 1) (Protein BS4)	Nub1	8611.55	114908	341343	344679	72692	15642.3	300447	1.13556e+06	842024	116742	490517	479525
O88967	ATP-dependent zinc metalloprotease YME1L1 (EC 3.4.24.-) (EC 3.6.-.-) (ATP-dependent metalloprotease FtsH1) (YME1-like protein 1)	Yme1l1	22546.4	161330	1.51265e+06	989565	298835	396211	64280.9	2.03495e+06	322936	1.46817e+06	45964.5	519404
Q9CR51	V-type proton ATPase subunit G 1 (V-ATPase subunit G 1) (V-ATPase 13 kDa subunit 1) (Vacuolar proton pump subunit G 1)	Atp6v1g1	0	563480	8666.55	0	0	266711	1.49789e+06	2.71464e+06	1.15426e+06	3.94609e+06	3.74885e+06	4.14249e+06
Q9DD20	Thiol S-methyltransferase TMT1B (EC 2.1.1.9) (Methyltransferase-like protein 7B) (Thiol S-methyltransferase METTL7B)	Tmt1b	3.03519e+06	2.55509e+06	3.55221e+06	2.62674e+06	6.56092e+06	5.55078e+06	1.07875e+07	1.073e+07	1.28301e+07	1.57823e+07	1.2626e+07	1.47446e+07
Q9WVG6	Histone-arginine methyltransferase CARM1 (EC 2.1.1.319) (Coactivator-associated arginine methyltransferase 1) (Protein arginine N-methyltransferase 4)	Carm1	339588	27436.4	105764	34530.6	394369	23758.3	1.74348e+06	82854.8	707978	1.95726e+06	103953	16571.3
Q9R1P0	Proteasome subunit alpha type-4 (Macropain subunit C9) (Multicatalytic endopeptidase complex subunit C9) (Proteasome component C9) (Proteasome subunit L)	Psma4	5.00142e+06	5.48002e+06	2.49482e+06	3.03571e+06	4.82467e+06	5.99764e+06	7.10438e+06	5.95611e+06	6.47602e+06	8.70089e+06	6.99205e+06	5.70452e+06
O55135	Eukaryotic translation initiation factor 6 (eIF-6) (B4 integrin interactor) (CAB) (p27(BBP))	Eif6	1.38349e+06	407676	658753	744200	1.59902e+06	992993	922391	1.51526e+06	435385	1.14466e+07	2.85129e+06	1.09717e+08
Q9CX34	Protein SGT1 homolog (Suppressor of G2 allele of SKP1 homolog)	Sugt1	2.07197e+06	109745	38177.8	36289.1	388400	243639	915629	1.09792e+07	712807	599544	9.39311e+06	2.01169e+06
Q8C0M9	Isoaspartyl peptidase/L-asparaginase (EC 3.4.19.5) (EC 3.5.1.1) (Asparaginase-like protein 1) (Beta-aspartyl-peptidase) (Isoaspartyl dipeptidase) (L-asparagine amidohydrolase) [Cleaved into: Isoaspartyl peptidase/L-asparaginase alpha chain; Isoaspartyl peptidase/L-asparaginase beta chain]	Asrgl1	73385.8	26369.8	12302.8	198123	0	0	1.73408e+06	1.71304e+06	201865	1.06657e+06	1.35764e+06	1.87064e+06
Q8BMS1	Trifunctional enzyme subunit alpha, mitochondrial (Monolysocardiolipin acyltransferase) (EC 2.3.1.-) (TP-alpha) [Includes: Long-chain enoyl-CoA hydratase (EC 4.2.1.17); Long chain 3-hydroxyacyl-CoA dehydrogenase (EC 1.1.1.211)]	Hadha	1.02176e+07	9.78287e+06	8.89231e+06	9.7578e+06	1.66341e+07	1.56664e+07	6.68328e+07	6.86958e+07	5.47859e+07	5.37471e+07	6.19935e+07	6.37516e+07
Q91X44	Glucokinase regulatory protein (GKRP) (Glucokinase regulator)	Gckr	966509	932696	1.02216e+06	1.0614e+06	2.48468e+06	1.92765e+06	1.92008e+06	2.40593e+06	1.76554e+06	1.8978e+06	2.23408e+06	2.93327e+06
Q3UFF7	Lysophospholipase-like protein 1 (EC 3.1.2.22)	Lyplal1	0	518162	477070	84340.8	519393	2.47287e+06	4.46405e+06	1.82174e+06	1.17482e+06	2.62466e+06	2.3411e+06	1.2228e+06
Q9D0S9	Adenosine 5'-monophosphoramidase HINT2 (EC 3.9.1.-) (HINT-3) (Histidine triad nucleotide-binding protein 2, mitochondrial) (HINT-2)	Hint2	4.82578e+06	9.23357e+06	8.82073e+06	7.7169e+06	6.9958e+06	1.03965e+07	1.79843e+07	2.21938e+07	2.22635e+07	1.68856e+07	2.28241e+07	2.10442e+07
Q6R891	Neurabin-2 (Neurabin-II) (Protein phosphatase 1 regulatory subunit 9B) (Spinophilin)	Ppp1r9b	57542.6	46821.1	130172	64024.1	122165	473424	6.58608e+06	1.09872e+06	848883	928851	7.06212e+06	7.03946e+06
Q80W93	Hydrocephalus-inducing protein (Protein Hy-3)	Hydin	684563	337255	208079	171092	769770	181187	621780	642581	528249	1.45491e+06	1.13258e+06	785374
Q07076	Annexin A7 (Annexin VII) (Annexin-7) (Synexin)	Anxa7	894260	1.17669e+06	682986	542023	6.58124e+06	1.16886e+06	1.10887e+06	2485022	2.60059e+06	298074	2.04928e+06	2.16248e+06
Q61598	Rab GDP dissociation inhibitor beta (Rab GDI beta) (GDI-3) (Guanosine diphosphate dissociation inhibitor 2) (GDI-2)	Gdi2	3.44167e+06	9.01131e+06	6.48301e+06	8.3991e+06	7.24248e+06	9.6349e+06	8.34519e+06	5.15127e+06	6.90338e+06	5.95847e+06	5.68887e+06	7.05234e+06
O88987	A-kinase anchor protein 3 (AKAP-3) (A-kinase anchor protein 110 kDa) (AKAP 110) (Protein kinase A-anchoring protein 3) (PRKA3)	Akap3	1.04552e+06	358590	187700	123298	1.47537e+06	1.64001e+06	4.85917e+06	1.50958e+06	4.39234e+06	4.66608e+06	760813	935447
P35441	Thrombospondin-1 (Glycoprotein G)	Thbs1	424988	218690	226444	122986	95953.1	31942.9	351007	341282	679355	232143	321994	166660
Q99KD5	Protein unc-45 homolog A (Unc-45A) (Stromal membrane-associated protein 1) (SMAP-1)	Unc45a	392731	57050.3	0	67426.2	10010.2	190218	340764	190647	969367	672220	58805.6	292769
Q91V76	Ester hydrolase C11orf54 homolog (EC 3.1.-.-)		4.21209e+06	5.54714e+06	4.90325e+06	6.50772e+06	8033110	5.66271e+06	1.92897e+07	2.49687e+07	2.42521e+07	2.43684e+07	1.73552e+07	1.62301e+07
Q9Z1Z0	General vesicular transport factor p115 (Protein USO1 homolog) (Transcytosis-associated protein) (TAP) (Vesicle-docking protein)	Uso1	525799	553129	443846	711031	1.07351e+06	837960	2.3916e+06	2.54849e+06	2.02195e+06	1.542e+06	1.44617e+06	1.31444e+06
Q9QXD1	Peroxisomal acyl-coenzyme A oxidase 2 (EC 1.17.99.3) (3-alpha,7-alpha,12-alpha-trihydroxy-5-beta-cholestanoyl-CoA 24-hydroxylase) (3-alpha,7-alpha,12-alpha-trihydroxy-5-beta-cholestanoyl-CoA oxidase) (Trihydroxycoprostanoyl-CoA oxidase) (THCA-CoA oxidase) (THCCox)	Acox2	1.58002e+06	3.24141e+06	1.32516e+06	1.26795e+06	2.63455e+06	2.85105e+06	9.9205e+06	1.00483e+07	1.23137e+07	1.05774e+07	8.92438e+06	8.50076e+06
P63158	High mobility group protein B1 (High mobility group protein 1) (HMG-1)	Hmgb1	282184	712129	516009	1.07752e+06	1.38238e+06	1.67567e+06	3.31282e+06	4.49165e+06	5.31616e+06	4.1373e+06	1.23898e+07	5.83922e+06
Q9D0L4	AarF domain-containing protein kinase 1 (EC 2.7.-.-)	Adck1	303522	139509	71682.2	0	14398.8	0	540731	139918	955917	71560.9	320131	459828
Q6PB66	Leucine-rich PPR motif-containing protein, mitochondrial (130 kDa leucine-rich protein) (LRP 130) (mLRP130)	Lrpprc	1.95452e+06	989298	834502	809248	1.20143e+06	1.43671e+06	4.96339e+06	3.82902e+06	3.60117e+06	5.83653e+06	4.00022e+06	3.95447e+06
P59672	Ankyrin repeat and SAM domain-containing protein 1A (Odin)	Anks1a	39940.3	74815	10269	157362	42446.5	202957	847643	161301	974827	580126	199422	264411
P01872	Immunoglobulin heavy constant mu [Cleaved into: Mu' chain (55 kDa mu' chain)]	Ighm	1.68861e+06	1.57441e+06	1.35423e+06	1.09989e+06	2.02224e+06	1.25177e+06	2.84719e+07	2.56255e+07	3.24529e+07	3.43781e+07	1.73026e+07	1.61114e+07
P70704	Phospholipid-transporting ATPase IA (EC 7.6.2.1) (ATPase class I type 8A member 1) (Chromaffin granule ATPase II) (P4-ATPase flippase complex alpha subunit ATP8A1)	Atp8a1	255875	975281	619426	1.0824e+06	593661	1.45031e+06	159808	2.62824e+06	118599	144115	747931	958260
Q05793	Basement membrane-specific heparan sulfate proteoglycan core protein (HSPG) [Cleaved into: Endorepellin; LG3 peptide]	Hspg2	2.11245e+06	2.19653e+06	1.53622e+06	2.01138e+06	2.82887e+06	2.81857e+06	3.27161e+06	1.20641e+06	1.90285e+06	3.75752e+06	1.45474e+06	867599
Q61595	Kinectin	Ktn1	342604	136822	107680	135490	416893	261219	2.47345e+06	3.24609e+06	2.81599e+06	2.78869e+06	2.59656e+06	824766
Q80Z19	Mucin-2 (MUC-2) (Colonic mucin) (MCM) (Secreted gel-forming mucin)	Muc2	433150	248777	197917	125893	983073	488123	67242.1	313632	693157	441684	338879	50703.1
O88998	Noelin (Neuronal olfactomedin-related ER localized protein) (Olfactomedin-1) (Pancortin)	Olfm1	214716	212749	116711	40082.1	408071	186963	111394	1.074e+06	467736	792413	421934	419422
P63085	Mitogen-activated protein kinase 1 (MAP kinase 1) (MAPK 1) (EC 2.7.11.24) (ERT1) (Extracellular signal-regulated kinase 2) (ERK-2) (MAP kinase isoform p42) (p42-MAPK) (Mitogen-activated protein kinase 2) (MAP kinase 2) (MAPK 2)	Mapk1	429639	365543	172153	260261	258754	438743	167356	679605	600361	505537	464406	515821
P19096	Fatty acid synthase (EC 2.3.1.85) (Type I Fatty Acid Synthase) [Includes: [Acyl-carrier-protein] S-acetyltransferase (EC 2.3.1.38); [Acyl-carrier-protein] S-malonyltransferase (EC 2.3.1.39); 3-oxoacyl-[acyl-carrier-protein] synthase (EC 2.3.1.41); 3-oxoacyl-[acyl-carrier-protein] reductase (EC 1.1.1.100); 3-hydroxyacyl-[acyl-carrier-protein] dehydratase (EC 4.2.1.59); Enoyl-[acyl-carrier-protein]…	Fasn	3.1449e+06	3.57214e+06	3.28779e+06	3.33395e+06	6.51827e+06	5.98567e+06	8.23205e+06	4.04852e+06	1.32736e+07	1.15847e+07	8.96218e+06	1.00567e+07
Q9JK81	MYG1 exonuclease (EC 3.1.-.-) (Protein Gamm1)	Myg1	6490.06	36017.5	0	187900	0	161124	836957	826806	1.57386e+06	687569	235213	361169
P54823	Probable ATP-dependent RNA helicase DDX6 (EC 3.6.4.13) (ATP-dependent RNA helicase p54) (DEAD box protein 6) (Oncogene RCK homolog)	Ddx6	469455	758334	235534	283760	734576	304412	1.16232e+06	3.00825e+06	354745	236487	617930	2.04091e+06
Q8CHG3	GRIP and coiled-coil domain-containing protein 2 (185 kDa Golgi coiled-coil protein) (GCC185)	Gcc2	424820	598044	373646	467282	1.06633e+06	570900	1.42601e+06	1.66688e+06	4.30755e+06	4.13585e+06	1.08329e+06	2.5354e+06
Q9CR86	Calcium-regulated heat stable protein 1 (Calcium-regulated heat-stable protein of 24 kDa) (CRHSP-24)	Carhsp1	1.26358e+06	4.05322e+06	952505	1.34552e+06	2.39989e+06	2.39021e+06	2.61468e+06	2.12645e+06	3973600	2.1592e+06	2.91456e+06	4.74854e+06
Q61129	Complement factor I (EC 3.4.21.45) (C3B/C4B inactivator) [Cleaved into: Complement factor I heavy chain; Complement factor I light chain]	Cfi	16695.4	155702	416437	142707	493068	768046	1.58394e+06	1.10949e+06	2.36824e+06	2.47999e+06	2.93741e+06	2.23296e+06
Q4KMM3	Oxidation resistance protein 1 (Protein C7)	Oxr1	54108.9	277803	158626	0	0	0	1.65843e+06	218811	236640	619730	1.75998e+06	552457
Q14CH1	Molybdenum cofactor sulfurase (MCS) (MOS) (MoCo sulfurase) (EC 2.8.1.9) (Molybdenum cofactor sulfurtransferase)	Mocos	253314	92604.6	138831	163225	298226	71339.7	524004	769589	433831	211198	226669	250235
Q9R0Q6	Actin-related protein 2/3 complex subunit 1A (SOP2-like protein) (Sid 329)	Arpc1a	62835.6	70230.8	509821	862594	1.06382e+06	515524	1.41666e+06	1.52702e+06	1.44364e+06	1.6964e+06	1.51355e+06	2.76003e+06
Q62108	Disks large homolog 4 (Postsynaptic density protein 95) (PSD-95) (Synapse-associated protein 90) (SAP-90) (SAP90)	Dlg4	208748	119011	201639	485582	54701.2	507885	436128	263923	144414	411698	852959	3.11929e+06
P14869	Large ribosomal subunit protein uL10 (60S acidic ribosomal protein P0) (60S ribosomal protein L10E)	Rplp0	1.04072e+07	1.00815e+07	1.03966e+07	7.58939e+06	1.55953e+07	1.44778e+07	1.51794e+08	1.34289e+08	2.94389e+08	3.18372e+08	4.32374e+07	1.5707e+08
Q9D312	Keratin, type I cytoskeletal 20 (Cytokeratin-20) (CK-20) (Keratin-20) (K20)	Krt20	226882	461681	1.18647e+06	1.04486e+06	44122.5	1.69843e+06	852321	456035	514168	1.03391e+06	152918	173745
P53811	Phosphatidylinositol transfer protein beta isoform (PI-TP-beta) (PtdIns transfer protein beta) (PtdInsTP beta)	Pitpnb	2.25124e+06	2.67502e+06	1.30902e+06	2.09417e+06	756404	1.02754e+06	2.92038e+06	1508568	1.39508e+06	3.75682e+06	884266	1.82488e+06
Q9CXW4	Large ribosomal subunit protein uL5 (60S ribosomal protein L11)	Rpl11	4.90679e+06	5.15171e+06	2.40005e+06	3.10006e+06	6027508	3.55146e+06	1.94212e+07	1.34558e+07	1.45404e+07	1.69721e+07	1.97905e+07	2.01867e+07
Q7TNG8	Probable D-lactate dehydrogenase, mitochondrial (DLD) (Lactate dehydrogenase D) (EC 1.1.2.4)	Ldhd	6.18295e+06	6.93351e+06	9.57386e+06	9.72231e+06	1.73296e+07	2.00877e+07	2.05004e+07	1.0596e+07	1.90923e+07	2.22379e+07	1.25657e+07	5.41396e+07
Q9WVP1	AP-1 complex subunit mu-2 (AP-mu chain family member mu1B) (Adaptor protein complex AP-1 subunit mu-2) (Adaptor-related protein complex 1 subunit mu-2) (Clathrin assembly protein complex 1 mu-2 medium chain 2) (Golgi adaptor HA1/AP1 adaptin mu-2 subunit) (Mu-adaptin 2) (Mu1B-adaptin)	Ap1m2	482135	811363	541945	322421	133626	1.76812e+06	320113	54915.9	1.28549e+06	297858	754927	762246
P97328	Ketohexokinase (EC 2.7.1.3) (Hepatic fructokinase)	Khk	1.76146e+07	1.17086e+07	1.14721e+07	1.19959e+07	1.95597e+07	2.09473e+07	2.47888e+07	2.44593e+07	2.02787e+07	2.02329e+07	2.3931e+07	2.27175e+07
Q5YD48	APOBEC1 complementation factor (APOBEC1-stimulating protein)	A1cf	819896	600872	745470	1.53027e+06	1.2576e+06	808494	1.45173e+06	4714160	431671	5.43557e+06	1.17544e+06	1.93031e+06
O09111	NADH dehydrogenase [ubiquinone] 1 beta subcomplex subunit 11, mitochondrial (Complex I-ESSS) (CI-ESSS) (NADH-ubiquinone oxidoreductase ESSS subunit) (Neuronal protein 15.6) (Np15.6) (p15.6)	Ndufb11	45452.2	0	46443.6	127263	87525.7	0	3.10186e+06	3.74489e+06	1.9771e+06	1.9561e+06	2.03229e+06	1.82111e+06
Q9EP89	Serine beta-lactamase-like protein LACTB, mitochondrial (EC 3.4.-.-)	Lactb	372251	242885	293959	508184	627959	524314	3.73601e+06	2.12716e+06	2.53949e+06	2.22372e+06	2.80132e+06	2.52561e+06
Q9DCY0	Glycine N-acyltransferase-like protein Keg1 (EC 2.3.1.13) (Acyl-CoA:glycine N-acyltransferase protein Keg1) (Kidney-expressed gene 1 protein)	Keg1	2.51221e+06	2.09024e+06	2.47671e+06	2.67871e+06	3.07292e+06	5.24429e+06	8.04851e+06	9.96438e+06	7.19225e+06	6.0793e+06	6.53113e+06	5.73472e+06
Q9ER72	Cysteine--tRNA ligase, cytoplasmic (EC 6.1.1.16) (Cysteinyl-tRNA synthetase) (CysRS)	Cars1	122773	147258	28346.3	93227.8	150287	56285.2	3.80653e+06	264433	553145	1.31194e+06	1.35787e+06	317658
Q8BJ64	Choline dehydrogenase, mitochondrial (CDH) (CHD) (EC 1.1.99.1)	Chdh	3.7164e+06	3.57057e+06	3.48404e+06	1.28689e+06	6.86715e+06	5.74903e+06	6.69413e+06	5.01983e+06	4.1585e+06	5.72374e+06	7.53805e+06	7.11436e+06
Q7TQH0	Ataxin-2-like protein	Atxn2l	476138	1.00102e+06	532962	151109	1.8037e+06	953278	242101	207898	254217	178626	92783.1	362545
Q9DB05	Alpha-soluble NSF attachment protein (SNAP-alpha) (N-ethylmaleimide-sensitive factor attachment protein alpha)	Napa	697105	936757	1.68146e+06	252985	8.11447e+06	414489	631882	1.97444e+06	1.3121e+06	799367	1.73629e+06	1.1244e+06
Q6P1G2	Lysine-specific demethylase 2B (EC 1.14.11.27) (F-box and leucine-rich repeat protein 10) (F-box protein FBL10) (F-box/LRR-repeat protein 10) (JmjC domain-containing histone demethylation protein 1B) ([Histone-H3]-lysine-36 demethylase 1B)	Kdm2b	482470	356290	29687.2	306551	106532	643702	24743.5	159669	441168	72111.9	96777.3	171757
Q8VBT9	Tether containing UBX domain for GLUT4 (Alveolar soft part sarcoma chromosomal region candidate gene 1 protein homolog)	Aspscr1	396691	325842	285040	306390	485996	536214	593059	6.0732e+06	589194	497779	885743	159933
Q9D8W5	26S proteasome non-ATPase regulatory subunit 12 (26S proteasome regulatory subunit RPN5) (26S proteasome regulatory subunit p55)	Psmd12	983911	1.10658e+06	776266	1.09369e+06	1.25096e+06	3.05041e+06	1.71643e+06	2.1833e+06	1.6735e+06	2.20334e+06	1.76847e+06	1.68103e+06
Q8CAA7	Glucose 1,6-bisphosphate synthase (EC 2.7.1.106) (Phosphoglucomutase-2-like 1)	Pgm2l1	0	6274.03	94492.9	97927.3	61862.4	116976	379288	403371	603714	359307	83929.5	2.11939e+06
Q60611	DNA-binding protein SATB1 (Special AT-rich sequence-binding protein 1)	Satb1	557542	289618	227902	87611.1	183631	102355	546839	838277	302603	880632	1.58535e+06	581149
Q8BND5	Sulfhydryl oxidase 1 (mSOx) (EC 1.8.3.2) (Quiescin Q6) (Skin sulfhydryl oxidase)	Qsox1	109703	49524	91313.4	325908	598693	381303	1.31925e+06	1.85411e+06	1.85088e+06	375044	263225	12044.7
Q5BL07	Peroxisomal ATPase PEX1 (EC 3.6.4.-) (Peroxin-1) (Peroxisome biogenesis factor 1)	Pex1	33120.4	21936.9	89537.2	18880.3	112988	38931.8	35797.6	3396.2	636904	1.91033e+06	398083	188421
Q9QXS6	Drebrin (Developmentally-regulated brain protein)	Dbn1	969017	726013	665121	573820	1.84273e+06	1.50781e+06	5.04318e+06	25067	75967.8	285159	2.50532e+06	1.72389e+06
Q9JIS5	Synaptic vesicle glycoprotein 2A (Synaptic vesicle protein 2) (Synaptic vesicle protein 2A) (Calcium regulator SV2A)	Sv2a	211637	533967	150390	191753	173455	255697	344254	13901	205814	87468.4	104065	359823
D3YYU8	Obscurin-like protein 1	Obsl1	39384.5	12550.5	3129.41	0	0	0	1.02577e+06	1.27556e+06	320537	182589	120790	952900
Q9EST5	Acidic leucine-rich nuclear phosphoprotein 32 family member B (Proliferation-related acidic leucine-rich protein PAL31)	Anp32b	333073	266106	381079	7.90306e+06	1.28643e+07	1.21521e+07	685095	757133	856390	2.30356e+06	748587	887523
Q921I1	Serotransferrin (Transferrin) (Beta-1 metal-binding globulin) (Siderophilin)	Tf	4.40832e+06	4.41426e+06	4.28995e+06	4.26068e+06	5.05233e+06	5.17214e+06	5.19365e+07	5.47704e+07	6.78126e+07	6.72538e+07	3.67447e+07	3.19628e+07
Q8K2C6	NAD-dependent protein deacylase sirtuin-5, mitochondrial (EC 2.3.1.-) (Regulatory protein SIR2 homolog 5) (SIR2-like protein 5)	Sirt5	28091.9	8.77673e+06	64100.9	301817	39438	155272	2.4219e+06	2.19372e+06	990784	2.02493e+06	2.07726e+06	1.94504e+06
Q9EQH2	Endoplasmic reticulum aminopeptidase 1 (EC 3.4.11.-) (ARTS-1) (Adipocyte-derived leucine aminopeptidase) (A-LAP) (Aminopeptidase PILS) (Puromycin-insensitive leucyl-specific aminopeptidase) (PILS-AP) (VEGF-induced aminopeptidase)	Erap1	804688	339639	389720	384744	957434	354051	1.36696e+06	1.22258e+06	1.29098e+06	3.81977e+06	1.36021e+06	1.78521e+06
Q19LI2	Alpha-1B-glycoprotein (Alpha-1-B glycoprotein)	A1bg	1.13786e+06	500211	2.01316e+06	475852	1.7933e+06	1.94186e+06	1.41528e+06	3.43287e+06	1.31859e+06	1.38653e+06	2.03843e+06	1.65814e+06
P80318	T-complex protein 1 subunit gamma (TCP-1-gamma) (CCT-gamma) (Matricin) (mTRiC-P5)	Cct3	961548	1.68041e+06	581819	824276	1.45721e+06	1.8228e+06	2.31916e+06	3.87358e+06	3.94771e+06	2.87039e+06	3.13725e+06	1.97647e+06
Q60967	Bifunctional 3'-phosphoadenosine 5'-phosphosulfate synthase 1 (PAPS synthase 1) (PAPSS 1) (Sulfurylase kinase 1) (SK 1) (SK1) [Includes: Sulfate adenylyltransferase (EC 2.7.7.4) (ATP-sulfurylase) (Sulfate adenylate transferase) (SAT); Adenylyl-sulfate kinase (EC 2.7.1.25) (3'-phosphoadenosine-5'-phosphosulfate synthase) (APS kinase) (Adenosine-5'-phosphosulfate 3'-phosphotransferase) (Adenylylsul…	Papss1	153803	138551	47958.5	93322.5	153019	140989	286868	125995	82136.3	138525	96191.5	58846.1
Q9D773	Large ribosomal subunit protein uL2m (39S ribosomal protein L2, mitochondrial) (L2mt) (MRP-L2)	Mrpl2	122834	212471	30537.2	115102	26406.4	124385	3.34592e+06	4.40912e+06	3.91622e+06	2.69411e+06	85561	824190
Q9ERK4	Exportin-2 (Exp2) (Chromosome segregation 1-like protein) (Importin-alpha re-exporter)	Cse1l	166443	80288.3	91414	309591	504555	255238	771157	1.80195e+06	762301	367015	438602	493965
Q8K2V1	Serine/threonine-protein phosphatase 4 regulatory subunit 1	Ppp4r1	130046	137933	60627.6	174024	345575	106051	210918	417272	1.87e+06	519812	166081	151631
Q99K48	Non-POU domain-containing octamer-binding protein (NonO protein)	Nono	423636	486468	337351	407990	939240	1.10584e+06	2.52745e+06	5.28119e+06	2.4989e+06	3.76999e+06	2394249	3.49254e+06
P19324	Serpin H1 (47 kDa heat shock protein) (Collagen-binding protein) (Colligin) (Serine protease inhibitor J6)	Serpinh1	63604.1	461018	452293	70573.3	339054	73884.7	1.48126e+06	1.18387e+06	2.44877e+06	2.54111e+06	2.25301e+06	2.93468e+06
P08030	Adenine phosphoribosyltransferase (APRT) (EC 2.4.2.7)	Aprt	59652	36207.2	0	0	0	35334.1	3.38772e+06	3.3376e+06	4.64018e+06	1.9491e+06	3.7479e+06	2.93924e+06
Q3TDN2	FAS-associated factor 2 (UBX domain-containing protein 8)	Faf2	1.31624e+06	525657	615898	880503	135625	772563	896922	1.07705e+06	4.04696e+06	1.48902e+06	1.4002e+06	650681
Q8CFJ7	Solute carrier family 25 member 45	Slc25a45	889943	2.45762e+06	20242.1	148204	307191	5.95518e+06	534464	187370	2.49589e+06	2.11282e+06	120188	1.26643e+06
Q99MS7	EH domain-binding protein 1-like protein 1 (Tangerin)	Ehbp1l1	127398	121966	46181.3	80154.5	210483	185446	329749	713249	533158	244289	285839	300319
P12815	Programmed cell death protein 6 (ALG-257) (Apoptosis-linked gene 2 protein) (ALG-2) (PMP41)	Pdcd6	352596	157521	538027	116669	930979	847177	5036617	2.90196e+06	1.11741e+07	2.53783e+06	2.71818e+06	4814086
Q9D8S3	ADP-ribosylation factor GTPase-activating protein 3 (ARF GAP 3)	Arfgap3	15598.6	147193	149797	181023	494893	316849	252705	134863	486086	197089	488069	669798
Q05512	Serine/threonine-protein kinase MARK2 (EC 2.7.11.1) (EC 2.7.11.26) (ELKL motif kinase 1) (EMK-1) (MAP/microtubule affinity-regulating kinase 2) (PAR1 homolog) (PAR1 homolog b) (Par-1b) (mPar-1b)	Mark2	249820	79125	229461	220325	378951	373916	297050	5328.31	99892.3	316027	112951	182242
Q922S4	cGMP-dependent 3',5'-cyclic phosphodiesterase (EC 3.1.4.17) (Cyclic GMP-stimulated phosphodiesterase) (CGS-PDE) (cGSPDE)	Pde2a	336043	178107	184284	374421	273744	152592	1.64653e+06	1.64846e+06	2.40408e+06	2.74529e+06	1.88319e+06	2.48582e+06
P09470	Angiotensin-converting enzyme (ACE) (EC 3.4.15.1) (Dipeptidyl carboxypeptidase I) (Kininase II) (CD antigen CD143) [Cleaved into: Angiotensin-converting enzyme, soluble form]	Ace	129393	604793	492371	249195	22154.3	198396	213875	140891	35945.6	99081	137716	203860
O35286	ATP-dependent RNA helicase DHX15 (EC 3.6.4.13) (DEAH box protein 15)	Dhx15	457109	369861	368488	334740	271295	318174	1.57697e+06	1.98785e+06	905666	1.76953e+06	868635	1.17808e+06
Q9CQZ5	NADH dehydrogenase [ubiquinone] 1 alpha subcomplex subunit 6 (Complex I-B14) (CI-B14) (NADH-ubiquinone oxidoreductase B14 subunit)	Ndufa6	4.90843e+06	7.40303e+06	975563	5.48363e+06	5.99653e+06	9.13028e+06	9.14323e+06	6.44686e+06	9.19532e+06	1.24567e+07	7.34593e+06	7.72161e+06
P30275	Creatine kinase U-type, mitochondrial (EC 2.7.3.2) (Acidic-type mitochondrial creatine kinase) (Mia-CK) (Ubiquitous mitochondrial creatine kinase) (U-MtCK)	Ckmt1	286574	599907	276854	551275	1.30082e+06	1.64384e+06	3.30939e+06	2.94191e+06	2.22147e+06	1.09372e+06	1.0762e+06	2.33185e+06
Q9QYJ0	DnaJ homolog subfamily A member 2 (mDj3)	Dnaja2	1.40252e+06	694768	276704	503092	2.35989e+06	2.25628e+06	2.87816e+06	4.05846e+06	3.20526e+06	3.11438e+06	2.64955e+06	3.19956e+06
Q8CIQ7	Dedicator of cytokinesis protein 3 (Modifier of cell adhesion) (Presenilin-binding protein) (PBP)	Dock3	1.27379e+06	3.16185e+06	734834	1.26653e+06	1.12114e+06	2.30246e+06	207898	134513	311913	119643	61213.1	208773
Q9CWU5	KH domain-containing protein 3 (Protein Filia)	Khdc3	1.94816e+06	1.69095e+06	1.52899e+06	3.85984e+06	2.76647e+06	1.17332e+06	2.79719e+06	3.19778e+06	2.71285e+06	1.74495e+06	666508	5.18092e+06
Q9QZD9	Eukaryotic translation initiation factor 3 subunit I (eIF3i) (Eukaryotic translation initiation factor 3 subunit 2) (TGF-beta receptor-interacting protein 1) (TRIP-1) (eIF-3-beta) (eIF3 p36)	Eif3i	492739	763376	1.37518e+06	771661	1.74736e+06	1186753	6.70545e+06	3.30459e+06	6.85216e+06	4.78316e+06	6.93884e+06	5.15466e+06
Q9DBW0	Cytochrome P450 4V2 (Docosahexaenoic acid omega-hydroxylase CYP4V2) (EC 1.14.14.79) (Long-chain fatty acid omega-monooxygenase) (EC 1.14.14.80)	Cyp4v2	273345	310868	1.58276e+06	137000	619408	355370	1.95788e+06	1.33969e+06	1.64615e+06	960790	1.55347e+06	1.32034e+06
Q60932	Voltage-dependent anion-selective channel protein 1 (VDAC-1) (mVDAC1) (Outer mitochondrial membrane protein porin 1) (Plasmalemmal porin) (Voltage-dependent anion-selective channel protein 5) (VDAC-5) (mVDAC5)	Vdac1	1.92586e+06	2.40069e+06	1.13915e+06	690801	1.46298e+06	3.08801e+06	1.50149e+07	1.48127e+07	1.1062e+07	1.19299e+07	9.32871e+06	9.70383e+06
Q8CHQ9	N-acetyltransferase family 8 member 2 (EC 2.3.1.-) (Camello-like protein 2) (N-acetyltransferase-like protein CML2)	Nat8f2	3.76842e+06	3.88329e+06	2.62797e+06	3812944	5.90398e+06	6.97736e+06	4.0444e+06	4349597	4.28343e+06	4.16918e+06	3.19895e+06	6.99747e+06
P61922	4-aminobutyrate aminotransferase, mitochondrial (EC 2.6.1.19) ((S)-3-amino-2-methylpropionate transaminase) (EC 2.6.1.22) (GABA aminotransferase) (GABA-AT) (Gamma-amino-N-butyrate transaminase) (GABA transaminase) (GABA-T) (L-AIBAT)	Abat	4.05537e+06	4.10273e+06	3.27717e+06	4.03577e+06	8.20246e+06	8.88902e+06	2.31106e+07	2.14584e+07	1.57858e+07	1.49462e+07	1.59661e+07	1.99918e+07
Q921X9	Protein disulfide-isomerase A5 (EC 5.3.4.1) (Protein disulfide isomerase-related protein)	Pdia5	1.86622e+06	2.21789e+06	969343	901719	1.72147e+06	1.73307e+06	3.81506e+06	4.47826e+06	3.55879e+06	3.01356e+06	3.52688e+06	2.42364e+06
Q9D023	Mitochondrial pyruvate carrier 2 (Brain protein 44)	Mpc2	3.43261e+06	498327	299513	697447	395801	554006	4.13547e+06	7603227	2.72097e+06	2.33425e+06	2.35807e+06	3375290
P25444	Small ribosomal subunit protein uS5 (40S ribosomal protein S2) (40S ribosomal protein S4) (Protein LLRep3)	Rps2	2.7979e+06	3.18177e+06	2.52201e+06	2.88739e+06	3.99311e+06	3.54346e+06	2.32772e+07	1.89534e+07	1.53393e+07	1.40334e+07	1.42318e+07	1.56824e+07
P56399	Ubiquitin carboxyl-terminal hydrolase 5 (EC 3.4.19.12) (Deubiquitinating enzyme 5) (Isopeptidase T) (Ubiquitin thioesterase 5) (Ubiquitin-specific-processing protease 5)	Usp5	776904	532373	555480	560024	932775	749014	2.25449e+06	1.27955e+06	1.404e+06	1.77984e+06	1.47763e+06	4.15539e+06
A2ABU4	Myomesin-3 (Myomesin family member 3)	Myom3	190182	1.49727e+06	109537	427938	649270	567487	1.82409e+06	21798.3	2.22502e+06	2.45606e+06	3.87666e+06	4.15485e+06
P43275	Histone H1.1 (H1 VAR.3) (Histone H1a) (H1a)	H1-1	48814	99359.4	160455	75124.2	21136.9	110513	1.89356e+06	1.03918e+06	925534	103667	820536	583207
P51881	ADP/ATP translocase 2 (ADP,ATP carrier protein 2) (Adenine nucleotide translocator 2) (ANT 2) (Solute carrier family 25 member 5) [Cleaved into: ADP/ATP translocase 2, N-terminally processed]	Slc25a5	6.91255e+06	5.32054e+06	4.66089e+06	4.18181e+06	6.91887e+06	7.24934e+06	2.77817e+07	3.44318e+07	2.93623e+07	3.00605e+07	3.61374e+07	2.02797e+07
E9PZQ0	Ryanodine receptor 1 (RYR-1) (RyR1) (Skeletal muscle calcium release channel) (Skeletal muscle ryanodine receptor) (Skeletal muscle-type ryanodine receptor) (Type 1 ryanodine receptor)	Ryr1	442679	165666	580841	410280	364563	331646	692590	695828	825961	867782	882353	855496
Q9Z1T1	AP-3 complex subunit beta-1 (Adaptor protein complex AP-3 subunit beta-1) (Adaptor-related protein complex 3 subunit beta-1) (Beta-3A-adaptin) (Clathrin assembly protein complex 3 beta-1 large chain)	Ap3b1	588983	93296.3	40306	105823	68816.4	886659	381292	559361	416293	286613	364349	146976
Q8CGC7	Bifunctional glutamate/proline--tRNA ligase (Bifunctional aminoacyl-tRNA synthetase) [Includes: Glutamate--tRNA ligase (EC 6.1.1.17) (Glutamyl-tRNA synthetase) (GluRS); Proline--tRNA ligase (EC 6.1.1.15) (Prolyl-tRNA synthetase) (ProRS)]	Eprs1	488061	850187	754117	621943	884870	713137	1.97834e+06	1.75211e+06	1.45782e+06	1.52565e+06	1.58448e+06	2.6239e+06
Q99MR6	Serrate RNA effector molecule homolog (Arsenite-resistance protein 2)	Srrt	245726	129232	192142	176781	84190.3	48617	2.83448e+06	6.3189e+06	2.75591e+06	1.37662e+06	2.51591e+06	1.90197e+06
Q5SSW2	Proteasome activator complex subunit 4 (Proteasome activator PA200) (Protein TEMO)	Psme4	384987	198485	385363	64795.8	213452	342240	161028	77316.9	66267.9	397295	47173.4	44250.7
P50247	Adenosylhomocysteinase (AdoHcyase) (EC 3.13.2.1) (CUBP) (Liver copper-binding protein) (S-adenosyl-L-homocysteine hydrolase)	Ahcy	3.50782e+07	3.16662e+07	3.82231e+07	3.40047e+07	5.81695e+07	5.30208e+07	2.05519e+08	1.96336e+08	1.59653e+08	1.56711e+08	1.84429e+08	1.78107e+08
P42859	Huntingtin (Huntington disease protein homolog) (HD protein homolog) [Cleaved into: Huntingtin, myristoylated N-terminal fragment]	Htt	710192	100631	173411	713694	254352	310518	716306	1.24815e+06	498244	1.23854e+06	618333	220763
P16332	Methylmalonyl-CoA mutase, mitochondrial (MCM) (EC 5.4.99.2) (Methylmalonyl-CoA isomerase)	Mmut	987974	1.02921e+06	769560	642133	836724	827461	2.89787e+06	2.78333e+06	4.14043e+06	2.97534e+06	2.698e+06	2.63442e+06
A2BH40	AT-rich interactive domain-containing protein 1A (ARID domain-containing protein 1A) (BRG1-associated factor 250) (BAF250) (BRG1-associated factor 250a) (BAF250A) (Osa homolog 1) (SWI-like protein) (SWI/SNF complex protein p270) (SWI/SNF-related, matrix-associated, actin-dependent regulator of chromatin subfamily F member 1)	Arid1a	40623.3	582889	272125	399787	356086	599075	500257	45416	135700	85072.3	1.7851e+06	30264.8
O09174	Alpha-methylacyl-CoA racemase (EC 5.1.99.4) (2-methylacyl-CoA racemase)	Amacr	2.57624e+06	2.9225e+06	3.5953e+06	2.67576e+06	3.93014e+06	4.12917e+06	1.15672e+07	1.66258e+07	1.16544e+07	1.43795e+07	1.11492e+07	2.03406e+07
Q8K1B8	Fermitin family homolog 3 (Kindlin-3) (Unc-112-related protein 2)	Fermt3	62971.2	317292	89296.7	59421.1	0	469647	1.03991e+06	263798	274684	945197	106181	210334
P62754	Small ribosomal subunit protein eS6 (40S ribosomal protein S6) (Phosphoprotein NP33)	Rps6	3.09733e+06	3.47486e+06	2.93587e+06	2.66459e+06	4.26437e+06	4.29977e+06	5.52453e+06	5.38273e+06	5.01573e+06	7.22699e+06	7.06283e+06	5.02704e+06
Q8BMA6	Signal recognition particle subunit SRP68 (SRP68) (Signal recognition particle 68 kDa protein)	Srp68	51382.7	136578	33683.2	214530	272292	873850	309149	103991	337699	454533	89859.7	382318
Q9WVA2	Mitochondrial import inner membrane translocase subunit Tim8 A (Deafness dystonia protein 1 homolog)	Timm8a1	2.49141e+07	785222	352705	138709	1.81573e+06	2.08161e+06	8.60534e+06	5.50826e+06	5.28355e+06	6.2238e+06	5.63776e+06	1.30013e+06
Q01320	DNA topoisomerase 2-alpha (EC 5.6.2.2) (DNA topoisomerase II, alpha isozyme)	Top2a	133169	317002	422526	85830.9	514465	534267	357227	1.99458e+06	1.80928e+06	1.97975e+06	2.10079e+06	1.92942e+06
Q8C255	Dipeptidase 2 (EC 3.4.13.19) (Membrane-bound dipeptidase 2) (MBD-2)	Dpep2	1.09801e+06	639352	701049	423037	381210	535982	403995	380339	1.43878e+06	730595	559708	1.38666e+06
Q04690	Neurofibromin (Neurofibromatosis-related protein NF-1)	Nf1	107754	139544	102640	110602	290423	145074	220603	99661.5	274119	320686	225580	128325
O08756	3-hydroxyacyl-CoA dehydrogenase type-2 (EC 1.1.1.35) (17-beta-estradiol 17-dehydrogenase) (EC 1.1.1.62) (2-methyl-3-hydroxybutyryl-CoA dehydrogenase) (MHBD) (3-alpha-(17-beta)-hydroxysteroid dehydrogenase (NAD(+))) (EC 1.1.1.239) (3-hydroxy-2-methylbutyryl-CoA dehydrogenase) (EC 1.1.1.178) (3-hydroxyacyl-CoA dehydrogenase type II) (3alpha(or 20beta)-hydroxysteroid dehydrogenase) (EC 1.1.1.53) (7-…	Hsd17b10	1.65561e+07	1.72061e+07	1.76666e+07	1.67529e+07	2.9461e+07	3.01844e+07	1.08514e+08	1.15852e+08	7.53398e+07	9.29032e+07	7.75767e+07	9.93912e+07
O89023	Tripeptidyl-peptidase 1 (TPP-1) (EC 3.4.14.9) (Lysosomal pepstatin-insensitive protease) (LPIC) (Tripeptidyl aminopeptidase) (Tripeptidyl-peptidase I) (TPP-I)	Tpp1	1.47016e+06	1.57157e+06	1.34623e+06	1.3122e+06	1.88965e+06	2.05817e+06	5.20728e+06	6.2148e+06	4.65411e+06	4.89129e+06	2.9916e+06	4.7814e+06
O88342	WD repeat-containing protein 1 (Actin-interacting protein 1) (AIP1)	Wdr1	648514	1.06531e+06	688926	675562	1.05165e+06	1.57852e+06	2.16138e+06	1.8401e+06	9.05774e+06	2.02205e+06	1.73085e+06	2.6338e+06
A2AS89	Guanidino acid hydrolase, mitochondrial (EC 3.5.3.-) (Arginase, mitochondrial) (EC 3.5.3.1) (Guanidinobutyrase, mitochondrial) (EC 3.5.3.7) (Guanidinopropionase, mitochondrial) (EC 3.5.3.17)	Agmat	2.36863e+06	2.3826e+06	3.58021e+06	2.64559e+06	1.7484e+06	3.7089e+06	1.46661e+07	1.69161e+07	2.05022e+07	1.74192e+07	1.24734e+07	1.29114e+07
Q9CQ75	NADH dehydrogenase [ubiquinone] 1 alpha subcomplex subunit 2 (Complex I-B8) (CI-B8) (NADH-ubiquinone oxidoreductase B8 subunit)	Ndufa2	2.64244e+06	2.59425e+06	1.23624e+06	1.28161e+06	1.75273e+06	4.79893e+06	8461448	9.56026e+06	6.59666e+06	6.60118e+06	6.67838e+06	1.14152e+07
Q9EPL8	Importin-7 (Imp7) (Ran-binding protein 7) (RanBP7)	Ipo7	29470.2	59963	77767.8	67084.6	257224	129862	2.7365e+06	1.80084e+06	646517	1.42637e+06	1.73962e+06	1.51253e+06
Q9Z0N1	Eukaryotic translation initiation factor 2 subunit 3, X-linked (EC 3.6.5.3) (Eukaryotic translation initiation factor 2 subunit gamma, X-linked) (eIF2-gamma X)	Eif2s3x	57070.6	165610	44092.9	84528.6	78518.7	66525.6	3.72622e+06	4.15275e+06	2.22515e+06	3.2559e+06	2.65881e+06	2.86816e+06
Q61024	Asparagine synthetase [glutamine-hydrolyzing] (EC 6.3.5.4) (Glutamine-dependent asparagine synthetase)	Asns	4.97343e+06	4.89362e+06	3.56714e+06	3.81342e+06	695514	260073	767977	296231	743106	443514	540707	684679
P23953	Carboxylesterase 1C (EC 3.1.1.1) (Liver carboxylesterase N) (Lung surfactant convertase) (PES-N)	Ces1c	804625	1.0343e+06	612011	2.19705e+06	1.27033e+06	1.39828e+06	7.4093e+06	5.35048e+06	6.17268e+06	6.92912e+06	2.98712e+06	7.9318e+06
P70194	C-type lectin domain family 4 member F (C-type lectin superfamily member 13) (C-type lectin 13) (Kupffer cell receptor)	Clec4f	382731	184481	284810	409994	457158	819477	8.93291e+06	9.46011e+06	1.3029e+06	949794	597930	875477
Q8BHJ5	F-box-like/WD repeat-containing protein TBL1XR1 (Nuclear receptor corepressor/HDAC3 complex subunit TBLR1) (TBL1-related protein 1) (Transducin beta-like 1X-related protein 1)	Tbl1xr1	51559.3	0	0	0	158151	0	23366.4	975643	4.59679e+06	2801564	1.83446e+06	2.82445e+06
P35550	rRNA 2'-O-methyltransferase fibrillarin (EC 2.1.1.-) (Histone-glutamine methyltransferase) (Nucleolar protein 1) (U6 snRNA 2'-O-methyltransferase fibrillarin)	Fbl	40580.9	176066	283720	163150	379977	315668	2.19709e+06	1.53954e+06	659636	2.44495e+06	2.17881e+06	512990
Q9D8E6	Large ribosomal subunit protein uL4 (60S ribosomal protein L4)	Rpl4	1.3193e+06	1.20905e+06	1.69485e+06	1.36569e+06	2.08015e+06	2.42198e+06	8.15764e+06	9.61731e+06	7.24455e+06	6.8818e+06	7.65667e+06	2.06999e+07
Q9CQA3	Succinate dehydrogenase [ubiquinone] iron-sulfur subunit, mitochondrial (EC 1.3.5.1) (Iron-sulfur subunit of complex II) (Ip)	Sdhb	3.75148e+06	3.87953e+06	2.96113e+06	2.95735e+06	7102088	7.33388e+06	2.48567e+07	2.05477e+07	2.48235e+07	2.11929e+07	2.56771e+07	2.52602e+07
P43006	Excitatory amino acid transporter 2 (GLT-1) (Sodium-dependent glutamate/aspartate transporter 2) (Solute carrier family 1 member 2)	Slc1a2	311086	395506	304407	542396	731928	210957	639656	465366	1.12572e+06	480085	228366	31179.8
Q9JLN9	Serine/threonine-protein kinase mTOR (EC 2.7.11.1) (FK506-binding protein 12-rapamycin complex-associated protein 1) (FKBP12-rapamycin complex-associated protein) (Mammalian target of rapamycin) (mTOR) (Mechanistic target of rapamycin) (Rapamycin target protein 1) (RAPT1)	Mtor	183808	402732	308808	191296	355328	424171	2.31862e+06	1.84425e+06	3.2359e+06	4.79587e+06	1.10868e+06	1.21439e+06
P27546	Microtubule-associated protein 4 (MAP-4)	Map4	663028	199376	710819	868924	180793	220738	551017	515228	970804	1.07172e+06	388764	854823
Q9EPC1	Alpha-parvin (Actopaxin)	Parva	4.40933e+06	291656	246315	192802	762399	888189	1.23263e+06	1.0583e+06	939620	328404	1.07069e+06	1.16495e+06
Q07832	Serine/threonine-protein kinase PLK1 (EC 2.7.11.21) (Polo-like kinase 1) (PLK-1) (Serine/threonine-protein kinase 13) (STPK13)	Plk1	0	0	35678.5	54919.9	134976	54199.1	761250	951461	31887.8	833386	1.59563e+06	528803
Q8BML9	Glutamine--tRNA ligase (EC 6.1.1.18) (Glutaminyl-tRNA synthetase) (GlnRS)	Qars1	408462	651360	577742	434250	1.6195e+06	1.49867e+06	418887	993781	585177	2.89136e+06	1.02437e+06	1.89912e+06
P52503	NADH dehydrogenase [ubiquinone] iron-sulfur protein 6, mitochondrial (Complex I-13kD-A) (CI-13kD-A) (NADH-ubiquinone oxidoreductase 13 kDa-A subunit)	Ndufs6	2.93451e+06	2.9718e+06	1.24987e+06	2.22362e+06	3.57043e+06	2695668	1.11006e+07	9.03696e+06	9.99016e+06	8.69438e+06	8.94302e+06	1.48044e+07
P28352	DNA repair nuclease/redox regulator APEX1 (EC 3.1.11.2) (EC 3.1.21.-) (APEX nuclease) (APEN) (Apurinic-apyrimidinic endonuclease 1) (AP endonuclease 1) (Redox factor-1) (REF-1) [Cleaved into: DNA repair nuclease/redox regulator APEX1, mitochondrial]	Apex1	396004	779039	343630	339666	615462	139396	404535	4.79868e+06	288944	854819	863940	429772
P29788	Vitronectin (VN) (S-protein) (Serum-spreading factor)	Vtn	98149.4	33559.9	185694	146258	212599	108280	1.12922e+06	1.37168e+06	2.29605e+06	1.01199e+06	1.70472e+06	1.64119e+06
P43024	Cytochrome c oxidase subunit 6A1, mitochondrial (Cytochrome c oxidase polypeptide VIa-liver)	Cox6a1	719539	0	1.27893e+06	4180572	200097	872493	1.53657e+07	1.44995e+07	1.39375e+07	1.32657e+07	8.54998e+06	8.75859e+06
Q99JT9	Acireductone dioxygenase (Acireductone dioxygenase (Fe(2+)-requiring)) (ARD') (Fe-ARD) (EC 1.13.11.54) (Acireductone dioxygenase (Ni(2+)-requiring)) (ARD) (Ni-ARD) (EC 1.13.11.53) (Membrane-type 1 matrix metalloproteinase cytoplasmic tail-binding protein 1) (MTCBP-1)	Adi1	534820	321400	827266	609514	582942	517470	2.32781e+06	3.07177e+06	773563	828115	3079940	5.6233e+06
Q80T03	Mucin-6 (MUC-6) (Gastric mucin-6) (Secreted gel-forming mucin-6)	Muc6	130554	308447	469917	850623	1.03859e+06	662435	120124	31399.3	17228.2	73387.6	91350	174480
Q8R035	Large ribosomal subunit protein mL62 (39S ribosomal protein L58, mitochondrial) (MRP-L58) (Immature colon carcinoma transcript 1 protein homolog) (Peptidyl-tRNA hydrolase ICT1, mitochondrial) (EC 3.1.1.29)	Mrpl58	428502	1.10035e+06	78316.1	44161.9	752567	84604.7	353817	690457	1.82046e+06	602971	344056	165489
Q8C196	Carbamoyl-phosphate synthase [ammonia], mitochondrial (EC 6.3.4.16) (Carbamoyl-phosphate synthetase I) (CPSase I)	Cps1	1.13746e+08	1.12146e+08	1.0264e+08	1.06594e+08	2.17303e+08	2.00005e+08	8.03203e+08	7.71403e+08	5.591e+08	5.64928e+08	6.13894e+08	6.69263e+08
O70165	Ficolin-1 (Collagen/fibrinogen domain-containing protein 1) (Ficolin-A) (Ficolin-alpha) (M-ficolin)	Fcn1	299568	0	322796	190161	220984	191264	3.10738e+06	1.36995e+06	2.47438e+06	3.61795e+06	3.53455e+06	2.4383e+06
P97494	Glutamate--cysteine ligase catalytic subunit (EC 6.3.2.2) (GCS heavy chain) (Gamma-ECS) (Gamma-glutamylcysteine synthetase)	Gclc	1.87351e+06	2.43077e+06	2.15538e+06	2.04188e+06	2.30827e+06	2.6487e+06	2.96561e+06	3.89731e+06	2.1485e+06	1.96018e+06	1.6812e+06	2.99193e+06
P01592	Immunoglobulin J chain	Jchain	304784	0	0	1.49124e+06	568680	225713	2589475	1.30095e+06	2.95658e+06	2.67936e+06	1.25665e+06	982717
Q8K1J6	CCA tRNA nucleotidyltransferase 1, mitochondrial (EC 2.7.7.72) (mitochondrial tRNA nucleotidyl transferase, CCA-adding) (mt CCA-adding enzyme) (mt tRNA CCA-diphosphorylase) (mt tRNA CCA-pyrophosphorylase) (mt tRNA adenylyltransferase)	Trnt1	109362	26760.3	4879.42	303127	5836.29	0	260528	2.6859e+06	2.75965e+06	2.39003e+06	279102	2.48571e+06
O08573	Galectin-9 (Gal-9)	Lgals9	1.18895e+07	1.377e+07	8.37302e+06	8.16873e+06	1.65631e+06	1.60242e+06	4.29007e+06	1.18898e+07	8.63236e+06	2.80487e+06	1.09202e+07	6.55629e+06
P28658	Ataxin-10 (Brain protein E46) (Spinocerebellar ataxia type 10 protein homolog)	Atxn10	721280	492985	428702	107645	433732	776862	845250	7.9823e+06	416986	691685	810340	384200
Q8CIM7	Cytochrome P450 2D26 (EC 1.14.14.1) (CYPIID26)	Cyp2d26	3.55747e+06	3.50877e+06	2.03781e+06	2.30223e+06	2.9211e+06	7.6218e+06	9.76441e+06	7.26301e+06	6.91655e+06	7.12445e+06	6.19086e+06	7.89774e+06
Q9CPW4	Actin-related protein 2/3 complex subunit 5 (Arp2/3 complex 16 kDa subunit) (p16-ARC)	Arpc5	392363	841817	923861	1.28507e+06	337196	1.35832e+06	1.0009e+06	9.03787e+06	2.28861e+06	678241	709251	7.14506e+06
P62315	Small nuclear ribonucleoprotein Sm D1 (Sm-D1) (Sm-D autoantigen) (snRNP core protein D1)	Snrpd1	759164	3.97491e+06	398134	676313	1.33495e+06	1.20831e+06	1.23883e+06	987562	743389	1.76513e+06	350814	384376
Q91YX5	Acyl-CoA:lysophosphatidylglycerol acyltransferase 1 (2-acylglycerophosphocholine O-acyltransferase) (EC 2.3.1.62) (Acyl-CoA:monoacylglycerol acyltransferase LPGAT1) (EC 2.3.1.22) (Lysophospholipid acyltransferase 7) (LPLAT7) (EC 2.3.1.-) (Stearoyl-CoA:1-lyso-2-acyl-PE acyltransferase)	Lpgat1	264656	360720	197460	7141.21	528365	246132	293920	101811	491830	12432.5	54556.3	186329
P54071	Isocitrate dehydrogenase [NADP], mitochondrial (IDH) (EC 1.1.1.42) (ICD-M) (IDP) (NADP(+)-specific ICDH) (Oxalosuccinate decarboxylase)	Idh2	3.72513e+06	2.90274e+06	4.81803e+06	2.71668e+06	7.14956e+06	6.33008e+06	3.80708e+07	2.92098e+07	2.96926e+07	2.68952e+07	2.7789e+07	2.91245e+07
Q8CG19	Latent-transforming growth factor beta-binding protein 1 (LTBP-1) (Transforming growth factor beta-1-binding protein 1) (TGF-beta1-BP-1)	Ltbp1	483646	549513	154966	169403	466569	11770	215774	286854	208158	166026	264664	76776.7
P52825	Carnitine O-palmitoyltransferase 2, mitochondrial (EC 2.3.1.21) (Carnitine palmitoyltransferase II) (CPT II)	Cpt2	1.92517e+06	2.09513e+06	2.71609e+06	2.07065e+06	5.15279e+06	4.36389e+06	1.89635e+07	1.91913e+07	1.71289e+07	2.38087e+07	1.62828e+07	2.38218e+07
Q61576	Peptidyl-prolyl cis-trans isomerase FKBP10 (PPIase FKBP10) (EC 5.2.1.8) (65 kDa FK506-binding protein) (65 kDa FKBP) (FKBP-65) (FK506-binding protein 10) (FKBP-10) (Immunophilin FKBP65) (Rotamase)	Fkbp10	192745	0	13419	89606.1	9606.64	405440	129759	182459	207363	299205	220041	107449
P46660	Alpha-internexin (Alpha-Inx) (66 kDa neurofilament protein) (NF-66) (Neurofilament-66)	Ina	76519.7	540115	129629	96076.6	0	18847.1	1.34942e+06	527132	795645	588939	142901	40234.1
Q99K41	EMILIN-1 (Elastin microfibril interface-located protein 1) (Elastin microfibril interfacer 1)	Emilin1	1.08322e+06	867462	457267	21712.5	476989	704999	1.1206e+06	313055	197335	394542	50700.2	309026
P58774	Tropomyosin beta chain (Beta-tropomyosin) (Tropomyosin-2)	Tpm2	1.57522e+06	14284.7	2.20325e+06	251595	0	0	38984.7	41974.9	486805	48935.9	344898	474112
P67984	Large ribosomal subunit protein eL22 (60S ribosomal protein L22) (Heparin-binding protein HBp15)	Rpl22	5.52639e+06	5.78952e+06	3.93886e+06	7.05593e+06	9.74258e+06	5.68893e+06	1.67484e+07	1.59015e+07	8.74753e+06	1.42037e+07	1.25242e+07	16794398
P99024	Tubulin beta-5 chain	Tubb5	816413	690514	625331	643571	1.40147e+06	1.33043e+06	3.07478e+06	4.50761e+06	5.13696e+06	5.51351e+06	6.3162e+06	4.89014e+06
Q62425	Cytochrome c oxidase subunit NDUFA4	Ndufa4	1.00254e+07	1.48857e+07	1.22052e+07	1.32664e+07	2.03407e+07	1.93917e+07	8.52802e+07	8.46e+07	6.81611e+07	6.71288e+07	8.12305e+07	8.45758e+07
Q6P3A8	2-oxoisovalerate dehydrogenase subunit beta, mitochondrial (EC 1.2.4.4) (Branched-chain alpha-keto acid dehydrogenase E1 component beta chain) (BCKDE1B) (BCKDH E1-beta)	Bckdhb	444214	593833	620586	521040	795185	1.67585e+06	4.05616e+06	6.0987e+06	3.68635e+06	3.28948e+06	2.40175e+06	3.0409e+06
Q921S7	Large ribosomal subunit protein mL37 (39S ribosomal protein L37, mitochondrial) (L37mt) (MRP-L37)	Mrpl37	438773	253941	549915	491849	626359	733414	47099.8	118129	15855.5	188524	136572	246847
Q8R4N0	Citramalyl-CoA lyase, mitochondrial (EC 4.1.3.25) ((3S)-malyl-CoA thioesterase) (EC 3.1.2.30) (Beta-methylmalate synthase) (EC 2.3.3.-) (Citrate lyase subunit beta-like protein, mitochondrial) (Citrate lyase beta-like) (Malate synthase) (EC 2.3.3.9)	Clybl	787178	1.08557e+06	1.09234e+06	620036	2.21893e+06	1.87979e+06	3.14405e+06	3.91795e+06	6.83911e+06	7.26271e+06	3.22565e+06	3.66609e+06
Q9Z2H7	PDZ domain-containing protein GIPC2 (SemaF cytoplasmic domain-associated protein 2) (SEMCAP-2)	Gipc2	122557	48340.4	47545.2	49419	64088.9	266256	370308	103692	203253	3.28432e+06	419384	243550
Q9D024	PAT complex subunit CCDC47 (Adipocyte-specific protein 4) (Calumin) (Coiled-coil domain-containing protein 47)	Ccdc47	245190	334248	82501.7	323854	1.19623e+06	552043	1.98126e+06	463767	4.30259e+06	2.52848e+06	1.11612e+06	2.10649e+06
Q8C7G5	Apolipoprotein A-V (Apo-AV) (ApoA-V) (Apolipoprotein A5) (Regeneration-associated protein 3)	Apoa5	55987.8	122794	86160	246843	357061	90528.9	195033	2.49978e+06	1.27526e+06	102687	397321	1.60944e+06
P47964	Large ribosomal subunit protein eL36 (60S ribosomal protein L36)	Rpl36	1.13044e+06	491406	1.23871e+06	399122	1.2812e+06	1.22798e+06	1.48741e+06	3.18483e+06	1.205e+06	1109041	1.34603e+06	1.39113e+06
P17183	Gamma-enolase (EC 4.2.1.11) (2-phospho-D-glycerate hydro-lyase) (Enolase 2) (Neural enolase) (Neuron-specific enolase) (NSE)	Eno2	941395	116574	15579.7	36857.8	34550.5	68767.7	428962	1.08307e+06	637250	2.01385e+06	952660	343660
Q6P2L7	Protein GOLM2 (Cancer susceptibility candidate gene 4 protein homolog) (CASC4) (Golgi membrane protein 2)	Golm2	1.58787e+06	1.29013e+06	1.05004e+06	1.10853e+06	1.12605e+06	1.15498e+06	7.7968e+06	7.31296e+06	1.26954e+07	1.23708e+07	5.91082e+06	5698584
Q9D0E1	Heterogeneous nuclear ribonucleoprotein M (hnRNP M)	Hnrnpm	649254	644759	338479	553462	1.09413e+06	578842	6.91457e+06	6.47489e+06	2.67307e+06	2.9594e+06	2.8323e+06	3.19356e+06
P12787	Cytochrome c oxidase subunit 5A, mitochondrial (Cytochrome c oxidase polypeptide Va)	Cox5a	2.06023e+06	4.41285e+06	4.42949e+06	4.01792e+06	1.0279e+07	9.63667e+06	1.32481e+08	1.20392e+08	9.60865e+07	9.919e+07	1.16125e+08	1.14927e+08
P14873	Microtubule-associated protein 1B (MAP-1B) (MAP1(X)) (MAP1.2) [Cleaved into: MAP1B heavy chain; MAP1 light chain LC1]	Map1b	137355	82910.3	103538	148722	174129	124927	262859	302467	366659	1.4696e+06	755491	324585
Q8BWN8	Peroxisomal succinyl-coenzyme A thioesterase (EC 3.1.2.3) (Acyl-coenzyme A thioesterase 4) (Acyl-CoA thioesterase 4) (PTE-2b) (Peroxisomal acyl coenzyme A thioester hydrolase Ib) (Peroxisomal long-chain acyl-CoA thioesterase Ib) (PTE-Ib)	Acot4	116419	646594	613715	223910	567095	108865	2.78434e+06	3.0273e+06	5.02668e+06	7.957e+06	943191	6.86582e+06
Q02357	Ankyrin-1 (ANK-1) (Erythrocyte ankyrin)	Ank1	48267	54387.5	80254.7	4950.89	22749.5	71991.1	856773	210485	964428	1.18512e+06	559226	170349
Q71LX4	Talin-2	Tln2	154646	271174	79081.4	177371	259798	219344	1.43957e+06	1.39142e+06	1.72798e+06	1.42834e+06	1.65687e+06	1.2501e+06
Q03249	Galactose-1-phosphate uridylyltransferase (Gal-1-P uridylyltransferase) (EC 2.7.7.12) (UDP-glucose--hexose-1-phosphate uridylyltransferase)	Galt	181902	216966	92989.5	333174	0	151206	190108	384912	582214	426097	180472	187799
Q99MD9	Nuclear autoantigenic sperm protein (NASP)	Nasp	405918	951130	338540	410604	228411	268375	2.52295e+06	2.09225e+06	659683	1.52267e+06	2.03698e+06	682209
Q9Z1W8	Potassium-transporting ATPase alpha chain 2 (HK alpha 2) (Non-gastric H(+)/K(+) ATPase subunit alpha) (EC 7.2.2.19) (Non-gastric Na(+)/K(+) ATPase subunit alpha) (EC 7.2.2.13) (Proton pump) (Sodium pump)	Atp12a	94487.3	56224.3	63696.7	22969.2	156636	132127	214036	183957	215345	1.577e+06	528274	510534
Q9D6Z1	Nucleolar protein 56 (Nucleolar protein 5A)	Nop56	219086	96369.3	170053	80508.5	138949	138920	1.88936e+06	846483	737589	1.56686e+06	1.54387e+06	900890
Q5U458	DnaJ homolog subfamily C member 11	Dnajc11	795781	18422.4	402999	736147	1.00978e+06	563209	421959	147502	35397.3	489903	597838	244954
Q6GQX2	Nck-associated protein 5-like (Centrosomal protein of 169 kDa) (Cep169)	Nckap5l	112040	37961.1	137001	179490	115940	103199	262725	99830.7	670801	157854	414538	340682
Q9D1D4	Transmembrane emp24 domain-containing protein 10 (Protein Tmed10) (21 kDa transmembrane-trafficking protein) (Transmembrane protein Tmp21) (p24 family protein delta-1) (p24delta1)	Tmed10	357039	388312	21731	8856.48	1.07446e+06	917667	1.09863e+06	672060	553500	1.45711e+06	4.09993e+06	3.97519e+06
Q64152	Transcription factor BTF3 (Nascent polypeptide-associated complex subunit beta) (NAC-beta) (RNA polymerase B transcription factor 3)	Btf3	175863	76471.7	187503	38248.1	2.3537e+06	2.27279e+06	5.41202e+06	1.58689e+06	7.80853e+06	7.60496e+06	6.21255e+06	679129
Q62318	Transcription intermediary factor 1-beta (TIF1-beta) (E3 SUMO-protein ligase TRIM28) (EC 2.3.2.27) (KRAB-A-interacting protein) (KRIP-1) (RING-type E3 ubiquitin transferase TIF1-beta) (Tripartite motif-containing protein 28)	Trim28	175929	247718	211263	414549	269364	366477	339724	192684	225912	139659	261540	452106
Q7TQI3	Ubiquitin thioesterase OTUB1 (EC 3.4.19.12) (Deubiquitinating enzyme OTUB1) (OTU domain-containing ubiquitin aldehyde-binding protein 1) (Otubain-1) (Ubiquitin-specific-processing protease OTUB1)	Otub1	694818	529770	664306	817039	2.04091e+06	1.32899e+06	3.9652e+06	4.46754e+06	3.50304e+06	3.46817e+06	4.82205e+06	4.07984e+06
P35487	Pyruvate dehydrogenase E1 component subunit alpha, testis-specific form, mitochondrial (EC 1.2.4.1) (PDHE1-A type II)	Pdha2	3.04648e+06	122661	132323	97883.3	1.00031e+06	185007	19171.7	219109	286923	73258.3	1.0248e+06	31307
O54749	Cytochrome P450 2J5 (EC 1.14.14.1) (Arachidonic acid epoxygenase) (CYPIIJ5)	Cyp2j5	105269	218251	745617	0	151982	148019	5.93969e+06	466607	426998	313411	1.26929e+06	356373
P27656	Hepatic triacylglycerol lipase (HL) (Hepatic lipase) (EC 3.1.1.3) (Lipase member C) (Lysophospholipase) (EC 3.1.1.5) (Phospholipase A1) (EC 3.1.1.32)	Lipc	83343.8	403412	174823	1.19578e+06	35648.3	16822.4	89486.5	246046	616471	2.43443e+06	1.10524e+06	683444
Q8VDM4	26S proteasome non-ATPase regulatory subunit 2 (26S proteasome regulatory subunit RPN1) (26S proteasome regulatory subunit S2) (26S proteasome subunit p97)	Psmd2	643793	650287	778310	833467	1.64307e+06	628085	4.58715e+06	2.40616e+07	3.3456e+06	2.40714e+06	3.09257e+07	2.25193e+07
O35218	Cleavage and polyadenylation specificity factor subunit 2 (Cleavage and polyadenylation specificity factor 100 kDa subunit) (CPSF 100 kDa subunit)	Cpsf2	307151	146679	249646	191004	97347.4	433501	352635	673429	36475.4	146127	206469	146725
Q02788	Collagen alpha-2(VI) chain	Col6a2	16971.1	30165	32528.4	180903	115270	79637.5	463246	1.32461e+06	1.0409e+06	751299	741580	251125
Q02248	Catenin beta-1 (Beta-catenin)	Ctnnb1	452880	322861	297394	446853	255430	97485.7	2.38216e+06	2.34455e+06	4.18164e+06	3.54296e+06	2.73415e+06	2.29129e+06
Q9CR00	26S proteasome non-ATPase regulatory subunit 9 (26S proteasome regulatory subunit p27)	Psmd9	1.71103e+06	2.19489e+06	1.29525e+06	696284	1.3528e+06	1.41088e+06	1.23321e+06	4.39372e+06	1.47108e+06	6.32743e+06	3.38523e+06	840111
Q8BYZ7	Engulfment and cell motility protein 3	Elmo3	87816.6	147212	104041	187459	317152	207550	332915	286994	290199	374290	264740	319197
P80317	T-complex protein 1 subunit zeta (TCP-1-zeta) (CCT-zeta-1)	Cct6a	637523	500305	343432	364646	886786	444770	4.56085e+06	1.86614e+06	3.41477e+06	3.00237e+06	4.60551e+06	4.0662e+06
Q6ZPZ3	Zinc finger CCCH domain-containing protein 4	Zc3h4	0	13562.6	0	33965.1	292639	0	69901.7	15844.9	258824	153492	313999	295666
Q8BFY9	Transportin-1 (Importin beta-2) (Karyopherin beta-2)	Tnpo1	83932.1	701711	144564	298794	500802	784688	1.22068e+06	936513	907396	1.35715e+06	1.0771e+06	1.4278e+06
Q9JJ28	Protein flightless-1 homolog	Flii	208617	152010	149698	104178	205525	202448	70526	92330.5	764040	207159	108041	146757
O88441	Metaxin-2 (Mitochondrial outer membrane import complex protein 2)	Mtx2	0	288061	483818	514134	450459	1.74753e+06	492436	3.16879e+06	267283	1434219	5.27817e+06	4.76281e+06
Q810U3	Neurofascin	Nfasc	263582	747255	18540.5	538897	686238	37338.5	2.25697e+06	2.48255e+06	1.88607e+06	2.0944e+06	6.30788e+06	1.67855e+06
Q8VCX1	Aldo-keto reductase family 1 member D1 (EC 1.3.1.3) (3-oxo-5-beta-steroid 4-dehydrogenase) (Delta(4)-3-ketosteroid 5-beta-reductase) (Delta(4)-3-oxosteroid 5-beta-reductase)	Akr1d1	2.73147e+06	3.5091e+06	3.45785e+06	4.01581e+06	6.2565e+06	6.84189e+06	1.77198e+07	1.67535e+07	1.01432e+07	9.40433e+06	1.67024e+07	1.51072e+07
Q9D180	Cilia- and flagella-associated protein 57 (WD repeat-containing protein 65)	Cfap57	345802	265009	325016	197973	348014	505261	280101	292547	173334	410318	344696	196806
P14131	Small ribosomal subunit protein uS9 (40S ribosomal protein S16)	Rps16	2.41039e+06	2.67744e+06	1004409	1.28936e+06	1.50743e+06	3.25448e+06	8.70038e+06	7.62712e+06	6.53103e+06	2.06775e+07	1.13686e+07	1.0807e+07
P24270	Catalase (EC 1.11.1.6)	Cat	3.63092e+07	3.21484e+07	3.83322e+07	3.60896e+07	6.36908e+07	5.40038e+07	1.97653e+08	1.75628e+08	1.84364e+08	1.77586e+08	1.68013e+08	1.58907e+08
Q8CG47	Structural maintenance of chromosomes protein 4 (SMC protein 4) (SMC-4) (Chromosome-associated polypeptide C) (XCAP-C homolog)	Smc4	332682	314605	53182.6	210875	294959	171539	659817	503256	525164	2.44912e+06	308568	539815
A2AGL3	Ryanodine receptor 3 (RYR-3) (RyR3) (Brain ryanodine receptor-calcium release channel) (Brain-type ryanodine receptor) (Type 3 ryanodine receptor)	Ryr3	263675	169015	218471	211467	131261	110098	372947	427656	656340	381397	758218	638595
P99027	Large ribosomal subunit protein P2 (60S acidic ribosomal protein P2)	Rplp2	6.92802e+07	5.39483e+07	4.22818e+07	4.12941e+07	6.46197e+07	6.49013e+07	124174834	141146025	1.51119e+08	1.12778e+08	117725167	1.23892e+08
P45878	Peptidyl-prolyl cis-trans isomerase FKBP2 (PPIase FKBP2) (EC 5.2.1.8) (13 kDa FK506-binding protein) (13 kDa FKBP) (FKBP-13) (FK506-binding protein 2) (FKBP-2) (Immunophilin FKBP13) (Rotamase)	Fkbp2	1.42754e+06	1.30977e+06	1.43874e+06	1.58721e+06	2.64176e+06	2.12729e+06	11090600	6.57103e+06	1.01626e+07	1.11372e+07	9.49448e+06	9.0028e+06
Q05186	Reticulocalbin-1	Rcn1	408253	426325	315099	373348	557765	0	982792	6.43898e+06	1.04266e+06	968499	1.03606e+06	1.00011e+06
P14148	Large ribosomal subunit protein uL30 (60S ribosomal protein L7)	Rpl7	636390	709259	781794	1.30626e+06	2.3568e+06	2.703e+06	7.08481e+06	3.125e+06	4.14471e+06	4.72914e+06	4.26094e+06	4.68246e+06
Q91X34	Bile acid-CoA:amino acid N-acyltransferase (BACAT) (BAT) (EC 2.3.1.65) (Bile acid-CoA thioesterase) (Choloyl-CoA hydrolase) (EC 3.1.2.27) (Glycine N-choloyltransferase) (Long-chain fatty-acyl-CoA hydrolase) (EC 3.1.2.2)	Baat	1.84468e+06	1.5353e+06	2.2321e+06	1.81723e+06	3.00316e+06	3.10729e+06	9.05071e+06	5.9626e+06	6.23181e+06	6.28316e+06	8.77761e+06	8.49775e+06
Q8VHF2	Cadherin-related family member 5 (Mu-protocadherin)	Cdhr5	245860	154433	144434	146139	353183	608763	812432	33513.7	427293	665018	372537	719421
Q9CQR2	Small ribosomal subunit protein eS21 (40S ribosomal protein S21)	Rps21	3.49075e+06	2.45426e+06	2.57883e+06	2.19885e+06	3.48874e+06	3.17906e+06	1.01123e+07	9.93006e+06	1.52545e+07	1.54621e+07	8.81851e+06	8.83625e+06
Q9D816	Cytochrome P450 2C55 (EC 1.14.14.1) (CYPIIC55)	Cyp2c55	54302.8	936025	429771	89395.1	13046.9	506615	2.16201e+06	1.47207e+06	226957	391342	1.0821e+06	353617
Q8VCB1	Nucleoporin NDC1 (Transmembrane protein 48)	Ndc1	1.33334e+06	933365	871265	936010	1.15693e+06	2.25012e+06	809981	1.01026e+06	648623	297561	1.48657e+06	1.12859e+06
Q9DCB8	Iron-sulfur cluster assembly 2 homolog, mitochondrial (HESB-like domain-containing protein 1)	Isca2	531173	257789	340109	458636	522685	456407	2.05936e+06	1.88533e+06	2.62249e+06	2.30103e+06	3.06947e+06	1.80163e+06
Q9D832	DnaJ homolog subfamily B member 4	Dnajb4	177568	36262.7	66214.6	275280	234860	192099	497363	1.03969e+06	2.23812e+06	1.1316e+06	716650	982516
P26339	Chromogranin-A (CgA) [Cleaved into: Pancreastatin; Beta-granin; WE-14; Catestatin; GE-25; Serpinin-RRG; Serpinin (AL26); p-Glu serpinin precursor]	Chga	3.91517e+06	1.78196e+06	1.28533e+06	1.74486e+06	1.68761e+06	1.70185e+06	1.18177e+06	267785	927334	419601	304049	341121
P62082	Small ribosomal subunit protein eS7 (40S ribosomal protein S7)	Rps7	3.42578e+06	2.31148e+06	3.01469e+06	6.08229e+06	4.92843e+06	7.05522e+06	36467697	3.62001e+07	3.82063e+07	4.17115e+07	3.69213e+07	3.88992e+07
P26516	26S proteasome non-ATPase regulatory subunit 7 (26S proteasome regulatory subunit RPN8) (26S proteasome regulatory subunit S12) (Mov34 protein) (Proteasome subunit p40)	Psmd7	101099	78662.3	87025.5	77584	132160	291307	1.51808e+06	3.13757e+06	2.9444e+06	1.24229e+07	1.77001e+06	1.62342e+06
Q9CZX0	Elongator complex protein 3 (EC 2.3.1.311) (tRNA uridine(34) acetyltransferase)	Elp3	43954.7	195832	191180	175594	322027	240159	618395	1.89049e+06	467052	992684	386452	401270
Q3V1L4	Cytosolic purine 5'-nucleotidase (EC 3.1.3.5) (EC 3.1.3.99) (Cytosolic nucleoside phosphotransferase 5'N) (EC 2.7.1.77)	Nt5c2	525504	501122	408375	230687	286537	212520	248636	1.1956e+06	141809	734064	610565	685712
Q8BH04	Phosphoenolpyruvate carboxykinase [GTP], mitochondrial (PEPCK-M) (EC 4.1.1.32)	Pck2	402721	124061	165807	104284	205431	526565	985502	1.06443e+06	750016	2.05876e+06	842827	783059
Q9JLB4	Cubilin (Intrinsic factor-cobalamin receptor)	Cubn	271981	229997	286067	240308	418330	847730	766525	1.05042e+06	79719.2	689199	706633	753423
Q64435	UDP-glucuronosyltransferase 1-6 (UDPGT 1-6) (UGT1*6) (UGT1-06) (UGT1.6) (EC 2.4.1.17) (Phenol UDP-glucuronosyltransferase) (UDP-glucuronosyltransferase 1A6) (UGT1A6) (UGP1A1) (UGT1A7)	Ugt1a6	387940	398854	64705.1	832982	1.45433e+06	285304	1.1124e+06	1.19936e+06	1.12849e+06	1.52946e+06	408522	1.30408e+06
Q8BKZ9	Pyruvate dehydrogenase protein X component, mitochondrial (Dihydrolipoamide dehydrogenase-binding protein of pyruvate dehydrogenase complex) (Lipoyl-containing pyruvate dehydrogenase complex component X)	Pdhx	255554	284236	208904	268902	233281	4811.91	68091	35930.7	915526	202905	120347	31125.6
Q7TSJ2	Microtubule-associated protein 6 (MAP-6) (Stable tubule-only polypeptide) (STOP)	Map6	360503	282906	87546.5	847792	92529.8	407617	175502	444915	343531	171370	1.16408e+06	331435
B1AWN6	Sodium channel protein type 2 subunit alpha (Voltage-gated sodium channel subunit alpha Nav1.2)	Scn2a	19411.1	3309.81	105573	161507	8463.4	68384.5	263068	63879.7	31980.7	201418	95579.8	206556
Q8BHG1	Nardilysin (EC 3.4.24.61) (N-arginine dibasic convertase) (NRD convertase) (NRD-C) (Nardilysin convertase)	Nrdc	128666	86519.4	134079	101916	233364	45214.8	653159	459121	183905	1.13322e+06	185549	417677
Q8BTJ4	Bis(5'-adenosyl)-triphosphatase enpp4 (EC 3.6.1.29) (AP3A hydrolase) (AP3Aase) (Ectonucleotide pyrophosphatase/phosphodiesterase family member 4) (E-NPP 4) (NPP-4)	Enpp4	54018.4	133546	0	0	33168.8	0	44880.1	145185	491988	992857	314887	151719
Q9EQ06	Estradiol 17-beta-dehydrogenase 11 (EC 1.1.1.62) (17-beta-hydroxysteroid dehydrogenase 11) (17-beta-HSD 11) (17bHSD11) (17betaHSD11) (17-beta-hydroxysteroid dehydrogenase XI) (17-beta-HSD XI) (17betaHSDXI) (Dehydrogenase/reductase SDR family member 8)	Hsd17b11	1.27276e+06	5.4271e+06	781019	1.02335e+06	1.72778e+06	1.40217e+06	5.26778e+06	4.94019e+06	5.04235e+06	5.36125e+06	3.47998e+06	4.7982e+06
Q9Z0H8	CAP-Gly domain-containing linker protein 2 (Cytoplasmic linker protein 115) (CLIP-115) (Cytoplasmic linker protein 2)	Clip2	135479	1.16566e+07	24399	8.24519e+06	1.11366e+07	1.28029e+07	250215	120338	8.73875e+07	1.24252e+08	8.64072e+07	1.09262e+06
O89017	Legumain (EC 3.4.22.34) (Protease, cysteine 1)	Lgmn	353078	253740	378921	215949	1.80289e+06	1.3976e+06	1.7455e+06	1.75193e+06	1.64519e+06	2.69922e+06	1.35412e+06	1.63636e+06
P01837	Immunoglobulin kappa constant (Ig kappa chain C region MOPC 21)	Igkc	2.87569e+06	2.33146e+06	1.32152e+06	1664537	2.80935e+06	2.19741e+06	2.27314e+07	2.26962e+07	2.85243e+07	3.15878e+07	1.01448e+07	2.08816e+07
Q9DBG7	Signal recognition particle receptor subunit alpha (SR-alpha) (Docking protein alpha) (DP-alpha)	Srpra	108498	739272	200441	7048.09	207198	0	2.92901e+06	684552	619103	4.47497e+06	301390	319755
Q3UUI3	Acyl-coenzyme A thioesterase THEM4 (Acyl-CoA thioesterase THEM4) (EC 3.1.2.2) (Carboxyl-terminal modulator protein) (Thioesterase superfamily member 4)	Them4	896926	413311	334029	165972	1.51602e+06	827696	3.49482e+07	1.59288e+07	3.11404e+07	3.71206e+07	4.32846e+07	4.60713e+07
Q8K1Z0	Ubiquinone biosynthesis protein COQ9, mitochondrial	Coq9	719925	567380	834776	885660	1.34755e+06	1.22234e+06	4.79785e+06	3.28116e+06	1.32348e+06	8.31337e+06	2809513	3.00658e+06
P41105	Large ribosomal subunit protein eL28 (60S ribosomal protein L28)	Rpl28	570356	1.64441e+06	547971	888579	2.26322e+06	1.16658e+06	3.00661e+06	2.84589e+06	2.15701e+07	2.21714e+07	2.22721e+06	2.68232e+06
O35459	Delta(3,5)-Delta(2,4)-dienoyl-CoA isomerase, mitochondrial (EC 5.3.3.-)	Ech1	1.24327e+06	2.62289e+06	1.37951e+06	1.30036e+06	2.49376e+06	1.60154e+06	2.17358e+07	2.32504e+07	1.79932e+07	1.81415e+07	2.01242e+07	1.54726e+07
P47753	F-actin-capping protein subunit alpha-1 (CapZ alpha-1)	Capza1	282721	0	88408.8	138223	270728	349352	268182	1.22938e+06	313404	306554	968938	272485
Q3ULD5	Methylcrotonoyl-CoA carboxylase beta chain, mitochondrial (MCCase subunit beta) (EC 6.4.1.4) (3-methylcrotonyl-CoA carboxylase 2) (3-methylcrotonyl-CoA carboxylase non-biotin-containing subunit) (3-methylcrotonyl-CoA:carbon dioxide ligase subunit beta)	Mccc2	1.20798e+06	9.82469e+06	1.31953e+06	1.53806e+06	6.92437e+06	6.47566e+06	4.72388e+06	4.15301e+06	4.61584e+06	3.8197e+06	3.85039e+06	4.81326e+06
Q8BGD9	Eukaryotic translation initiation factor 4B (eIF-4B)	Eif4b	504347	493114	224329	260505	198010	174689	1.39702e+06	1.0648e+06	729574	4.27702e+06	2.13596e+06	5.07604e+06
O35841	Apoptosis inhibitor 5 (API-5) (AAC-11)	Api5	157337	339909	117292	130329	309838	193934	104635	103377	413471	431304	386286	315883
Q91ZX7	Prolow-density lipoprotein receptor-related protein 1 (LRP-1) (Alpha-2-macroglobulin receptor) (A2MR) (CD antigen CD91) [Cleaved into: Low-density lipoprotein receptor-related protein 1 85 kDa subunit (LRP-85); Low-density lipoprotein receptor-related protein 1 515 kDa subunit (LRP-515); Low-density lipoprotein receptor-related protein 1 intracellular domain (LRPICD)]	Lrp1	372268	752466	388467	284522	784646	650020	853666	3.842e+06	720847	2.06485e+06	709059	641993
Q9DCT2	NADH dehydrogenase [ubiquinone] iron-sulfur protein 3, mitochondrial (EC 7.1.1.2) (Complex I-30kD) (CI-30kD) (NADH-ubiquinone oxidoreductase 30 kDa subunit)	Ndufs3	3.34135e+06	1.9627e+06	3.16068e+06	3.43259e+06	5.64483e+06	1.16857e+07	1.49633e+07	1.45455e+07	2.18906e+07	1.41892e+07	1.34556e+07	1.27909e+07
O35488	Long-chain fatty acid transport protein 2 (Arachidonate--CoA ligase) (EC 6.2.1.15) (Fatty acid transport protein 2) (FATP-2) (Fatty-acid-coenzyme A ligase, very long-chain 1) (Long-chain-fatty-acid--CoA ligase) (EC 6.2.1.3) (Phytanate--CoA ligase) (EC 6.2.1.24) (Solute carrier family 27 member 2) (Slc27a2) (THCA-CoA ligase) (EC 6.2.1.7) (Very long-chain acyl-CoA synthetase) (VLACS) (VLCS) (EC 6.2…	Slc27a2	2.81835e+06	2.75327e+06	2.75164e+06	2.16532e+06	5.28196e+06	4.33645e+06	1.18474e+07	1.17136e+07	8.83958e+06	1.33831e+07	1.00843e+07	1.04785e+07
A2AAJ9	Obscurin (EC 2.7.11.1) (Obscurin-RhoGEF) (Obscurin-myosin light chain kinase) (Obscurin-MLCK)	Obscn	361263	446906	295018	354027	899353	614189	1.23626e+06	1.25685e+06	1.11326e+06	911530	843333	847081
Q8CIN4	Serine/threonine-protein kinase PAK 2 (EC 2.7.11.1) (Gamma-PAK) (p21-activated kinase 2) (PAK-2) [Cleaved into: PAK-2p27; PAK-2p34]	Pak2	158890	235340	130372	229695	360335	136064	2.83522e+06	3.84661e+06	4.23671e+06	3.59644e+06	3.89425e+06	3.93639e+06
E9Q3L2	Phosphatidylinositol 4-kinase alpha (PI4-kinase alpha) (PI4K-alpha) (PtdIns-4-kinase alpha) (EC 2.7.1.67)	Pi4ka	172184	385854	112670	110282	107798	236624	1.27067e+06	1.27945e+06	1.16973e+06	1.06687e+06	1.54354e+06	498745
P62918	Large ribosomal subunit protein uL2 (60S ribosomal protein L8)	Rpl8	623403	720229	421428	820997	1.06489e+06	1.20008e+06	1.78544e+06	2.55819e+06	2.2104e+06	2.94423e+06	2.70895e+06	2.43147e+06
Q9CZB0	Succinate dehydrogenase cytochrome b560 subunit, mitochondrial (Integral membrane protein CII-3) (QPs-1) (QPs1)	Sdhc	1.15582e+07	1.14191e+07	119390	696634	120508	1.80604e+07	3.37873e+06	4.24027e+06	5.84963e+06	3.05194e+06	3.00715e+06	2.54217e+06
Q8CFA2	Aminomethyltransferase, mitochondrial (EC 2.1.2.10) (Glycine cleavage system T protein) (GCVT)	Amt	488092	775754	790253	571522	1.1687e+06	1.47105e+06	725356	4.07459e+06	8.06999e+06	2.60076e+06	7.30509e+06	7.0959e+06
Q9QXC1	Fetuin-B (Fetuin-like protein IRL685)	Fetub	527871	852947	1.2304e+06	597797	1.86127e+06	1.76059e+06	3.24982e+06	1.66429e+06	1.52385e+06	2.80736e+06	3.60513e+06	3.17257e+06
P48437	Prospero homeobox protein 1 (Homeobox prospero-like protein PROX1) (PROX-1)	Prox1	226633	209651	697717	791824	1.15646e+06	1.86076e+06	567961	1.07793e+06	808978	426118	1.6558e+06	636861
Q61768	Kinesin-1 heavy chain (Conventional kinesin heavy chain) (Ubiquitous kinesin heavy chain) (UKHC)	Kif5b	432463	541133	441020	451108	886683	787483	118464	893235	1.24255e+06	253968	854033	128774
O54909	Retinol dehydrogenase 16 (EC 1.1.1.105) (EC 1.1.1.209) (EC 1.1.1.315) (EC 1.1.1.53) (Cis-retinol androgen dehydrogenase 1)	Rdh16	198333	219386	156655	137626	270041	236172	460728	532187	610485	422831	408422	667896
P42669	Transcriptional activator protein Pur-alpha (Purine-rich single-stranded DNA-binding protein alpha)	Pura	454826	556224	332869	732906	1.48394e+06	1.19963e+06	1.78857e+06	1.77646e+06	2.03e+06	2.27063e+06	2.13508e+06	1.40982e+06
P34022	Ran-specific GTPase-activating protein (HpaII tiny fragments locus 9a protein) (Ran-binding protein 1) (RANBP1)	Ranbp1	691828	263128	362148	2.77235e+06	406370	522808	1.15426e+06	2.05014e+06	2.71462e+06	1.95156e+06	534073	554597
Q8R059	UDP-glucose 4-epimerase (EC 5.1.3.2) (Galactowaldenase) (UDP-N-acetylglucosamine 4-epimerase) (UDP-GlcNAc 4-epimerase) (EC 5.1.3.7) (UDP-galactosamine 4-epimerase) (UDP-GalNAc 4-epimerase) (UDP-galactose 4-epimerase)	Gale	319959	64948	276318	13769	587853	0	944869	1127215	317121	423885	1.77123e+06	1.76033e+06
Q59J78	NADH dehydrogenase [ubiquinone] 1 alpha subcomplex assembly factor 2 (Mimitin) (Myc-induced mitochondrial protein) (MMTN) (NDUFA12-like protein)	Ndufaf2	3.70083e+06	9745.54	0	133330	0	254922	1.10957e+06	2.94906e+06	327802	1.70414e+06	175206	4.60352e+06
P23492	Purine nucleoside phosphorylase (PNP) (EC 2.4.2.1) (Inosine phosphorylase) (Inosine-guanosine phosphorylase)	Pnp	1.09821e+07	9.49097e+06	9.15553e+06	7.78019e+06	2.00708e+07	1.58976e+07	2.3751e+07	2.1355e+07	1.14122e+07	3.13611e+07	2.03414e+07	2.10284e+07
O08601	Microsomal triglyceride transfer protein large subunit	Mttp	8.16444e+06	9.36192e+06	8.39089e+06	8.5625e+06	1.31666e+07	1.3438e+07	2.71631e+07	2.82227e+07	1.91534e+07	2.08412e+07	2.1597e+07	2.26461e+07
P27046	Alpha-mannosidase 2 (EC 3.2.1.114) (Golgi alpha-mannosidase II) (AMan II) (Man II) (Mannosidase alpha class 2A member 1) (Mannosyl-oligosaccharide 1,3-1,6-alpha-mannosidase)	Man2a1	550784	565763	109338	448895	696578	503381	1.97092e+06	1.95999e+06	3.14165e+06	1.0651e+06	1.09811e+06	893917
Q99N87	Small ribosomal subunit protein uS5m (28S ribosomal protein S5, mitochondrial) (MRP-S5) (S5mt)	Mrps5	25974.6	384571	91436	2973.69	822196	563186	1.15459e+07	1.1439e+07	9.34039e+06	6.2594e+06	1.10492e+07	1.69135e+06
Q64520	Guanylate kinase (EC 2.7.4.8) (GMP kinase) (Guanylate kinase 1)	Guk1	1.73e+06	1.2072e+06	1.91537e+06	2.45161e+06	2.10543e+06	1.12158e+06	2.75268e+06	1372652	4.63831e+06	4.74403e+06	1.93351e+06	1.43583e+06
Q8CJG0	Protein argonaute-2 (Argonaute2) (mAgo2) (EC 3.1.26.n2) (Argonaute RISC catalytic component 2) (Eukaryotic translation initiation factor 2C 2) (eIF-2C 2) (eIF2C 2) (Piwi/argonaute family protein meIF2C2) (Protein slicer)	Ago2	63978	114810	0	95544	377819	726583	1.42762e+06	592284	1.02189e+06	1.56602e+06	1.50955e+06	1.24182e+06
P63037	DnaJ homolog subfamily A member 1 (DnaJ protein homolog 2) (Heat shock 40 kDa protein 4) (Heat shock protein J2) (HSJ-2)	Dnaja1	875253	2.50616e+06	625949	752064	548422	518214	2.27624e+06	4.80346e+06	3.49368e+06	4.23122e+06	3.63759e+06	3.65744e+06
Q5H8C4	Intermembrane lipid transfer protein VPS13A (Chorea-acanthocytosis protein homolog) (Chorein) (Vacuolar protein sorting-associated protein 13A)	Vps13a	315805	138600	44160.1	157103	260949	503266	249701	441376	463321	275972	223007	155628
E9Q7R9	Cilia- and flagella-associated protein 43	Cfap43	1.1001e+06	1.08643e+06	617769	811510	1.55401e+06	839582	46395.2	417456	1.94931e+06	1.65319e+06	133465	308253
Q3TEA8	Heterochromatin protein 1-binding protein 3	Hp1bp3	99230.2	31374.5	42620	40181.9	97862.6	165237	704862	846680	664717	3.00752e+06	621359	1.43449e+06
P06684	Complement C5 (Hemolytic complement) [Cleaved into: Complement C5 beta chain; Complement C5 alpha chain; C5a anaphylatoxin; Complement C5 alpha' chain]	C5	541250	679557	420366	476687	907465	947248	208977	1.87831e+06	1.2125e+07	2.0695e+06	520887	824773
Q6P5F9	Exportin-1 (Exp1) (Chromosome region maintenance 1 protein homolog)	Xpo1	968589	345872	35418.7	1.42238e+07	196848	1.31651e+06	9.99169e+07	697130	2.21136e+08	2.25794e+08	6.53143e+06	9.67059e+07
Q8BXA1	Golgi integral membrane protein 4 (Decapacitation factor 10) (Golgi phosphoprotein 4)	Golim4	365423	64193.7	67013.1	336272	102919	97527.6	3.24533e+06	1.33554e+06	9592.86	1.49363e+06	2.50927e+06	2.34931e+06
Q9Z218	Dipeptidyl aminopeptidase-like protein 6 (DPPX) (Dipeptidyl aminopeptidase-related protein) (Dipeptidyl peptidase 6) (Dipeptidyl peptidase IV-like protein) (Dipeptidyl peptidase VI) (DPP VI)	Dpp6	28502.1	127846	193881	583980	98116	187505	1.2051e+06	361747	1.96453e+06	1.92928e+06	1.21829e+06	2.52216e+06
Q3UIR3	E3 ubiquitin-protein ligase DTX3L (EC 2.3.2.27) (Protein deltex-3-like) (RING-type E3 ubiquitin transferase DTX3L)	Dtx3l	323291	173449	221988	251905	535237	95933.7	190905	260072	208001	56449.5	69679	347869
Q62422	Osteoclast-stimulating factor 1 (SH3 domain protein 3)	Ostf1	87278.2	278821	298678	85605.5	479039	451509	1.77507e+06	809292	1.46654e+06	1.48902e+06	255033	700200
Q9R0P5	Destrin (Actin-depolymerizing factor) (ADF) (Sid 23)	Dstn	2.33121e+06	2.22327e+06	1.83134e+06	2.43185e+06	5.87935e+06	2.43808e+06	8.41706e+06	8.22893e+06	8.68225e+06	1.02178e+07	8.30739e+06	9.54085e+06
Q80XL6	Acyl-CoA dehydrogenase family member 11 (ACAD-11) (EC 1.3.8.-)	Acad11	520364	483165	992927	575636	1.18981e+06	903471	7.91752e+06	8.00307e+06	7.94352e+06	5.81171e+06	5.42674e+06	5.26994e+06
Q8BMP6	Golgi resident protein GCP60 (Acyl-CoA-binding domain-containing protein 3) (Golgi complex-associated protein 1) (GOCAP1) (Golgi phosphoprotein 1) (GOLPH1) (PBR- and PKA-associated protein 7) (Peripheral benzodiazepine receptor-associated protein PAP7)	Acbd3	119975	15940.9	145956	599405	1.99547e+06	541354	573630	1.24404e+06	1.49431e+06	1.62143e+06	2.99363e+06	2.57817e+06
Q8R5C5	Beta-centractin (Actin-related protein 1B) (ARP1B)	Actr1b	149993	145856	195250	89607.2	605788	563193	3.61775e+06	3.59769e+06	1.01863e+06	4.37914e+06	1.73174e+06	3.33504e+06
P50431	Serine hydroxymethyltransferase, cytosolic (SHMT) (EC 2.1.2.1) (Glycine hydroxymethyltransferase) (Serine methylase)	Shmt1	5.20428e+06	5.09076e+06	3.66575e+06	4.41584e+06	7.5067e+06	1.30193e+07	1.52411e+07	1.32611e+07	1.00388e+07	1.09189e+07	1.10403e+07	1.12387e+07
Q8BWF0	Succinate-semialdehyde dehydrogenase, mitochondrial (EC 1.2.1.24) (Aldehyde dehydrogenase family 5 member A1) (NAD(+)-dependent succinic semialdehyde dehydrogenase)	Aldh5a1	2.43872e+06	2.44297e+06	1.84245e+06	1.83176e+06	2.75542e+06	2.58084e+06	6.08772e+06	5.26043e+06	6.04008e+06	6.43572e+06	4.36007e+06	4.67406e+06
P11881	Inositol 1,4,5-trisphosphate-gated calcium channel ITPR1 (IP3 receptor isoform 1) (IP3R 1) (InsP3R1) (Inositol 1,4,5 trisphosphate receptor) (Inositol 1,4,5-trisphosphate receptor type 1) (Inositol 1,4,5-trisphosphate-binding protein P400) (Protein PCD-6) (Purkinje cell protein 1) (Type 1 inositol 1,4,5-trisphosphate receptor) (Type 1 InsP3 receptor)	Itpr1	1.52765e+06	1.0567e+06	1.10247e+06	117048	377005	455015	4.2146e+06	3.7433e+06	7.48747e+06	7.38207e+06	1.05581e+06	4.69843e+06
Q9CR68	Cytochrome b-c1 complex subunit Rieske, mitochondrial (EC 7.1.1.8) (Complex III subunit 5) (Cytochrome b-c1 complex subunit 5) (Rieske iron-sulfur protein) (RISP) (Rieske protein UQCRFS1) (Ubiquinol-cytochrome c reductase iron-sulfur subunit) [Cleaved into: Cytochrome b-c1 complex subunit 9 (Su9) (Subunit 9) (8 kDa subunit 9) (Complex III subunit IX) (Cytochrome b-c1 complex subunit 11) (UQCRFS1 …	Uqcrfs1	2.37985e+06	2.58351e+06	3.25081e+06	2.00701e+06	3.61673e+06	3.50741e+06	2.0383e+07	2.55218e+07	2.05767e+07	2.24054e+07	1.96381e+07	2.37674e+07
Q9CQ60	6-phosphogluconolactonase (6PGL) (EC 3.1.1.31)	Pgls	750654	1.61152e+06	2.59906e+06	1.32243e+06	2.38366e+06	1.33621e+06	5.50792e+06	6.87645e+06	1.22016e+07	1.62468e+07	9.44763e+06	1.16412e+07
P34928	Apolipoprotein C-I (Apo-CI) (ApoC-I) (Apolipoprotein C1) [Cleaved into: Truncated apolipoprotein C-I]	Apoc1	3.92068e+06	4.99733e+06	3.83201e+06	3.63654e+06	4.73343e+06	4.73821e+06	1.24916e+07	1.26321e+07	1.46497e+07	2.17246e+07	1.28224e+07	1.12444e+07
P70670	Nascent polypeptide-associated complex subunit alpha, muscle-specific form (Alpha-NAC, muscle-specific form) (skNAC)	Naca	143758	258897	167498	226642	551114	363411	321450	538201	375496	208405	355318	200340
Q68FL4	Putative adenosylhomocysteinase 3 (AdoHcyase 3) (EC 3.13.2.1) (Long-IRBIT) (S-adenosyl-L-homocysteine hydrolase 3) (S-adenosylhomocysteine hydrolase-like protein 2)	Ahcyl2	37771.3	12629.5	0	3623.3	136468	70191.6	1.41135e+06	1.15546e+06	152834	160579	454752	750638
Q99KK7	Dipeptidyl peptidase 3 (EC 3.4.14.4) (Dipeptidyl aminopeptidase III) (Dipeptidyl arylamidase III) (Dipeptidyl peptidase III) (DPP III) (Enkephalinase B)	Dpp3	493818	563752	893090	719991	465645	1.39577e+06	4.68967e+06	4.26864e+06	3.52487e+06	4.09223e+06	2.72254e+06	3.34269e+06
Q64213	Splicing factor 1 (CW17) (Mammalian branch point-binding protein) (BBP) (mBBP) (Transcription factor ZFM1) (mZFM) (Zinc finger gene in MEN1 locus) (Zinc finger protein 162)	Sf1	181400	469133	201914	142947	220412	175236	392049	482275	2.95195e+06	1.51235e+06	242836	2.4201e+06
Q62383	Transcription elongation factor SPT6	Supt6h	250268	252037	204369	179408	138113	332313	2.19202e+06	2.30696e+06	6.07944e+06	6.67659e+06	2.23668e+06	2.11995e+06
P26231	Catenin alpha-1 (102 kDa cadherin-associated protein) (CAP102) (Alpha E-catenin)	Ctnna1	241505	394718	525974	583164	427877	725533	1.33331e+06	1.44953e+06	1.66051e+06	3.37245e+06	973929	401212
Q99MN1	Lysine--tRNA ligase (EC 2.7.7.-) (EC 6.1.1.6) (Lysyl-tRNA synthetase) (LysRS)	Kars1	430728	430068	243802	442845	466866	721233	2.18273e+06	1.44195e+06	9.14027e+06	3.32629e+06	2.29685e+06	2.66812e+06
Q9JLT4	Thioredoxin reductase 2, mitochondrial (EC 1.8.1.9) (Thioredoxin reductase TR3)	Txnrd2	362716	885247	9992.4	784039	106631	23638.3	477849	944375	259997	590279	985104	763827
Q3TMH2	Secernin-3	Scrn3	232731	983323	290645	451572	740776	618119	3.71439e+06	4.8572e+07	1.29118e+08	1.0722e+07	4.82635e+07	4.84216e+07
Q08091	Calponin-1 (Basic calponin) (Calponin H1, smooth muscle)	Cnn1	424503	370753	338360	2.15422e+06	171446	267288	1.31471e+06	2.31009e+06	2.17425e+06	584350	1.83897e+06	1.57924e+06
P28665	Murinoglobulin-1 (MuG1)	Mug1	1.1373e+06	1.61924e+06	1.72212e+06	873974	1.41993e+06	2.15494e+06	9.38476e+06	6.61891e+06	1.19394e+07	1.06256e+07	7.60767e+06	4.78678e+06
P11352	Glutathione peroxidase 1 (GPx-1) (GSHPx-1) (EC 1.11.1.9) (Cellular glutathione peroxidase) (Phospholipid-hydroperoxide glutathione peroxidase GPX1) (EC 1.11.1.12) (Selenium-dependent glutathione peroxidase 1)	Gpx1	3.05145e+07	2.89775e+07	2.90099e+07	2.75399e+07	3.8443e+07	3.52637e+07	1.58443e+08	1.75283e+08	1.43716e+08	1.53482e+08	2.07546e+08	1.50726e+08
P15331	Peripherin	Prph	517691	247267	808129	0	331234	1.66614e+06	3.50306e+06	3.59988e+06	4.30868e+06	418249	822131	696182
Q9D113	DNL-type zinc finger protein (Hsp70-escort protein 1) (HEP1) (mtHsp70-escort protein)	Dnlz	3.76544e+06	417415	1.84069e+06	81422.5	997314	9.12661e+06	1.37812e+06	477579	195818	460540	542192	634792
Q9QZ25	Vascular non-inflammatory molecule 3 (Vanin-3)	Vnn3	44884	71609.5	49993.4	76706.2	97954.4	140167	923543	166989	2.93354e+06	4.74054e+06	1.11746e+06	1.1107e+06
Q9QYB5	Gamma-adducin (Adducin-like protein 70)	Add3	364473	263116	110423	196081	426565	194786	610965	90651.3	320092	851853	2.31449e+06	2481361
P11983	T-complex protein 1 subunit alpha (TCP-1-alpha) (CCT-alpha) (Tailless complex polypeptide 1A) (TCP-1-A) (Tailless complex polypeptide 1B) (TCP-1-B)	Tcp1	738308	876208	1.09035e+06	1.18343e+06	1.43889e+06	635252	2.51234e+06	1.21601e+06	1.95355e+06	4.0802e+06	1.03121e+06	2.13906e+06
Q9CQ65	S-methyl-5'-thioadenosine phosphorylase (EC 2.4.2.28) (5'-methylthioadenosine phosphorylase) (MTA phosphorylase) (MTAP) (MTAPase)	Mtap	5.38399e+06	1.05005e+06	297335	177849	2.0043e+06	1.34518e+06	2.8369e+06	2.83827e+06	1.32624e+06	2.35437e+06	1.53275e+06	1.88376e+06
Q8VCF0	Mitochondrial antiviral-signaling protein (MAVS) (CARD adapter inducing interferon beta) (Cardif) (Interferon beta promoter stimulator protein 1) (IPS-1) (Virus-induced-signaling adapter) (VISA)	Mavs	109238	232398	252856	414014	154053	222044	1.59382e+06	5.43862e+07	3.88758e+07	37656460	877349	1.11652e+07
A2AJA9	Apical junction component 1 homolog	Ajm1	10460	46252.1	26181.7	60999.4	105384	125386	432975	572954	1.97549e+06	1.32059e+06	152436	193140
P48036	Annexin A5 (Anchorin CII) (Annexin V) (Annexin-5) (Calphobindin I) (CPB-I) (Endonexin II) (Lipocortin V) (Placental anticoagulant protein 4) (PP4) (Placental anticoagulant protein I) (PAP-I) (Thromboplastin inhibitor) (Vascular anticoagulant-alpha) (VAC-alpha)	Anxa5	8.73492e+06	9.86941e+06	9.14045e+06	1.2304e+07	1.24687e+07	1.35417e+07	5.64762e+07	5.30252e+07	6.77686e+07	7.02634e+07	9.32577e+07	8.94872e+07
O08677	Kininogen-1 [Cleaved into: Kininogen-1 heavy chain; Bradykinin; Kininogen-1 light chain]	Kng1	939486	925412	806400	1.07111e+06	1.32105e+06	1.59744e+06	2.59562e+06	2.1361e+06	3.39557e+06	3.39866e+06	1.37184e+06	2.42955e+06
Q8BTY1	Kynurenine--oxoglutarate transaminase 1 (EC 2.6.1.7) (Cysteine-S-conjugate beta-lyase) (EC 4.4.1.13) (Glutamine transaminase K) (GTK) (Glutamine--phenylpyruvate transaminase) (EC 2.6.1.64) (Kynurenine aminotransferase 1) (Kynurenine aminotransferase I) (KATI) (Kynurenine--oxoglutarate transaminase I)	Kyat1	697334	802501	433517	388291	1.24763e+06	1.13613e+06	342801	337092	830335	604216	866438	682371
Q91ZU6	Dystonin (Bullous pemphigoid antigen 1) (BPA) (Dystonia musculorum protein) (Hemidesmosomal plaque protein) (Microtubule actin cross-linking factor 2)	Dst	300895	296655	219744	157303	511089	378478	900163	993812	884366	997536	372202	235440
Q3URQ0	Testis-expressed protein 10	Tex10	111795	26450.2	262159	158861	221862	156719	999108	1.00108e+06	985476	1.05003e+06	754912	1.30471e+06
Q9EQJ0	Two pore calcium channel protein 1 (Voltage-dependent calcium channel protein TPC1)	Tpcn1	17650.4	0	44745.7	39383.1	52402.9	0	2.23866e+06	3.19053e+06	2.31384e+06	65075.6	151178	276135
P62962	Profilin-1 (Profilin I)	Pfn1	1.63165e+07	1.78965e+07	2.07115e+07	2.09074e+07	2.59156e+07	3.66085e+07	7.73916e+07	7.65457e+07	8.94661e+07	7.16262e+07	8.82097e+07	6.15497e+07
Q9DBG1	Sterol 26-hydroxylase, mitochondrial (EC 1.14.15.15) (5-beta-cholestane-3-alpha,7-alpha,12-alpha-triol 26-hydroxylase) (Cytochrome P-450C27/25) (Cytochrome P450 27) (Sterol 27-hydroxylase) (Vitamin D(3) 25-hydroxylase)	Cyp27a1	1.84822e+06	2.56001e+06	2.01567e+06	2.33855e+06	3.10027e+06	4.00685e+06	9.29039e+06	9.15144e+06	2.15624e+07	9.60912e+06	1.20134e+07	1.33544e+07
P97450	ATP synthase-coupling factor 6, mitochondrial (ATPase subunit F6) (ATP synthase peripheral stalk subunit F6)	Atp5pf	9.94847e+06	1.03679e+07	1.1126e+07	1.14709e+07	2.2662e+07	2.16046e+07	3.60176e+07	5.62137e+07	3.70193e+07	3.23264e+07	3.53939e+07	3.80496e+07
Q8BH57	WD repeat-containing protein 48 (USP1-associated factor 1)	Wdr48	35440.5	56590.1	187731	161052	332648	41867.8	67419.2	518522	516294	217275	1.08929e+06	1.46169e+06
Q4ACU6	SH3 and multiple ankyrin repeat domains protein 3 (Shank3) (Proline-rich synapse-associated protein 2) (ProSAP2) (SPANK-2)	Shank3	559437	524610	249485	1.09915e+06	250152	214565	1.30042e+06	2.31788e+06	1.58634e+06	1.65196e+06	1.4815e+06	1.05112e+06
Q8BH35	Complement component C8 beta chain (Complement component 8 subunit beta)	C8b	784955	332447	409819	390853	305718	121220	278153	281157	493359	586460	267875	1.05969e+06
Q8R081	Heterogeneous nuclear ribonucleoprotein L (hnRNP L)	Hnrnpl	1.41851e+06	351953	934272	747995	1.1794e+06	3.95355e+06	2.33223e+06	1.68526e+06	881771	745287	554136	1.08131e+06
Q99L13	3-hydroxyisobutyrate dehydrogenase, mitochondrial (HIBADH) (EC 1.1.1.31)	Hibadh	2.3634e+06	2.78666e+06	4.31644e+06	5.03206e+06	4.55494e+06	5.74314e+06	2.56987e+07	2.63388e+07	1.64382e+07	1.6635e+07	1.76186e+07	1.82645e+07
Q64010	Adapter molecule crk (Proto-oncogene c-Crk) (p38)	Crk	0	78215.8	151363	0	18562.9	0	1.33975e+06	1.30124e+06	607566	6.36351e+06	1.2022e+06	1.27236e+06
Q3UQV5	Kelch repeat and BTB domain-containing protein 8	Kbtbd8	124392	93959.7	69062	39150.3	25495.7	46631.1	477727	381169	1.14585e+06	4.30913e+06	2.51257e+06	167329
Q91YQ5	Dolichyl-diphosphooligosaccharide--protein glycosyltransferase subunit 1 (Dolichyl-diphosphooligosaccharide--protein glycosyltransferase 67 kDa subunit) (Ribophorin I) (RPN-I) (Ribophorin-1)	Rpn1	2.53619e+06	2.4614e+06	1.01359e+06	1.30349e+06	3.17926e+06	2.71979e+06	5.50978e+06	5.68696e+06	8.13613e+06	5.71093e+06	6.65841e+06	8.43901e+06
P60843	Eukaryotic initiation factor 4A-I (eIF-4A-I) (eIF4A-I) (EC 3.6.4.13) (ATP-dependent RNA helicase eIF4A-1)	Eif4a1	616345	2.19406e+06	1.70069e+06	1.9276e+06	2.76465e+06	2.27238e+06	7.63369e+06	1.24418e+07	7.46329e+06	7.44468e+06	6.41086e+06	1.00249e+07
Q91VA0	Acyl-coenzyme A synthetase ACSM1, mitochondrial (EC 6.2.1.2) (Acyl-CoA synthetase medium-chain family member 1) (Benzoate--CoA ligase) (EC 6.2.1.25) (Butyrate--CoA ligase 1) (Butyryl-coenzyme A synthetase 1) (Lipoate-activating enzyme) (Middle-chain acyl-CoA synthetase 1)	Acsm1	5.04847e+06	6.98845e+06	4.8494e+06	5.05602e+06	9.5754e+06	9.45579e+06	2.6645e+07	2.96058e+07	2.14675e+07	1.98437e+07	2.09522e+07	1.84034e+07
Q5GH67	XK-related protein 4 [Cleaved into: XK-related protein 4, processed form]	Xkr4	639109	402078	253709	379403	1.10935e+06	183376	373775	419601	1.66424e+06	1.15584e+06	476014	132470
P70389	Insulin-like growth factor-binding protein complex acid labile subunit (ALS)	Igfals	196747	548015	454403	498938	410140	39667.4	521270	88351.2	395706	100583	559400	1.08192e+06
Q8C3Y4	Kinetochore-associated protein 1	Kntc1	46632.2	225054	40653.2	108833	107310	78249.6	148944	210939	473631	263255	80994.1	75255.5
O54991	Contactin-associated protein 1 (Caspr) (Caspr1) (MHDNIV) (NCP1) (Neurexin IV) (Neurexin-4) (Paranodin)	Cntnap1	48354.7	245163	160151	3926.87	19963.2	52846.2	477566	1.25447e+06	37123.6	327731	95092.6	1.44439e+06
Q6PHU5	Sortilin (Neurotensin receptor 3) (NTR3) (mNTR3)	Sort1	104865	31574.4	11039.7	39333.5	453165	629347	1.38461e+06	1.27605e+06	654353	1.55791e+06	212778	877159
[truncated: 986 more rows]

## Sheet: Tab 2
© 2000-2023 QIAGEN. All rights reserved.				1: If cell is empty, z-score could not be predicted by IPA Software
Ingenuity Canonical Pathways	-log(p-value)	Ratio	z-score1	Molecules
[truncated: 1,001 more rows]

## Sheet: Tab 3
© 2000-2023 QIAGEN. All rights reserved.
[truncated: 1,785 more rows]
