# Supplementary material for: Identification of regulatory networks and crosstalk factors in brown adipose tissue and liver of a cold-exposed cardiometabolic mouse model
Source: Cardiovasc Diabetol. 2024 Aug 14;23:298. doi: 10.1186/s12933-024-02397-7 (PMC11325583; doi:10.1186/s12933-024-02397-7)
Supplement: Supplementary file 4 — Supplementary Material 4. [file 12933_2024_2397_MOESM4_ESM.xlsx]

## Sheet: Tab Summary
Additional file 4
Sub-dataset	Description
Tab 1	BAT: Network analysis between transcription factors, miRNAs, and downstream targets
Tab 2	Liver: Network analysis between transcription factors, miRNAs, and downstream targets

## Sheet: Tab1
Transcription factors	miRNA	Downstream target
HOXA10	miR-9-5p	HSP90AA1
RB1|SMARCA4|STAT3|HOXA10|YAP1	miR-9-5p	FN1
SMARCA4|FOXA1|NURP1	miR-9-5p	ALDOC
YAP1	miR-16-5	UGP2
BCL6|KLF15|VDR	miR-9-5p	ACOX1
FOXA1|STAT5B|CCND1|KAT5|HOXA10|YAP1|VDR	miR-16-5	EGFR
SMARCA4|FOXA1	miR-9-5p	HK1
MLXIPL|KAT5|KLF15	miR-16-5	GPAM
SMARCA4|FOXA1|ASXL1|STAT3	miR-9-5p	PGK1

## Sheet: Tab2
Transcription factors	miRNAs	Downstream target
MDM4|PML|YY1|MTDH|FOS	mir-122	VIM
PPARGC1B|PPARGC1A|TEAD1	miR-9-5p	ATP5PO
CLPB|KDM5A|RB1|TEAD1	miR-9-5p	UQCRC1
MTDH	mir-1	ANXA2
KDM5A	miR-127-3p|miR-299a-3p|miR-344d-3p|miR-379-5p|miR-381-3p|miR-409-3p |miR-411-5p|miR-431-5p|miR-433-3p|miR-494-3p|miR-495-3p|miR-541-5p|miR-543-3p	TIMM44
MTDH	mir-1	CDH2
PML|BCL6|FOS|PPARGC1A	miR-9-5p	ACOX1
RB1|MTDH|XBP1	miR-9-5p	COL4A1
PPARGC1B|FOS|PPARGC1A|TEAD1	miR-127-3p|miR-299a-3p|miR-344d-3p|miR-379-5p|miR-381-3p|miR-409-3p |miR-411-5p|miR-431-5p|miR-433-3p|miR-494-3p|miR-495-3p|miR-541-5p|miR-543-3p	CYCS
RB1|XBP1|EPAS1|FOS|EP300	miR-9-5p|mir-1|mir-133	FN1
TEAD1	miR-9-5p	ATP5F1C
YY1|XBP1|BCR	mir-1	CALR
BCR|TEAD1	miR-9-5p	CYC1
NRIP1|EP300|TEAD1	miR-9-5p	CPT2
RB1|FOS|EP300	mir-133	DNMT1
YY1|PPARGC1B|ZBTB7B|PPARGC1A|TEAD1	miR-9-5p	Cox5b
NRIP1|KDM5A|RB1|BCR|ZBTB7B|PPARGC1A|TEAD1	miR-9-5p	SDHB
TEAD1	miR-9-5p	NDUFB7
BCR	miR-9-5p	HK1
YY1|FOS	mir-122	KIF5B
HNF4G|XBP1|PPARGC1A	mir-122	CYP1A2
KDM5A|RB1|BCR	miR-9-5p	COX7A2
CLPB|KDM5A|RB1|TEAD1	miR-9-5p	NDUFA10
XBP1	mir-1	PPIB
CLPB|PPARGC1A|TEAD1	miR-9-5p	SDHA
HNF4G|RB1	mir-122	LAMC1
BCR|EP300	mir-122	ALDOA
PPARGC1B|PPARGC1A|TEAD1	miR-9-5p	ATP5F1B
