# Supplementary material for: Identification of regulatory networks and crosstalk factors in brown adipose tissue and liver of a cold-exposed cardiometabolic mouse model
Source: Cardiovasc Diabetol. 2024 Aug 14;23:298. doi: 10.1186/s12933-024-02397-7 (PMC11325583; doi:10.1186/s12933-024-02397-7)
Supplement: Supplementary file 5 — Supplementary Material 5. [file 12933_2024_2397_MOESM5_ESM.xlsx]

## Sheet: Tab summary
Additional file 5
Sub-dataset	Description
Tab 1	Analysis of secreted proteins from BAT
Tab2	Ligand receptors pairs from the analyzed databases
Tab3	Secreted ligands in BAT and receptors in liver present in at least one of the databases

## Sheet: Tab 1
			Secretome 2.0		LocTree3			Uniprot
Index	ProtID	Symbol	Score	SignalP	Score	Localization	GO	GeneID	Subcellular location [CC]	STRING	S>0.6	SP	secreted/extracellular			SEL
1	P67778	Phb1	0.454	1	45	mitochondrion membrane	integral to membrane GO:0016021(IEA); mitochondrial respiratory chain complex I GO:0005747(IDA); plasmodesma GO:0009506(IDA);	18673	Mitochondrion inner membrane. Nucleus. Cell membrane. Cytoplasm.	ENSMUSP00000119603	0	1	0	0	0	0
2	Q91VM9	Ppa2	0.631	1	50	cytoplasm	cytoplasm GO:0005737(IEA);	74776	Mitochondrion.	ENSMUSP00000029644	1	1	0	0	0	0
3	Q9CQC7	Ndufb4	0.323	0	70	mitochondrion membrane	integral to membrane GO:0016021(IEA); mitochondrial inner membrane GO:0005743(IEA); respiratory chain GO:0070469(IEA);	100042503;68194	Mitochondrion inner membrane. Single-pass membrane protein. Matrix side.	ENSMUSP00000023514	0	0	0	0	0	0
4	Q68FD5	Cltc	0.437	0	39	nucleus	nucleus GO:0005634	67300	Cytoplasmic vesicle membrane. Peripheral membrane protein. Cytoplasmic side. Membrane, coated pit. Peripheral membrane protein. Cytoplasmic side. Melanosome. Cytoplasm, cytoskeleton, spindle. Note=Cytoplasmic face of coated pits and vesicles. In complex with TACC3 and CKAP5 (forming the TACC3/ch-TOG/clathrin complex) localized to inter-microtubule bridges in mitotic spindles.	ENSMUSP00000099475	0	0	0	0	0	0
5	P01027	C3	0.536	1	100	secreted	extracellular space GO:0005615(IEA); extracellular vesicular exosome GO:0070062(IEA);	12266	Secreted.	ENSMUSP00000024988	0	1	1	1	1	1
6	Q3ULD5	Mccc2	0.516	1	86	mitochondrion	cytosol GO:0005829(TAS); mitochondrial matrix GO:0005759(TAS);	78038	Mitochondrion matrix.	ENSMUSP00000022148	0	1	0	0	0	0
7	Q9WTI7	Myo1c	0.283	0	40	cytoplasm	brush border GO:0005903(IDA); cell cortex GO:0005938(IDA); myosin complex GO:0016459(ISS);	17913	Cytoplasm. Nucleus. Cytoplasm, cell cortex. Cell projection, stereocilium membrane. Cytoplasmic vesicle. Cell projection, ruffle membrane. Note=Colocalizes with CABP1 and CIB1 at cell margin, membrane ruffles and punctate regions on the cell membrane (PubMed:17994197). Colocalizes in adipocytes with GLUT4 at actin-based membranes (PubMed:12490950). Colocalizes with GLUT4 at insulin-induced ruffle…	ENSMUSP00000104069	0	0	0	0	0	0
8	Q9R1P4	Psma1	0.345	0	14	nucleus	male germ cell nucleus GO:0001673(IDA); proteasome core complex, alpha-subunit complex GO:0019773(IEA);	26440	Cytoplasm. Nucleus. Note=Translocated from the cytoplasm into the nucleus following interaction with AKIRIN2, which bridges the proteasome with the nuclear import receptor IPO9.	ENSMUSP00000033008	0	0	0	0	0	0
9	P63038	Hspd1	0.32	0	99	mitochondrion	mitochondrial matrix GO:0005759(IEA);	15510	Mitochondrion matrix.	ENSMUSP00000027123	0	0	0	0	0	0
10	Q91X72	Hpx	0.723	1	100	secreted	extracellular space GO:0005615(IEA);	15458	Secreted.	ENSMUSP00000033185	1	1	1	1	1	1
11	Q7TQI3	Otub1	0.406	0	100	cytoplasm	cytoplasm GO:0005737(IEA);	107260	Cytoplasm.	ENSMUSP00000025679	0	0	0	0	0	0
12	P29758	Oat	0.407	0	100	mitochondrion	mitochondrial matrix GO:0005759(IEA); mitochondrion GO:0005739(IDA);	18242	Mitochondrion matrix.	ENSMUSP00000081544	0	0	0	0	0	0
13	Q60930	Vdac2	0.589	0	46	mitochondrion membrane	mitochondrial inner membrane GO:0005743; integral to membrane GO:0016021;	22334	Mitochondrion outer membrane. Membrane. Note=May localize to non-mitochondrial membranes.	ENSMUSP00000022293	0	0	0	0	0	0
14	Q00612	G6pdx	0.424	0	44	cytoplasm	cytosol GO:0005829(IDA);	14381	Cytoplasm, cytosol. Membrane. Peripheral membrane protein.	ENSMUSP00000004327	0	0	0	0	0	0
15	Q80X50	Ubap2l	0.115	0	25	secreted	extracellular region GO:0005576(IEA);	74383	Nucleus. Chromosome. Cytoplasm. Cytoplasm, Stress granule. Note=Associates with nuclear chromatin.	ENSMUSP00000066138	0	0	1	1	0	0
16	Q8CC88	Vwa8	0.296	0	8	nucleus	nucleoplasm GO:0005654(IDA);	219189	Mitochondrion.	ENSMUSP00000048925	0	0	0	0	0	0
17	Q9CYH2	Prxl2a	0.723	1	86	cytoplasm	cytoplasm GO:0005737(IDA); mitochondrion GO:0005739(IEA);	70564	Cytoplasm. Secreted. Note=Secreted from mature adipocytes but not from preadipocytes.	ENSMUSP00000022317	1	1	0	0	1	1
18	P52480	Pkm	0.418	0	40	cytoplasm	cell surface GO:0009986(IDA); cytoplasm GO:0005737(IEA); hyphal cell wall GO:0030446(IDA); plasma membrane GO:0005886(IDA); yeast-form cell wall GO:0030445(IDA);	18746	Cytoplasm. Nucleus. Note=Translocates to the nucleus in response to various signals, such as EGF receptor activation or apoptotic stimuli. Nuclear translocation is promoted by acetylation by EP300. Deacetylation by SIRT6 promotes its nuclear export in a process dependent of XPO4, thereby suppressing its ability to activate transcription and promote tumorigenesis.	ENSMUSP00000034834	0	0	0	0	0	0
19	Q9Z0S1	Bpnt1	0.652	0	15	cytoplasm	cytoplasm GO:0005737(IEA);	23827	NA	ENSMUSP00000027916	1	0	0	0	0	0
20	P11276	Fn1	0.375	1	100	secreted	apical plasma membrane GO:0016324(IDA); basement membrane GO:0005604(IDA); endoplasmic reticulum-Golgi intermediate compartment GO:0005793(IEA); fibrinogen complex GO:0005577(IEA);	14268	Secreted, extracellular space, extracellular matrix. Secreted	ENSMUSP00000054499	0	1	1	0	1	1
21	P17710	Hk1	0.352	0	27	chloroplast membrane	chloroplast outer membrane GO:0009707(IEA); integral to membrane GO:0016021(IEA);	15275	Mitochondrion outer membrane. Peripheral membrane protein. Cytoplasm, cytosol. Note=The mitochondrial-binding peptide (MBP) region promotes association with the mitochondrial outer membrane (By similarity). Dissociates from the mitochondrial outer membrane following inhibition by N-acetyl-D-glucosamine, leading to relocation to the cytosol (PubMed:27374331). Mitochondrion outer membrane. Peripher…	ENSMUSP00000097282	0	0	0	0	0	0
22	Q80W93	Hydin	NA	NA	15	cytoplasm	striated muscle myosin thick filament GO:0005863(IDA);	244653	Cell projection, cilium. Cytoplasm, cytoskeleton, cilium axoneme8. Note=Localizes in the cilium axoneme in a SPEF1-dependent manner.	ENSMUSP00000046204	1	NA	0	0	0	0
23	P54775	Psmc4	0.519	0	25	mitochondrion	HslUV protease complex GO:0009376(IEA);	23996	Cytoplasm. Nucleus.	ENSMUSP00000032824	0	0	0	0	0	0
24	Q8CAQ8	Immt	0.283	0	11	cytoplasm	cytoplasm GO:0005737(IEA); cytoskeleton GO:0005856(IEA); midbody GO:0030496(IDA);	76614	Mitochondrion inner membrane. Single-pass membrane protein. Mitochondrion.	ENSMUSP00000066181	0	0	0	0	0	0
25	Q9Z2I0	Letm1	0.344	0	80	mitochondrion membrane	integral to membrane GO:0016021(IEA); mitochondrial inner membrane GO:0005743(IDA);	56384	Mitochondrion inner membrane. Single-pass membrane protein.	ENSMUSP00000005431	0	0	0	0	0	0
26	Q9CZJ2	Hspa12b	0.393	0	21	endoplasmic reticulum	endoplasmic reticulum GO:0005783;	72630	NA	ENSMUSP00000096950	0	0	0	0	0	0
27	Q64727	Vcl	0.215	0	10	secreted	actin cytoskeleton GO:0015629(IEA); apical junction complex GO:0043296(IDA); cell-cell adherens junction GO:0005913(IDA);	22330	Cell membrane. Peripheral membrane protein. Cytoplasmic side. Cell junction, adherens junction. Cell junction, focal adhesion. Cytoplasm, cytoskeleton. Cell membrane, sarcolemma. Peripheral membrane protein. Cytoplasmic side. Cell projection, podosome. Note=Recruitment to cell-cell junctions occurs in a myosin II-dependent manner. Interaction with CTNNB1 is necessary for its localization to the c…	ENSMUSP00000022369	0	0	1	0	0	0
28	Q64521	Gpd2	0.429	1	94	mitochondrion	glycerol-3-phosphate dehydrogenase complex GO:0009331(IEA); mitochondrion GO:0005739(IEA);	14571	Mitochondrion inner membrane.	ENSMUSP00000108237	0	1	0	0	0	0
29	Q9CQF4	Mtres1	0.431	0	37	nucleus	nucleus GO:0005634	67851	Mitochondrion matrix.	ENSMUSP00000019932	0	0	0	0	0	0
30	P01872	Ighm	0.604	0	NA	NA	NA	16019	Secreted. Note=During differentiation, B-lymphocytes switch from expression of membrane-bound IgM to secretion of IgM. Cell membrane. Single-pass membrane protein.	NA	1	0	0	0	1	1
31	Q99LC5	Etfa	0.625	1	99	mitochondrion	mitochondrial matrix GO:0005759(IEA);	110842	Mitochondrion matrix.	ENSMUSP00000034866	1	1	0	0	0	0
32	Q61838	Pzp	0.592	1	100	secreted	extracellular region GO:0005576(TAS); extracellular space GO:0005615(IEA);	11287	Secreted.	ENSMUSP00000032510	0	1	1	1	1	1
33	P97352	S100a13	0.773	0	30	cytoplasm	nucleus GO:0005634(IDA); protein complex GO:0043234(NAS); sarcoplasmic reticulum GO:0016529(IDA);	20196	Cytoplasm. Secreted. Note=Secretion is mediated by exposure to stress and requires copper ions.	ENSMUSP00000047737	1	0	0	0	1	1
34	Q99MN9	Pccb	0.505	1	95	mitochondrion	mitochondrial matrix GO:0005759(IEA); mitochondrion GO:0005739(TAS);	66904	Mitochondrion matrix.	ENSMUSP00000035116	0	1	0	0	0	0
35	P59325	Eif5	0.209	0	93	nucleus	nucleus GO:0005634	217869	Cytoplasm.	ENSMUSP00000126825	0	0	0	0	0	0
36	Q8K0D5	Gfm1	0.469	0	100	mitochondrion	mitochondrion GO:0005739(IDA);	28030	Mitochondrion.	ENSMUSP00000076503	0	0	0	0	0	0
37	P11404	Fabp3	0.439	0	100	cytoplasm	cytoplasm GO:0005737(IEA);	14077	Cytoplasm.	ENSMUSP00000070709	0	0	0	0	0	0
38	Q9DCZ4	Apoo	0.264	1	56	mitochondrion membrane	mitochondrial inner membrane GO:0005743; integral to membrane GO:0016021;	68316	Mitochondrion inner membrane. Single-pass membrane protein. Mitochondrion. Endoplasmic reticulum membrane. Golgi apparatus membrane. Note=Exists in three distinct forms: a glycosylated and secreted form, an ER/Golgi-resident form and a non-glycosylated mitochondrial form.	ENSMUSP00000109531	0	1	0	0	1	1
39	P07901	Hsp90aa1	0.174	0	83	cytoplasm	cytoplasm GO:0005737(IEA);	15519	Nucleus. Cytoplasm. Melanosome. Cell membrane. Mitochondrion.	ENSMUSP00000091921	0	0	0	0	0	0
40	P62827	Ran	0.582	0	98	nucleus	chromatin GO:0000785(IEA); nucleus GO:0005634(IEA);	19384	Nucleus. Nucleus envelope. Cytoplasm, cytosol. Cytoplasm. Melanosome. Note=Predominantly nuclear during interphase. Becomes dispersed throughout the cytoplasm during mitosis (By similarity). Identified by mass spectrometry in melanosome fractions from stage I to stage IV (By similarity).	ENSMUSP00000031383	0	0	0	0	0	0
41	Q00519	Xdh	0.504	0	39	cytoplasm	cytoplasm GO:0005737(IEA);	22436	Cytoplasm. Peroxisome. Secreted.	ENSMUSP00000024866	0	0	0	0	1	1
42	Q9CQU0	Txndc12	0.9	1	100	endoplasmic reticulum	endoplasmic reticulum lumen GO:0005788(IEA);	66073	Endoplasmic reticulum lumen.	ENSMUSP00000030296	1	1	0	0	0	0
43	O35459	Ech1	0.6	0	11	mitochondrion	mitochondrial matrix GO:0005759(TAS);	51798	Mitochondrion. Peroxisome.	ENSMUSP00000066092	0	0	0	0	0	0
44	Q8K010	Oplah	0.374	0	39	cytoplasm	cytoplasm GO:0005737(IEA);	75475	NA	ENSMUSP00000129100	0	0	0	0	0	0
45	O08749	Dld	0.596	0	100	mitochondrion	acrosomal matrix GO:0043159(IDA); cilium GO:0005929(IDA); mitochondrial matrix GO:0005759(IEA); mitochondrion GO:0005739(IDA); nucleus GO:0005634(IEA);	13382	Mitochondrion matrix. Nucleus. Cell projection, cilium, flagellum. Cytoplasmic vesicle, secretory vesicle, acrosome. Note=Mainly localizes in the mitochondrion. A small fraction localizes to the nucleus, where the 2-oxoglutarate dehydrogenase complex is required for histone succinylation.	ENSMUSP00000106481	0	0	0	0	1	0
46	Q91VM5	Rbmxl1	0.299	0	96	nucleus	catalytic step 2 spliceosome GO:0071013(ISS); extracellular vesicular exosome GO:0070062(ISS); nuclear euchromatin GO:0005719(ISS); supraspliceosomal complex GO:0044530(ISS);	19656	Nucleus.	ENSMUSP00000048153	0	0	0	1	0	0
47	Q9WVE8	Pacsin2	0.608	0	32	nucleus	nucleus GO:0005634(ISS);	23970	Cytoplasm. Cytoplasm, cytoskeleton. Cytoplasmic vesicle membrane. Peripheral membrane protein. Cytoplasmic side. Cell projection, ruffle membrane. Peripheral membrane protein. Cytoplasmic side. Early endosome. Recycling endosome membrane. Cell membrane. Peripheral membrane protein. Cytoplasmic side. Cell projection. Membrane, caveola. Note=Detected at the neck of flask-shaped caveolae. Localizati…	ENSMUSP00000130098	1	0	0	0	0	0
48	Q8K389	Cdk5rap2	0.185	0	6	cytoplasm	actomyosin GO:0042641(IDA); cell leading edge GO:0031252(IDA); cell-cell junction GO:0005911(IDA); cytoplasm GO:0005737(IEA);	214444	Cytoplasm, cytoskeleton, microtubule organizing center, centrosome. Golgi apparatus. Cytoplasm. Note=Found in the pericentriolar region adhering to the surface of the centrosome and in the region of the centrosomal appendages. Due to the lack of interaction with EB1/MAPRE1, its localization to microtubule plus ends may not be conserved in mice (Probable). Localization to centrosomes versus Golgi …	ENSMUSP00000119891	0	0	0	0	0	0
49	P12382	Pfkl	0.424	0	32	cytoplasm	6-phosphofructokinase complex GO:0005945(IMP); mitochondrion GO:0005739(IDA);	18641	Cytoplasm.	ENSMUSP00000020522	0	0	0	0	0	0
50	P58059	Mrps21	0.78	0	100	mitochondrion	mitochondrial inner membrane GO:0005743(IDA); ribosome GO:0005840(IEA);	66292	Mitochondrion.	ENSMUSP00000066990	1	0	0	0	0	0
51	P11983	Tcp1	0.498	0	100	cytoplasm	acrosomal vesicle GO:0001669(IDA); cell body GO:0044297(IDA); cell junction GO:0030054(IEA); chaperonin-containing T-complex GO:0005832(IDA); Golgi apparatus GO:0005794(IDA); microtubule GO:0005874(IEA); nuclear heterochromatin GO:0005720(IDA); pericentriolar material GO:0000242(IDA); plasma membrane GO:0005886(IEA); zona pellucida receptor complex GO:0002199(IDA);	21454	Cytoplasm, cytosol. Cytoplasm, cytoskeleton, microtubule organizing center, centrosome.	ENSMUSP00000116108	0	0	0	0	0	0
52	P51660	Hsd17b4	0.541	0	91	peroxisome	mitochondrion GO:0005739(IEA); peroxisomal membrane GO:0005778(IEA); peroxisome GO:0005777(IDA);	15488	Peroxisome.	ENSMUSP00000025385	0	0	0	0	0	0
53	P34914	Ephx2	0.5	1	82	mitochondrion	mitochondrion GO:0005739;	13850	Cytoplasm. Peroxisome.	ENSMUSP00000069209	0	1	0	0	0	0
54	Q99PT1	Arhgdia	0.427	0	100	cytoplasm	cytoplasm GO:0005737(IEA); immunological synapse GO:0001772(IDA);	192662	Cytoplasm.	ENSMUSP00000063714	0	0	0	0	0	0
55	E9PV24	Fga	0.453	1	83	secreted	blood microparticle GO:0072562(IDA); cytoplasm GO:0005737(IDA); fibrinogen complex GO:0005577(IEA);	14161	Secreted.	ENSMUSP00000133117	0	1	1	0	1	1
56	P48758	Cbr1	0.598	0	100	cytoplasm	cytoplasm GO:0005737(IEA);	12408	Cytoplasm.	ENSMUSP00000049394	0	0	0	0	0	0
57	Q06890	Clu	0.638	1	97	secreted	extracellular region GO:0005576;	12759	Secreted. Nucleus. Cytoplasm. Mitochondrion membrane. Peripheral membrane protein. Cytoplasmic side. Cytoplasm, cytosol. Microsome. Endoplasmic reticulum. Mitochondrion. Mitochondrion membrane. Cytoplasm, perinuclear region. Cytoplasmic vesicle, secretory vesicle, chromaffin granule. Note=Can retrotranslocate from the secretory compartments to the cytosol upon cellular stress. Detected in perinuc…	ENSMUSP00000022616	1	1	1	1	1	1
58	O88569	Hnrnpa2b1	0.081	0	70	nucleus	nucleus GO:0005634(IEA); ribonucleoprotein complex GO:0030529(IEA);	53379	Nucleus. Nucleus, nucleoplasm. Cytoplasm. Cytoplasmic granule. Secreted, extracellular exosome. Note=Localized in cytoplasmic mRNP granules containing untranslated mRNAs. Component of ribonucleosomes. Not found in the nucleolus. Found in exosomes following sumoylation.	ENSMUSP00000110103	0	0	0	0	1	0
59	P54276	Msh6	0.275	0	82	nucleus	MutSalpha complex GO:0032301(IDA); nuclear chromatin GO:0000790(IEA); nuclear chromosome GO:0000228(IBA);	17688	Nucleus. Chromosome. Note=Associates with H3K36me3 via its PWWP domain.	ENSMUSP00000005503	0	0	0	0	0	0
60	Q8BXJ9	Tmem62	0.697	1	67	endoplasmic reticulum membrane	endoplasmic reticulum membrane GO:0005789; integral to membrane GO:0016021;	96957	Membrane. Multi-pass membrane protein.	ENSMUSP00000064310	1	1	0	0	0	0
61	Q9DCT8	Crip2	0.807	0	46	cytoplasm	cytoplasm GO:0005737(IDA);	68337	NA	ENSMUSP00000081943	1	0	0	0	0	0
62	Q9D6U8	Fam162a	0.288	0	56	mitochondrion	mitochondrion GO:0005739;	70186	Mitochondrion membrane. Single-pass membrane protein.	ENSMUSP00000004057	0	0	0	0	0	0
63	Q9D0K2	Oxct1	0.368	0	98	mitochondrion	mitochondrial matrix GO:0005759(IEA); mitochondrion GO:0005739(IDA);	67041	Mitochondrion.	ENSMUSP00000106318	0	0	0	0	0	0
64	Q9DBL1	Acadsb	0.562	0	90	mitochondrion	mitochondrial matrix GO:0005759(IEA); mitochondrion GO:0005739(TAS);	66885	Mitochondrion matrix.	ENSMUSP00000015829	0	0	0	0	0	0
65	Q9WUR2	Eci2	0.387	0	28	peroxisome membrane	integral to membrane GO:0016021(IEA); peroxisomal membrane GO:0005778(IEA);	23986	Mitochondrion. Peroxisome matrix.	ENSMUSP00000131735	0	0	0	0	0	0
66	P08249	Mdh2	0.449	0	100	mitochondrion	mitochondrial inner membrane GO:0005743(IDA); mitochondrial matrix GO:0005759(IEA); nucleus GO:0005634(IEA); plasma membrane GO:0005886(IEA);	17448	Mitochondrion matrix.	ENSMUSP00000019323	0	0	0	0	0	0
67	P40124	Cap1	0.347	0	20	cytoplasm	actin cortical patch GO:0030479(IDA);	12331	Cell membrane. Peripheral membrane protein.	ENSMUSP00000101862	0	0	0	0	0	0
68	Q99M87	Dnaja3	0.79	0	35	cytoplasm	cytosol GO:0005829(IDA); microtubule GO:0005874(IEA); microtubule cytoskeleton GO:0015630(IDA);	83945	Mitochondrion matrix. Cytoplasm, cytosol. Postsynaptic cell membrane. Peripheral membrane protein. Note=Recruited to the postsynaptic cell membrane of the neuromuscular junction through interaction with MUSK.	ENSMUSP00000053842	1	0	0	0	0	0
69	Q9D0M5	Dynll2	0.363	0	100	cytoplasm	centrosome GO:0005813(IEA); cytoplasm GO:0005737(IEA); dynein complex GO:0030286(NAS); microtubule GO:0005874(IEA); myosin complex GO:0016459(IDA);	68097	Cytoplasm, cytoskeleton.	ENSMUSP00000020775	0	0	0	0	0	0
70	Q91WM2	Hdhd5	0.564	0	19	mitochondrion	membrane GO:0016020(IEA); mitochondrion GO:0005739(IDA);	214932	NA	ENSMUSP00000074775	0	0	0	0	0	0
71	Q9DCV4	Rmdn1	0.46	0	80	cytoplasm	centrosome GO:0005813(IDA); microtubule GO:0005874(IEA); mitochondrion GO:0005739(IEA); spindle pole GO:0000922(IEA);	66302	Cytoplasm. Cytoplasm, cytoskeleton, spindle. Cytoplasm, cytoskeleton, spindle pole. Note=In interphase localizes in the cytoplasm, and during mitosis localizes to the spindle microtubules and spindle poles.	ENSMUSP00000029888	0	0	0	0	0	0
72	P50171	Hsd17b8	0.844	0	84	mitochondrion	mitochondrial envelope GO:0005740(IEA); mitochondrial matrix GO:0005759(IDA); plasma membrane GO:0005886(IEA);	14979	Mitochondrion matrix.	ENSMUSP00000038069	1	0	0	0	0	0
73	Q9CXS4	Cenpv	0.389	0	26	nucleus	nucleus GO:0005634	73139	Chromosome, centromere, kinetochore. Nucleus. Cytoplasm, cytoskeleton, spindle. Note=Enriched at the nuclear periphery and around the nucleolus. In mitotic cells, localizes to kinetochores from prometaphase to metaphase. At anaphase onset, transfers to the spindle midzone and then to the mid-body in telophase and cytokinesis.	ENSMUSP00000018653	0	0	0	0	0	0
74	Q64516	Gk	0.588	0	35	peroxisome	glycosome GO:0020015(NAS);	14933	Mitochondrion outer membrane. Peripheral membrane protein. Cytoplasmic side. Cytoplasm. Note=Bound to the mitochondrial surface or cytoplasmic.	ENSMUSP00000119564	0	0	0	0	0	0
75	P35505	Fah	0.604	0	82	cytoplasm	cytoplasm GO:0005737	14085	NA	ENSMUSP00000032865	1	0	0	0	0	0
76	P01631	KV2A7	0.808	0	NA	NA	NA	NA	NA	NA	1	0	0	0	0	0
77	O55042	Snca	0.738	0	78	cytoplasm	cytoplasm GO:0005737(IEA);	20617	Cytoplasm. Membrane. Nucleus. Synapse. Secreted. Cell projection, axon. Note=Membrane-bound in dopaminergic neurons (By similarity). Expressed and colocalized with SEPTIN4 in dopaminergic axon terminals, especially at the varicosities (PubMed:17296554).	ENSMUSP00000109907	1	0	0	0	1	0
78	Q8R2H9	Phospho1	0.505	0	43	cytoplasm	cytoplasm GO:0005737	237928	Extracellular vesicle. Note=Localizes to special class of extracellular vesicles, named matrix vesicles (MVs), which are released by osteogenic cells.	ENSMUSP00000057858	0	0	0	0	1	0
79	Q9D1L0	Chchd2	0.542	0	100	mitochondrion	mitochondrion GO:0005739(IDA);	14004	Nucleus. Mitochondrion. Mitochondrion intermembrane space. Note=Mainly localized in the intermembrane space.	ENSMUSP00000091835	0	0	0	0	0	0
80	Q9DCS3	Mecr	0.613	0	92	mitochondrion	mitochondrion GO:0005739(IDA);	26922	Mitochondrion.	ENSMUSP00000030742	1	0	0	0	0	0
81	Q924D0	Rtn4ip1	0.575	1	100	mitochondrion	mitochondrion GO:0005739(IDA);	170728	Mitochondrion. Mitochondrion outer membrane. Note=Colocalizes with the endoplasmic reticulum HSPA5 at spots corresponding to contacts with mitochondria.	ENSMUSP00000060940	0	1	0	0	0	0
82	Q61586	Gpam	0.377	0	96	mitochondrion membrane	integral to membrane GO:0016021(IEA); mitochondrial outer membrane GO:0005741(IDA);	14732	Mitochondrion outer membrane. Multi-pass membrane protein.	ENSMUSP00000057635	0	0	0	0	0	0
83	P18760	Cfl1	0.629	0	NA	NA	NA	12631	Nucleus matrix. Cytoplasm, cytoskeleton. Cell projection, ruffle membrane. Peripheral membrane protein. Cytoplasmic side. Cell projection, lamellipodium membrane. Peripheral membrane protein. Cytoplasmic side. Cell projection, lamellipodium. Cell projection, growth cone. Cell projection, axon. Note=Colocalizes with the actin cytoskeleton in membrane ruffles and lamellipodia. Detected at the cleav…	ENSMUSP00000112259	1	0	0	0	0	0
84	P26043	Rdx	0.386	0	24	nucleus	mediator complex GO:0016592(IEA);	19684	Cell membrane. Peripheral membrane protein. Cytoplasmic side. Cytoplasm, cytoskeleton. Cleavage furrow. Cell projection, microvillus. Note=Highly concentrated in the undercoat of the cell-to-cell adherens junction and the cleavage furrow in the interphase and mitotic phase, respectively.	ENSMUSP00000000590	0	0	0	0	0	0
85	Q8BVA5	Ldah	0.396	0	33	secreted	extracellular region GO:0005576;	68832	Lipid droplet. Endoplasmic reticulum. Note=Localizes to the endoplasmic reticulum in absence of lipid droplets and translocates to lipid droplets upon lipid storage induction.	ENSMUSP00000042285	0	0	1	1	0	0
86	O08756	Hsd17b10	0.599	0	NA	NA	NA	15108	Mitochondrion. Mitochondrion matrix, mitochondrion nucleoid.	ENSMUSP00000026289	0	0	0	0	0	0
87	Q9R1M5	Nlrp5	0.324	0	17	cytoplasm	cytoplasm GO:0005737(IDA);	23968	Cytoplasmic vesicle, secretory vesicle, Cortical granule. Mitochondrion. Nucleus, nucleolus. Cytoplasm. Golgi apparatus. Note=Located in mitochondria and nucleoli in primary follicle oocytes (PubMed:14670992). Colocalizes with ZBED3 and NLRP4F in the oocyte subcortex (PubMed:25208553, PubMed:28992324, PubMed:31575650). Not detected in oocyte mitochondria in type 2 follicles (PubMed:14670992). In …	ENSMUSP00000015866	0	0	0	0	1	0
88	P00397	Mtco1	0.821	1	NA	NA	NA	17708	Mitochondrion inner membrane. Multi-pass membrane protein.	ENSMUSP00000080993	1	1	0	0	0	0
89	P45376	Akr1b1	0.373	0	100	cytoplasm	cytoplasm GO:0005737(IEA); nucleus GO:0005634(IEA);	11677	Cytoplasm.	ENSMUSP00000100045	0	0	0	0	0	0
90	Q99NB1	Acss1	0.489	0	100	mitochondrion	mitochondrial matrix GO:0005759(ISS);	68738	Mitochondrion matrix.	ENSMUSP00000028944	0	0	0	0	0	0
91	Q99KB8	Hagh	0.797	0	45	cytoplasm	cytosol GO:0005829(IDA);	14651	Mitochondrion matrix. Cytoplasm.	ENSMUSP00000113051	1	0	0	0	0	0
92	Q91ZJ5	Ugp2	0.351	0	98	cytoplasm	cytosol GO:0005829(TAS);	216558	Cytoplasm.	ENSMUSP00000099939	0	0	0	0	0	0
93	Q9CQ62	Decr1	0.529	0	94	mitochondrion	mitochondrion GO:0005739(IEA);	67460	Mitochondrion.	ENSMUSP00000029877	0	0	0	0	0	0
94	Q8BP40	Acp6	0.533	0	16	mitochondrion	mitochondrion GO:0005739(IDA);	66659	Mitochondrion.	ENSMUSP00000088263	0	0	0	0	0	0
95	Q9DBM2	Ehhadh	0.579	0	90	peroxisome	cytosol GO:0005829(IDA); mitochondrion GO:0005739(IEA); nucleus GO:0005634(IEA); peroxisome GO:0005777(IDA);	74147	Peroxisome.	ENSMUSP00000023559	0	0	0	0	0	0
96	Q61466	Smarcd1	0.346	0	71	nucleus	cytoplasm GO:0005737(IDA); nBAF complex GO:0071565(ISS); npBAF complex GO:0071564(ISS); nuclear chromatin GO:0000790(IDA); nucleoplasm GO:0005654(TAS); nucleus GO:0005634(IDA); SWI/SNF complex GO:0016514(NAS);	83797	Nucleus.	ENSMUSP00000023759	0	0	0	0	0	0
97	P46412	Gpx3	0.912	1	100	secreted	extracellular space GO:0005615(ISS);	14778	Secreted.	ENSMUSP00000081011	1	1	1	1	1	1
98	P09411	Pgk1	0.4	0	97	cytoplasm	cytosol GO:0005829(TAS);	18655	Cytoplasm.	ENSMUSP00000080302	0	0	0	0	0	0
99	P32020	Scp2	0.505	0	26	peroxisome	mitochondrion GO:0005739(IEA); peroxisomal membrane GO:0005778(IEA); peroxisome GO:0005777(IDA);	20280	Cytoplasm. Peroxisome. Endoplasmic reticulum. Mitochondrion.	ENSMUSP00000030340	0	0	0	0	0	0
100	Q63810	Ppp3r1	0.548	0	20	cytoplasm	cytoplasm GO:0005737(IEA);	19058	Cytoplasm, cytosol. Cell membrane. Cell membrane, sarcolemma. Cell membrane. Lipid-anchor. Note=Translocates from the cytosol to the sarcolemma in a CIB1-dependent manner during cardiomyocyte hypertrophy.	ENSMUSP00000099944	0	0	0	0	0	0
101	Q62426	Cstb	0.556	0	100	cytoplasm	cytoplasm GO:0005737(IEA); nucleolus GO:0005730(IEA);	13014	Cytoplasm.	ENSMUSP00000005185	0	0	0	0	0	0
102	Q9D816	Cyp2c55	0.52	1	9	endoplasmic reticulum membrane	endoplasmic reticulum membrane GO:0005789(IEA); integral to membrane GO:0016021(IEA);	72082	Endoplasmic reticulum membrane. Peripheral membrane protein. Microsome membrane. Peripheral membrane protein.	ENSMUSP00000025966	0	1	0	0	0	0
103	Q9DBB4	Naa16	0.328	0	23	cytoplasm	NatA complex GO:0031415(ISO);	66897	NA	ENSMUSP00000022597	0	0	0	0	0	0
104	Q9CR16	Ppid	0.476	0	57	cytoplasm	cytoplasm GO:0005737(IEA);	67738	Cytoplasm. Nucleus, nucleolus. Nucleus, nucleoplasm.	ENSMUSP00000029382	0	0	0	0	0	0
105	Q0VGY8	Tanc1	0.257	0	20	chloroplast	chloroplast envelope GO:0009941(IDA); chloroplast stroma GO:0009570(IEA); chloroplast thylakoid membrane GO:0009535(IDA); signal recognition particle, chloroplast targeting GO:0080085(IMP); signal recognition particle, endoplasmic reticulum targeting GO:0005786(IEA);	66860	Postsynaptic density.	ENSMUSP00000036003	0	0	0	0	0	0
106	Q8BG32	Psmd11	0.244	0	39	cytoplasm	cytoplasm GO:0005737	69077	NA	ENSMUSP00000017572	0	0	0	0	0	0
107	Q9Z2H5	Epb41l1	0.227	0	NA	NA	NA	13821	Cytoplasm, cytoskeleton.	ENSMUSP00000099425	0	0	0	0	0	0
108	P32921	Wars1	0.362	0	100	cytoplasm	cytoplasm GO:0005737(IEA);	22375	Cytoplasm.	ENSMUSP00000124625	0	0	0	0	0	0
109	Q01768	Nme2	0.307	0	72	cytoplasm	cytoplasm GO:0005737(IEA); microtubule associated complex GO:0005875(IDA); nuclear microtubule GO:0005880(IMP);	18103	Cytoplasm. Cell projection, lamellipodium. Cell projection, ruffle. Nucleus. Note=Colocalizes with ITGB1 and ITGB1BP1 at the edge or peripheral ruffles and lamellipodia during the early stages of cell spreading on fibronectin or collagen but not on vitronectin or laminin substrates.	ENSMUSP00000021217	0	0	0	0	0	0
110	P97500	Myt1l	0.319	0	NA	NA	NA	17933	Nucleus. Chromosome. Note=Preferentially binds to DNA binding sites that are in an open chromatin configuration (PubMed:28379941).	ENSMUSP00000058264	0	0	0	0	0	0
111	P26638	Sars1	0.203	0	95	cytoplasm	cytosol GO:0005829(TAS); mitochondrion GO:0005739(IEA);	20226	Cytoplasm. Nucleus. Note=Predominantly cytoplasmic, but a minor proportion is also found in the nucleus.	ENSMUSP00000099685	0	0	0	0	0	0
112	Q9DB05	Napa	0.504	0	78	cytoplasm	cytoplasm GO:0005737	108124	Cell membrane. Peripheral membrane protein.	ENSMUSP00000006181	0	0	0	0	0	0
113	Q9R0H0	Acox1	0.693	0	94	peroxisome	mitochondrion GO:0005739(IEA); peroxisomal membrane GO:0005778(IEA); peroxisome GO:0005777(ISS);	11430	Peroxisome.	ENSMUSP00000063325	1	0	0	0	0	0
114	Q9Z2C9	Mtmr7	0.274	0	93	cytoplasm	cytosol GO:0005829(TAS); membrane GO:0016020(IEA);	54384	Cytoplasm. Endomembrane system. Peripheral membrane protein. Cytoplasmic side. Note=May partially localize to endosomes and/or the Golgi apparatus.	ENSMUSP00000043851	0	0	0	0	0	0
115	Q2TPA8	Hsdl2	0.274	0	82	peroxisome	mitochondrion GO:0005739(IEA); peroxisome GO:0005777(IDA);	72479	Peroxisome.	ENSMUSP00000030078	0	0	0	0	0	0
116	P54285	Cacnb3	0.537	0	38	cytoplasm	cytoplasm GO:0005737	12297	Cytoplasm.	ENSMUSP00000003442	0	0	0	0	0	0
117	Q04750	Top1	0.295	0	100	nucleus	cytoplasm GO:0005737(IDA); cytoplasmic mRNA processing body GO:0000932(IEA); nucleolus GO:0005730(IBA); nucleoplasm GO:0005654(IEA); perikaryon GO:0043204(IDA); replication fork protection complex GO:0031298(IBA);	21969	Nucleus, nucleolus. Nucleus, nucleoplasm. Note=Diffuse nuclear localization with some enrichment in nucleoli. On CPT treatment, cleared from nucleoli into nucleoplasm. Sumoylated forms found in both nucleoplasm and nucleoli.	ENSMUSP00000105094	0	0	0	0	0	0
118	P23492	Pnp	0.568	0	NA	NA	NA	18950	Cytoplasm.	ENSMUSP00000043926	0	0	0	0	0	0
119	P05201	Got1	0.487	0	100	cytoplasm	axon terminus GO:0043679(IEA); cytosol GO:0005829(IDA); lysosome GO:0005764(IEA);	14718	Cytoplasm.	ENSMUSP00000026196	0	0	0	0	0	0
120	P10852	Slc3a2	0.602	0	8	mitochondrion	mitochondrion GO:0005739(IEA);	17254	Apical cell membrane. Cell membrane. Single-pass type II membrane protein. Cell junction. Lysosome membrane. Melanosome. Basolateral cell membrane. Note=Localized at the plasma membrane when associated with SLC7A5 or SLC7A8. Localized to the apical membrane of placental syncytiotrophoblastic cells. Recruited to lysosomes by LAPTM4B (By similarity). Located selectively at cell-cell adhesion sites …	ENSMUSP00000130194	1	0	0	0	0	0
121	Q80U40	Rimbp2	0.418	0	NA	NA	NA	231760	Cell membrane. Synapse. Note=Synaptic plasma membrane.	ENSMUSP00000106978	0	0	0	0	0	0
122	Q99J39	Mlycd	0.644	0	33	nucleus	nucleus GO:0005634	56690	Cytoplasm. Mitochondrion matrix. Peroxisome. Peroxisome matrix. Note=Enzymatically active in all three subcellular compartments.	ENSMUSP00000095970	1	0	0	0	0	0
123	Q01279	Egfr	0.494	1	25	cytoplasm	cell cortex GO:0005938(IDA);	13649	Cell membrane. Single-pass type I membrane protein. Endoplasmic reticulum membrane. Single-pass type I membrane protein. Golgi apparatus membrane. Single-pass type I membrane protein. Nucleus membrane. Single-pass type I membrane protein. Endosome. Endosome membrane. Nucleus. Note=In response to EGF, translocated from the cell membrane to the nucleus via Golgi and ER. Endocytosed upon activation …	ENSMUSP00000020329	0	1	0	0	0	0
124	P54822	Adsl	0.54	0	42	cytoplasm	cytoplasm GO:0005737	11564	NA	ENSMUSP00000023043	0	0	0	0	0	0
125	Q8C129	Lnpep	0.685	0	33	endoplasmic reticulum membrane	endoplasmic reticulum lumen GO:0005788(TAS); endoplasmic reticulum membrane GO:0005789(IEA); integral to membrane GO:0016021(IEA);	240028	Cell membrane. Single-pass type II membrane protein. Endomembrane system. Single-pass type II membrane protein. Note=Localized mainly in intracellular vesicles together with GLUT4. Relocalizes to the plasma membrane in response to insulin. The dileucine internalization motif and/or the interaction with tankyrases may be involved in intracellular sequestration (By similarity).	ENSMUSP00000036998	1	0	0	0	0	0
126	O08709	Prdx6	0.346	0	NA	NA	NA	11758	Cytoplasm. Lysosome. Note=Also found in lung secretory organelles (lamellar bodies).	ENSMUSP00000071636	0	0	0	0	1	0
127	P01864	GCAB	0.658	0	NA	NA	NA	NA	Secreted.	ENSMUSP00000100212	1	0	0	0	1	1
128	P27659	Rpl3	0.537	0	69	cytoplasm	ribosome GO:0005840(IEA);	27367	Nucleus, nucleolus. Cytoplasm.	ENSMUSP00000080354	0	0	0	0	0	0
129	Q7TPM1	Prrc2b	0.119	0	10	secreted	cell junction GO:0030054(IEA); synapse GO:0045202(IDA);	227723	NA	ENSMUSP00000035734	0	0	1	0	0	0
130	Q8BX02	Kank2	0.342	0	31	cytoplasm	cytoplasm GO:0005737(IEA);	235041	Cytoplasm. Mitochondrion.	ENSMUSP00000034717	0	0	0	0	0	0
131	O08600	Endog	0.837	1	100	mitochondrion	mitochondrion GO:0005739(IDA);	13804	Mitochondrion.	ENSMUSP00000015481	1	1	0	0	0	0
132	Q9CQD1	Rab5a	0.911	0	28	cytoplasm	secretory granule GO:0030141(IDA);	271457	Cell membrane. Lipid-anchor. Cytoplasmic side. Early endosome membrane. Lipid-anchor. Melanosome. Cytoplasmic vesicle. Cell projection, ruffle. Membrane. Cytoplasm, cytosol. Cytoplasmic vesicle, phagosome membrane. Endosome membrane. Note=Enriched in stage I melanosomes. Alternates between membrane-bound and cytosolic forms.	ENSMUSP00000017975	1	0	0	1	0	0
133	Q8R104	Sirt3	0.6	1	82	mitochondrion	membrane GO:0016020(IEA); mitochondrial matrix GO:0005759(IEA); mitochondrion GO:0005739(IDA);	64384	Mitochondrion matrix. Cytoplasm.	ENSMUSP00000026559	0	1	0	0	0	0
134	Q3V0B4	Cfap65	0.389	0	22	cytoplasm	cytoplasm GO:0005737	241116	Cell projection, cilium, flagellum membrane. Single-pass membrane protein. Cytoplasmic vesicle, secretory vesicle, acrosome membrane. Single-pass type I membrane protein. Cytoplasm. Note=Expressed in the cytoplasm of the spermatogonia, round spermatids, early elongating spermatids and late elongating spermatids and in the flagella of epididymal spermatozoa.	ENSMUSP00000092440	0	0	0	0	1	1
135	P61202	Cops2	0.417	0	76	nucleus	nucleus GO:0005634	12848	Cytoplasm. Nucleus.	ENSMUSP00000106090	0	0	0	0	0	0
136	P17183	Eno2	0.59	0	89	cytoplasm	cytosol GO:0005829(TAS); phosphopyruvate hydratase complex GO:0000015(IEA);	13807	Cytoplasm. Cell membrane. Note=Can translocate to the plasma membrane in either the homodimeric (alpha/alpha) or heterodimeric (alpha/gamma) form.	ENSMUSP00000004378	0	0	0	0	0	0
137	Q8BJI1	Slc6a17	0.502	0	32	plasma membrane	apical plasma membrane GO:0016324(IDA); integral to plasma membrane GO:0005887(IEA);	229706	Cytoplasmic vesicle, secretory vesicle, synaptic vesicle membrane. Multi-pass membrane protein. Postsynapse. Presynapse. Note=Localizes at synaptic junctions - at both pre- and post-synaptic sites - particularly in excitatory glutamatergic terminals.	ENSMUSP00000029499	0	0	0	0	1	1
138	Q9CRB2	Nhp2	0.466	0	87	nucleus	Cajal body GO:0015030(IEA); nucleolus GO:0005730(IEA); small nucleolar ribonucleoprotein complex GO:0005732(ISS);	52530	Nucleus, nucleolus. Nucleus, Cajal body. Note=Also localized to Cajal bodies (coiled bodies).	ENSMUSP00000120014	0	0	0	0	0	0
139	Q61510	Trim25	0.426	0	67	cytoplasm	cell junction GO:0030054(IDA); cytosol GO:0005829(TAS); nucleus GO:0005634(IDA);	217069	Cytoplasm. Cytoplasm, Stress granule. Nucleus. Note=Localized to DNA replication forks.	ENSMUSP00000103528	0	0	0	0	0	0
140	Q3UJD6	Usp19	0.299	0	94	endoplasmic reticulum membrane	endoplasmic reticulum membrane GO:0005789(ISS); integral to membrane GO:0016021(IEA);	71472	Endoplasmic reticulum membrane. Single-pass membrane protein.	ENSMUSP00000006854	0	0	0	0	0	0
141	Q8BMI0	Fbxo38	0.305	0	76	nucleus	nucleus GO:0005634	107035	Cytoplasm, cytosol. Nucleus. Note=Accumulates predominantly in the cytosol (PubMed:16990251). Exported from the nucleus in a XPO1/CRM1-dependent manner (PubMed:16990251).	ENSMUSP00000047541	0	0	0	0	0	0
142	Q8BWR8	Rhpn2	0.402	0	82	cytoplasm	perinuclear region of cytoplasm GO:0048471(IEA);	52428	Cytoplasm, perinuclear region.	ENSMUSP00000032705	0	0	0	0	0	0
143	Q9D3U0	Pus10	0.353	0	31	nucleus	nucleus GO:0005634	74467	Nucleus. Cytoplasm. Mitochondrion. Note=Localizes mainly in the nucleus. tRNA pseudouridylate synthase activity is restricted to the cytoplasm. Translocates from nucleus to mitochondria during TRAIL-induced apoptosis.	ENSMUSP00000050395	0	0	0	0	0	0
144	Q8BWY3	Etf1	0.444	0	100	cytoplasm	cytoplasm GO:0005737(IEA);	225363	Cytoplasm.	ENSMUSP00000025218	0	0	0	0	0	0
145	Q9DCT2	Ndufs3	0.779	1	35	mitochondrion	mitochondrion GO:0005739;	68349	Mitochondrion inner membrane. Peripheral membrane protein. Matrix side.	ENSMUSP00000005647	1	1	0	0	0	0
146	Q5DTL9	Slc4a10	0.366	0	100	plasma membrane	basolateral plasma membrane GO:0016323(IDA); integral to plasma membrane GO:0005887(ISA);	94229	Basolateral cell membrane. Multi-pass membrane protein. Apical cell membrane. Multi-pass membrane protein. Cell projection, dendrite. Cell projection, axon. Perikaryon. Presynapse. Postsynapse. Note=Detected in dendrites and axon terminals of retinal OFF bipolar cells and in axon terminals of ON bipolar cells (PubMed:23056253). In amacrine cells, located in the perikaryon (PubMed:23056253). Also …	ENSMUSP00000099796	0	0	0	0	0	0
147	Q9ESN6	Trim2	0.631	0	100	cytoplasm	cytoplasm GO:0005737(NAS);	80890	Cytoplasm.	ENSMUSP00000069922	1	0	0	0	0	0
148	Q91WP6	Serpina3n	0.798	1	NA	NA	NA	20716	Secreted.	ENSMUSP00000021506	1	1	0	0	1	1
149	Q9DBG5	Plin3	0.645	0	34	nucleus	nucleus GO:0005634	66905	Lipid droplet. Endosome membrane. Peripheral membrane protein. Cytoplasmic side. Cytoplasm. Note=Membrane associated on endosomes. Detected in the envelope and the core of lipid bodies and in lipid sails.	ENSMUSP00000019726	1	0	0	0	0	0
150	O08532	Cacna2d1	0.569	1	11	secreted	extracellular region GO:0005576(IEA);	12293	Membrane. Single-pass type I membrane protein. Cell membrane.	ENSMUSP00000049457	0	1	1	1	0	0
151	Q3TDD9	Ppp1r21	0.235	0	12	cytoplasm	myofibril GO:0030016(IEA); myosin filament GO:0032982(IEA);	73825	Early endosome.	ENSMUSP00000048443	0	0	0	0	0	0
152	Q9D0B5	Tstd3	0.863	0	31	cytoplasm	cytoplasm GO:0005737(IDA); mitochondrion GO:0005739(IEA); perinuclear region of cytoplasm GO:0048471(IEA);	77032	NA	ENSMUSP00000029915	1	0	0	0	0	0
153	Q80TS3	Adgrl3	0.245	1	100	plasma membrane	integral to membrane GO:0016021(IEA); plasma membrane GO:0005886(IEA);	319387	Cell membrane. Multi-pass membrane protein. Cell projection, axon. Cell junction.	ENSMUSP00000113482	0	1	0	0	0	0
154	P68368	Tuba4a	0.55	0	100	cytoplasm	cytosol GO:0005829(TAS); extracellular region GO:0005576(TAS); microtubule GO:0005874(IDA);	22145	Cytoplasm, cytoskeleton.	ENSMUSP00000140657	0	0	0	1	0	0
155	Q99MV5	Mov10l1	0.299	0	NA	NA	NA	83456	Cytoplasm. Note=Component of the meiotic nuage, also named P granule, a germ-cell-specific organelle required to repress transposon activity during meiosis (PubMed:20534472, PubMed:23166510).	ENSMUSP00000118437	0	0	0	0	0	0
156	Q9QYR9	Acot2	0.389	0	100	mitochondrion	mitochondrial matrix GO:0005759(IEA); mitochondrion GO:0005739(IDA);	171210	Mitochondrion matrix.	ENSMUSP00000021649	0	0	0	0	0	0
157	O35927	Ctnnd2	0.309	0	NA	NA	NA	18163	Nucleus. Cell junction, adherens junction. Cell projection, dendrite. Perikaryon.	ENSMUSP00000080427	0	0	0	0	0	0
158	P52479	Usp10	0.445	0	14	nucleus	nucleolus GO:0005730(IDA);	22224	Cytoplasm. Nucleus. Early endosome. Note=Cytoplasmic in normal conditions (By similarity). After DNA damage, translocates to the nucleus following phosphorylation by ATM (By similarity).	ENSMUSP00000123590	0	0	0	0	0	0
159	Q64433	Hspe1	0.584	0	100	mitochondrion	mitochondrial matrix GO:0005759(IEA); mitochondrion GO:0005739(ISS);	15528	Mitochondrion matrix.	ENSMUSP00000074724	0	0	0	0	0	0
160	E9PYK3	Parp4	0.358	0	23	secreted	extracellular region GO:0005576(NAS);	328417	Cytoplasm. Nucleus. Note=Localizes in the cytoplasm at steady state, but shuttles between nucleus and cytoplasm in a XPO1-dependent manner.	ENSMUSP00000124258	0	0	1	1	0	0
161	Q9CQX2	Cyb5b	0.631	0	31	endoplasmic reticulum membrane	chloroplast thylakoid membrane GO:0009535(IDA); endoplasmic reticulum membrane GO:0005789(NAS); integral to membrane GO:0016021(IEA); plasma membrane GO:0005886(IDA); vacuolar membrane GO:0005774(IDA);	66427	Mitochondrion outer membrane.	ENSMUSP00000034400	1	0	0	0	0	0
162	Q8C0M9	Asrgl1	0.379	0	90	cytoplasm	cytoplasm GO:0005737(IDA); microtubule cytoskeleton GO:0015630(IEA); nucleus GO:0005634(IEA);	66514	Cytoplasm. Note=Midpiece of sperm tail. In retina localizes in photoreceptor inner segment (PubMed:27106100).	ENSMUSP00000051709	0	0	0	0	0	0
163	Q8C0C7	Farsa	0.337	0	43	cytoplasm	cytosol GO:0005829(IDA); phenylalanine-tRNA ligase complex GO:0009328(ISS);	66590	Cytoplasm.	ENSMUSP00000003906	0	0	0	0	0	0
164	Q3TY86	Aifm3	0.584	0	100	mitochondrion	endoplasmic reticulum GO:0005783(ISS); mitochondrial inner membrane GO:0005743(ISS);	72168	Mitochondrion. Note=Does not translocate to the nucleus upon induction of apoptosis.	ENSMUSP00000023448	0	0	0	0	0	0
165	Q80X86	Armc12	0.518	0	5	endoplasmic reticulum membrane	endoplasmic reticulum membrane GO:0005789(IEA); integral to membrane GO:0016021(IEA); mitochondrion GO:0005739(IEA);	67645	Nucleus. Mitochondrion outer membrane. Peripheral membrane protein.	ENSMUSP00000025060	0	0	0	0	0	0
166	Q80ZF8	Adgrb3	0.293	1	100	plasma membrane	integral to membrane GO:0016021(IEA); plasma membrane GO:0005886(IEA);	210933	Cell membrane. Multi-pass membrane protein.	ENSMUSP00000116231	0	1	0	0	0	0
167	Q9CQV1	Pam16	0.472	1	60	mitochondrion	mitochondrion GO:0005739;	66449	Mitochondrion inner membrane. Peripheral membrane protein. Matrix side.	ENSMUSP00000014445	0	1	0	0	0	0
168	Q64362	Aktip	0.528	0	18	nucleus	nucleus GO:0005634(IDA);	14339	Cytoplasm. Cell membrane. Peripheral membrane protein.	ENSMUSP00000113769	0	0	0	0	0	0
169	P05063	Aldoc	0.382	0	63	cytoplasm	centriolar satellite GO:0034451(IDA); cytosol GO:0005829(TAS);	11676	NA	ENSMUSP00000099536	0	0	0	0	0	0
170	Q9CYR0	Ssbp1	0.856	0	94	mitochondrion	mitochondrial nucleoid GO:0042645(IEA); mitochondrion GO:0005739(NAS);	381760	Mitochondrion. Mitochondrion matrix, mitochondrion nucleoid.	ENSMUSP00000031971	1	0	0	0	0	0
171	Q9DCZ1	Gmpr	0.36	0	14	peroxisome	glycosome GO:0020015(IEA);	66355	NA	ENSMUSP00000000260	0	0	0	0	0	0
172	P61327	Magoh	0.256	0	24	cytoplasm	cytoplasm GO:0005737	17149	Nucleus. Nucleus speckle. Cytoplasm. Note=Detected in granule-like structures in the dendroplasm. Travels to the cytoplasm as part of the exon junction complex (EJC) bound to mRNA. Colocalizes with the core EJC, ALYREF/THOC4, NXF1 and UAP56 in the nucleus and nuclear speckles.	ENSMUSP00000030348	0	0	0	0	0	0
173	Q9WV96	Timm10b	0.752	0	21	mitochondrion	mitochondrial intermembrane space GO:0005758(IDA);	14356	Mitochondrion inner membrane. Peripheral membrane protein.	ENSMUSP00000102395	1	0	0	0	0	0
174	Q04447	Ckb	0.276	0	100	cytoplasm	mitochondrion GO:0005739(IDA);	12709	Cytoplasm, cytosol. Mitochondrion. Cell membrane. Note=Localizes to the mitochondria of thermogenic fat cells via the internal MTS-like signal (iMTS-L) region.	ENSMUSP00000001304	0	0	0	0	0	0
175	P61329	Fgf12	0.484	0	26	secreted	extracellular space GO:0005615(IEA); sarcolemma GO:0042383(IEA);	14167	Nucleus.	ENSMUSP00000097601	0	0	1	1	0	0
176	Q99K67	Aass	0.45	0	100	mitochondrion	mitochondrion GO:0005739(TAS);	30956	Mitochondrion.	ENSMUSP00000031707	0	0	0	0	0	0
177	P26618	Pdgfra	0.622	1	100	plasma membrane	cytoplasm GO:0005737(ISS); external side of plasma membrane GO:0009897(IDA); integral to plasma membrane GO:0005887(ISS); nucleus GO:0005634(ISS);	18595	Cell membrane. Single-pass type I membrane protein. Cell projection, cilium. Golgi apparatus.	ENSMUSP00000127173	1	1	0	0	0	0
178	Q8BH69	Sephs1	0.536	0	63	cytoplasm	cytoplasm GO:0005737	109079	Cell membrane. Peripheral membrane protein. Nucleus membrane. Peripheral membrane protein.	ENSMUSP00000027973	0	0	0	0	0	0
179	Q8CFE2	Hpf1	0.804	0	71	nucleus	nucleus GO:0005634	72612	Chromosome. Nucleus. Note=Localizes to DNA damage sites. chromatin localization is dependent on PARP1 and PARP2.	ENSMUSP00000047235	1	0	0	0	0	0
180	Q8BGA3	Lrrtm2	0.321	1	15	secreted	extracellular space GO:0005615(TAS); nucleus GO:0005634(IDA);	107065	Cell membrane. Single-pass type I membrane protein. Postsynaptic cell membrane. Single-pass type I membrane protein. Note=Localized to excitatory synapses.	ENSMUSP00000089225	0	1	1	1	0	1
181	Q3UMU9	Hdgfl2	0.539	0	100	nucleus	nucleus GO:0005634(IDA);	15193	Cytoplasm. Nucleus. Note=Displays a punctate pattern and colocalizes with N-terminally processed HDFG.	ENSMUSP00000002911	0	0	0	0	0	0
182	P31748	V-AKT	0.429	0	NA	NA	NA	NA	NA	NA	0	0	0	0	0	0
183	Q8CFA2	Amt	0.757	1	86	mitochondrion	mitochondrion GO:0005739(TAS);	434437	Mitochondrion.	ENSMUSP00000035230	1	1	0	0	0	0
184	Q4VAE3	Tmem65	0.336	0	20	mitochondrion membrane	mitochondrial inner membrane GO:0005743; integral to membrane GO:0016021;	74868	Cell membrane. Multi-pass membrane protein. Mitochondrion inner membrane. Multi-pass membrane protein. Note=Localizes at the intercalated disk in ventricular tissue and cardiomyocytes.	ENSMUSP00000071984	0	0	0	0	0	0

## Sheet: Tab 2
TISSUE_LIGAND	TISSUE_RECEPTOR	LR PAIR	LIGAND	RECEPTOR	LIG_MEAN_RT	LIG_MEAN_COLD	REC_MEAN_RT	REC_MEAN_COLD	LIG_MEAN_NORM_RT	LIG_MEAN_NORM_COLD	REC_MEAN_NORM_RT	REC_MEAN_NORM_COLD	LRSCORE_COLD	LRSCORE_RT	DIF_LRSCORE	SUMSCORE_COLD	SUMSCORE_RT	DIF_SUMSCORE	SECRETED_LIGAND
Mouse-2020-Shao-LR-pairs
bat_ligand	liv_receptor	Fga_Itgb2	Fga	Itgb2	23.6869	24.573	16.586	20.1358	0.136237	1.59086	-3.57324	-1.17917	0.505546	0.476729	0.0288161	0.41169	-3.437	3.84869	1
bat_ligand	liv_receptor	C3_Itgb2	C3	Itgb2	23.2824	23.8276	16.586	20.1358	-0.641664	0.0820519	-3.57324	-1.17917	0.501695	0.474582	0.0271137	-1.09712	-4.2149	3.11778	1
bat_ligand	liv_receptor	Fga_Itgb1	Fga	Itgb1	23.6869	24.573	18.4012	20.9678	0.136237	1.59086	-1.26824	-0.0566896	0.510605	0.489696	0.0209093	1.53417	-1.132	2.66617	1
bat_ligand	liv_receptor	Fn1_Itgb1	Fn1	Itgb1	23.1721	23.8258	18.4012	20.9678	-0.920611	0.0834946	-1.26824	-0.0566896	0.506747	0.486951	0.0197959	0.026805	-2.18885	2.21565	1
bat_ligand	liv_receptor	Clu_Lrp2	Clu	Lrp2	23.5977	24.5415	18.1356	19.5036	0.02631	1.51177	-1.607	-2.02316	0.501398	0.487408	0.0139897	-0.511389	-1.58069	1.0693	1
bat_ligand	liv_receptor	Hpx_Lrp1	Hpx	Lrp1	24.7905	25.4678	18.9341	20.1236	2.58798	3.4054	-0.591675	-1.19195	0.50994	0.498956	0.0109835	2.21345	1.99631	0.217139	1
bat_ligand	liv_receptor	C3_Lrp1	C3	Lrp1	23.2824	23.8276	18.9341	20.1236	-0.641664	0.0820519	-0.591675	-1.19195	0.50162	0.491112	0.010508	-1.1099	-1.23334	0.123442	1
bat_ligand	liv_receptor	Hsp90aa1_Egfr	Hsp90aa1	Egfr	24.433	25.3068	19.6916	23.3985	1.79111	3.07389	0.377313	3.20413	0.527967	0.502044	0.025923	6.27803	2.16843	4.1096	0
bat_ligand	liv_receptor	Hsp90aa1_Lrp1	Hsp90aa1	Lrp1	24.433	25.3068	18.9341	20.1236	1.79111	3.07389	-0.591675	-1.19195	0.509147	0.49714	0.0120071	1.88194	1.19944	0.682507	0
Mouse-2022-Dimitrov-LR-pairs
bat_ligand	liv_receptor	Fga|Itgb1	Fga	Itgb1	23.6869	24.573	18.4012	20.9678	0.136237	1.59086	-1.26824	-0.0566896	0.510605	0.489696	0.0209093	1.53417	-1.132	2.66617	1
bat_ligand	liv_receptor	Fn1|Itgav_Itgb1	Fn1	Itgb1	23.1721	23.8258	18.4012	20.9678	-0.920611	0.0834946	-1.26824	-0.0566896	0.506747	0.486951	0.0197959	0.026805	-2.18885	2.21565	1
bat_ligand	liv_receptor	Fn1|Itga5_Itgb1	Fn1	Itgb1	23.1721	23.8258	18.4012	20.9678	-0.920611	0.0834946	-1.26824	-0.0566896	0.506747	0.486951	0.0197959	0.026805	-2.18885	2.21565	1
bat_ligand	liv_receptor	Fn1|Itga4_Itgb1	Fn1	Itgb1	23.1721	23.8258	18.4012	20.9678	-0.920611	0.0834946	-1.26824	-0.0566896	0.506747	0.486951	0.0197959	0.026805	-2.18885	2.21565	1
bat_ligand	liv_receptor	Fn1|Itga3_Itgb1	Fn1	Itgb1	23.1721	23.8258	18.4012	20.9678	-0.920611	0.0834946	-1.26824	-0.0566896	0.506747	0.486951	0.0197959	0.026805	-2.18885	2.21565	1
bat_ligand	liv_receptor	Fn1|Itga8_Itgb1	Fn1	Itgb1	23.1721	23.8258	18.4012	20.9678	-0.920611	0.0834946	-1.26824	-0.0566896	0.506747	0.486951	0.0197959	0.026805	-2.18885	2.21565	1
bat_ligand	liv_receptor	Fn1|Dpp4	Fn1	Dpp4	23.1721	23.8258	18.3705	20.5513	-0.920611	0.0834946	-1.29376	-0.611644	0.50424	0.486743	0.0174966	-0.528149	-2.21437	1.68623	1
bat_ligand	liv_receptor	Fn1|Itgav_Itgb3	Fn1	Itgav	23.1721	23.8258	17.8069	19.5615	-0.920611	0.0834946	-2.00589	-1.94244	0.498069	0.482851	0.0152181	-1.85895	-2.9265	1.06755	1
bat_ligand	liv_receptor	Fn1|Itgav_Itgb1	Fn1	Itgav	23.1721	23.8258	17.8069	19.5615	-0.920611	0.0834946	-2.00589	-1.94244	0.498069	0.482851	0.0152181	-1.85895	-2.9265	1.06755	1
bat_ligand	liv_receptor	Fn1|Itgav_Itgb6	Fn1	Itgav	23.1721	23.8258	17.8069	19.5615	-0.920611	0.0834946	-2.00589	-1.94244	0.498069	0.482851	0.0152181	-1.85895	-2.9265	1.06755	1
bat_ligand	liv_receptor	Fn1|Itgav_Itgb8	Fn1	Itgav	23.1721	23.8258	17.8069	19.5615	-0.920611	0.0834946	-2.00589	-1.94244	0.498069	0.482851	0.0152181	-1.85895	-2.9265	1.06755	1
bat_ligand	liv_receptor	Fn1|Mag	Fn1	Mag	23.1721	23.8258	21.3692	22.9328	-0.920611	0.0834946	2.50703	2.58088	0.517937	0.50564	0.012297	2.66438	1.58642	1.07796	1
bat_ligand	liv_receptor	Hpx|Lrp1	Hpx	Lrp1	24.7905	25.4678	18.9341	20.1236	2.58798	3.4054	-0.591675	-1.19195	0.50994	0.498956	0.0109835	2.21345	1.99631	0.217139	1
bat_ligand	liv_receptor	C3|Lrp1	C3	Lrp1	23.2824	23.8276	18.9341	20.1236	-0.641664	0.0820519	-0.591675	-1.19195	0.50162	0.491112	0.010508	-1.1099	-1.23334	0.123442	1
bat_ligand	liv_receptor	Fn1|Flt4	Fn1	Flt4	23.1721	23.8258	19.1335	18.6534	-0.920611	0.0834946	-0.336109	-3.17178	0.492128	0.491827	0.000300672	-3.08829	-1.25672	-1.83157	1
bat_ligand	liv_receptor	Fn1|Itga6	Fn1	Itga6	23.1721	23.8258	18.81	17.7582	-0.920611	0.0834946	-0.747937	-4.36378	0.485983	0.489696	-0.00371319	-4.28028	-1.66855	-2.61173	1
bat_ligand	liv_receptor	Fga|Cdh5	Fga	Cdh5	23.6869	24.573	17.3014	16.0701	0.136237	1.59086	-2.65493	-6.61879	0.477369	0.481999	-0.00462999	-5.02793	-2.5187	-2.50923	1
bat_ligand	liv_receptor	Hsp90aa1|Egfr	Hsp90aa1	Egfr	24.433	25.3068	19.6916	23.3985	1.79111	3.07389	0.377313	3.20413	0.527967	0.502044	0.025923	6.27803	2.16843	4.1096	0
Mouse-2020-Jin-LR-pairs
bat_ligand	liv_receptor	C3|Itgam_Itgb2	C3	Itgb2	23.2824	23.8276	16.586	20.1358	-0.641664	0.0820519	-3.57324	-1.17917	0.501695	0.474582	0.0271137	-1.09712	-4.2149	3.11778	1
bat_ligand	liv_receptor	C3|Itgax_Itgb2	C3	Itgb2	23.2824	23.8276	16.586	20.1358	-0.641664	0.0820519	-3.57324	-1.17917	0.501695	0.474582	0.0271137	-1.09712	-4.2149	3.11778	1
bat_ligand	liv_receptor	Fn1|Itga3_Itgb1	Fn1	Itgb1	23.1721	23.8258	18.4012	20.9678	-0.920611	0.0834946	-1.26824	-0.0566896	0.506747	0.486951	0.0197959	0.026805	-2.18885	2.21565	1
bat_ligand	liv_receptor	Fn1|Itga4_Itgb1	Fn1	Itgb1	23.1721	23.8258	18.4012	20.9678	-0.920611	0.0834946	-1.26824	-0.0566896	0.506747	0.486951	0.0197959	0.026805	-2.18885	2.21565	1
bat_ligand	liv_receptor	Fn1|Itga5_Itgb1	Fn1	Itgb1	23.1721	23.8258	18.4012	20.9678	-0.920611	0.0834946	-1.26824	-0.0566896	0.506747	0.486951	0.0197959	0.026805	-2.18885	2.21565	1
bat_ligand	liv_receptor	Fn1|Itga8_Itgb1	Fn1	Itgb1	23.1721	23.8258	18.4012	20.9678	-0.920611	0.0834946	-1.26824	-0.0566896	0.506747	0.486951	0.0197959	0.026805	-2.18885	2.21565	1
bat_ligand	liv_receptor	Fn1|Itgav_Itgb1	Fn1	Itgb1	23.1721	23.8258	18.4012	20.9678	-0.920611	0.0834946	-1.26824	-0.0566896	0.506747	0.486951	0.0197959	0.026805	-2.18885	2.21565	1
bat_ligand	liv_receptor	Fn1|Itgav_Itgb1	Fn1	Itgav	23.1721	23.8258	17.8069	19.5615	-0.920611	0.0834946	-2.00589	-1.94244	0.498069	0.482851	0.0152181	-1.85895	-2.9265	1.06755	1
bat_ligand	liv_receptor	Fn1|Itgav_Itgb3	Fn1	Itgav	23.1721	23.8258	17.8069	19.5615	-0.920611	0.0834946	-2.00589	-1.94244	0.498069	0.482851	0.0152181	-1.85895	-2.9265	1.06755	1
bat_ligand	liv_receptor	Fn1|Itgav_Itgb6	Fn1	Itgav	23.1721	23.8258	17.8069	19.5615	-0.920611	0.0834946	-2.00589	-1.94244	0.498069	0.482851	0.0152181	-1.85895	-2.9265	1.06755	1
bat_ligand	liv_receptor	Fn1|Itgav_Itgb8	Fn1	Itgav	23.1721	23.8258	17.8069	19.5615	-0.920611	0.0834946	-2.00589	-1.94244	0.498069	0.482851	0.0152181	-1.85895	-2.9265	1.06755	1
Mouse-2018-Skelly-LR-pairs
bat_ligand	liv_receptor	Fga|Itgb2	Fga	Itgb2	23.6869	24.573	16.586	20.1358	0.136237	1.59086	-3.57324	-1.17917	0.505546	0.476729	0.0288161	0.41169	-3.437	3.84869	1
bat_ligand	liv_receptor	C3|Itgb2	C3	Itgb2	23.2824	23.8276	16.586	20.1358	-0.641664	0.0820519	-3.57324	-1.17917	0.501695	0.474582	0.0271137	-1.09712	-4.2149	3.11778	1
bat_ligand	liv_receptor	Fga|Itgb1	Fga	Itgb1	23.6869	24.573	18.4012	20.9678	0.136237	1.59086	-1.26824	-0.0566896	0.510605	0.489696	0.0209093	1.53417	-1.132	2.66617	1
bat_ligand	liv_receptor	Fn1|Itgb1	Fn1	Itgb1	23.1721	23.8258	18.4012	20.9678	-0.920611	0.0834946	-1.26824	-0.0566896	0.506747	0.486951	0.0197959	0.026805	-2.18885	2.21565	1
bat_ligand	liv_receptor	Fga|Itgav	Fga	Itgav	23.6869	24.573	17.8069	19.5615	0.136237	1.59086	-2.00589	-1.94244	0.501929	0.485595	0.0163339	-0.35158	-1.86965	1.51807	1
bat_ligand	liv_receptor	Fn1|Itgav	Fn1	Itgav	23.1721	23.8258	17.8069	19.5615	-0.920611	0.0834946	-2.00589	-1.94244	0.498069	0.482851	0.0152181	-1.85895	-2.9265	1.06755	1
bat_ligand	liv_receptor	Fn1|Mag	Fn1	Mag	23.1721	23.8258	21.3692	22.9328	-0.920611	0.0834946	2.50703	2.58088	0.517937	0.50564	0.012297	2.66438	1.58642	1.07796	1
bat_ligand	liv_receptor	C3|Lrp1	C3	Lrp1	23.2824	23.8276	18.9341	20.1236	-0.641664	0.0820519	-0.591675	-1.19195	0.50162	0.491112	0.010508	-1.1099	-1.23334	0.123442	1
bat_ligand	liv_receptor	Fn1|Flt4	Fn1	Flt4	23.1721	23.8258	19.1335	18.6534	-0.920611	0.0834946	-0.336109	-3.17178	0.492128	0.491827	0.000300672	-3.08829	-1.25672	-1.83157	1
bat_ligand	liv_receptor	Fn1|Itga6	Fn1	Itga6	23.1721	23.8258	18.81	17.7582	-0.920611	0.0834946	-0.747937	-4.36378	0.485983	0.489696	-0.00371319	-4.28028	-1.66855	-2.61173	1
bat_ligand	liv_receptor	Fga|Cdh5	Fga	Cdh5	23.6869	24.573	17.3014	16.0701	0.136237	1.59086	-2.65493	-6.61879	0.477369	0.481999	-0.00462999	-5.02793	-2.5187	-2.50923	1
bat_ligand	liv_receptor	Hsp90aa1|Egfr	Hsp90aa1	Egfr	24.433	25.3068	19.6916	23.3985	1.79111	3.07389	0.377313	3.20413	0.527967	0.502044	0.025923	6.27803	2.16843	4.1096	0
Mouse-2016-Ding-LR-pairs
bat_ligand	liv_receptor	Fga|Plat	Fga	Plat	23.6869	24.573	15.1693	19.325	0.136237	1.59086	-5.36696	-2.24402	0.500409	0.465607	0.0348019	-0.653163	-5.23072	4.57756	1
bat_ligand	liv_receptor	C3|Cfb	C3	Cfb	23.2824	23.8276	19.9541	20.624	-0.641664	0.0820519	0.719062	-0.51758	0.50469	0.497669	0.00702027	-0.435528	0.0773973	-0.512925	1
bat_ligand	liv_receptor	Hspd1|Aldh2	Hspd1	Aldh2	25.8225	26.5406	26.1155	27.8278	4.77505	5.56853	8.54847	9.12435	0.555388	0.544134	0.0112541	14.6929	13.3235	1.36935	0
Mouse-2016-Yuzwa-LR-pairs
Mouse-2020-Baccin-LR-pairs
bat_ligand	liv_receptor	Fn1|Itgad_Itgb2	Fn1	Itgb2	23.1721	23.8258	16.586	20.1358	-0.920611	0.0834946	-3.57324	-1.17917	0.501686	0.47399	0.0276966	-1.09568	-4.49385	3.39817	1
bat_ligand	liv_receptor	Fn1|Itga4_Itgb1	Fn1	Itgb1	23.1721	23.8258	18.4012	20.9678	-0.920611	0.0834946	-1.26824	-0.0566896	0.506747	0.486951	0.0197959	0.026805	-2.18885	2.21565	1
bat_ligand	liv_receptor	Fn1|Itga5_Itgb1	Fn1	Itgb1	23.1721	23.8258	18.4012	20.9678	-0.920611	0.0834946	-1.26824	-0.0566896	0.506747	0.486951	0.0197959	0.026805	-2.18885	2.21565	1
bat_ligand	liv_receptor	Fn1|Itga8_Itgb1	Fn1	Itgb1	23.1721	23.8258	18.4012	20.9678	-0.920611	0.0834946	-1.26824	-0.0566896	0.506747	0.486951	0.0197959	0.026805	-2.18885	2.21565	1
bat_ligand	liv_receptor	Fn1|Itgav_Itgb1	Fn1	Itgb1	23.1721	23.8258	18.4012	20.9678	-0.920611	0.0834946	-1.26824	-0.0566896	0.506747	0.486951	0.0197959	0.026805	-2.18885	2.21565	1
bat_ligand	liv_receptor	Fn1|Itgav_Itgb1	Fn1	Itgav	23.1721	23.8258	17.8069	19.5615	-0.920611	0.0834946	-2.00589	-1.94244	0.498069	0.482851	0.0152181	-1.85895	-2.9265	1.06755	1
bat_ligand	liv_receptor	Fn1|Itgav_Itgb3	Fn1	Itgav	23.1721	23.8258	17.8069	19.5615	-0.920611	0.0834946	-2.00589	-1.94244	0.498069	0.482851	0.0152181	-1.85895	-2.9265	1.06755	1
bat_ligand	liv_receptor	Fn1|Itgav_Itgb6	Fn1	Itgav	23.1721	23.8258	17.8069	19.5615	-0.920611	0.0834946	-2.00589	-1.94244	0.498069	0.482851	0.0152181	-1.85895	-2.9265	1.06755	1
bat_ligand	liv_receptor	Fn1|Mag	Fn1	Mag	23.1721	23.8258	21.3692	22.9328	-0.920611	0.0834946	2.50703	2.58088	0.517937	0.50564	0.012297	2.66438	1.58642	1.07796	1
bat_ligand	liv_receptor	C3|Lrp1	C3	Lrp1	23.2824	23.8276	18.9341	20.1236	-0.641664	0.0820519	-0.591675	-1.19195	0.50162	0.491112	0.010508	-1.1099	-1.23334	0.123442	1
bat_ligand	liv_receptor	Fga|Cdh5	Fga	Cdh5	23.6869	24.573	17.3014	16.0701	0.136237	1.59086	-2.65493	-6.61879	0.477369	0.481999	-0.00462999	-5.02793	-2.5187	-2.50923	1
bat_ligand	liv_receptor	Egfr|L1cam	Egfr	L1cam	22.0039	23.3211	16.4885	17.6159	-3.35559	-0.973609	-3.68505	-4.54258	0.482305	0.466811	0.0154937	-5.51619	-7.04064	1.52445	0
bat_ligand	liv_receptor	Egfr|Anxa1	Egfr	Anxa1	22.0039	23.3211	18.7749	19.7005	-3.35559	-0.973609	-0.797624	-1.76094	0.496278	0.483001	0.0132763	-2.73455	-4.15321	1.41867	0
Mouse-2019-Sheikh-LR-pairs
bat_ligand	liv_receptor	C3|Itgb2	C3	Itgb2	23.2824	23.8276	16.586	20.1358	-0.641664	0.0820519	-3.57324	-1.17917	0.501695	0.474582	0.0271137	-1.09712	-4.2149	3.11778	1
bat_ligand	liv_receptor	Fn1|Itgb1	Fn1	Itgb1	23.1721	23.8258	18.4012	20.9678	-0.920611	0.0834946	-1.26824	-0.0566896	0.506747	0.486951	0.0197959	0.026805	-2.18885	2.21565	1
bat_ligand	liv_receptor	Fn1|Itgav	Fn1	Itgav	23.1721	23.8258	17.8069	19.5615	-0.920611	0.0834946	-2.00589	-1.94244	0.498069	0.482851	0.0152181	-1.85895	-2.9265	1.06755	1
bat_ligand	liv_receptor	Fn1|Mag	Fn1	Mag	23.1721	23.8258	21.3692	22.9328	-0.920611	0.0834946	2.50703	2.58088	0.517937	0.50564	0.012297	2.66438	1.58642	1.07796	1
bat_ligand	liv_receptor	C3|Lrp1	C3	Lrp1	23.2824	23.8276	18.9341	20.1236	-0.641664	0.0820519	-0.591675	-1.19195	0.50162	0.491112	0.010508	-1.1099	-1.23334	0.123442	1
bat_ligand	liv_receptor	Fn1|Flt4	Fn1	Flt4	23.1721	23.8258	19.1335	18.6534	-0.920611	0.0834946	-0.336109	-3.17178	0.492128	0.491827	0.000300672	-3.08829	-1.25672	-1.83157	1
bat_ligand	liv_receptor	Fn1|Itga6	Fn1	Itga6	23.1721	23.8258	18.81	17.7582	-0.920611	0.0834946	-0.747937	-4.36378	0.485983	0.489696	-0.00371319	-4.28028	-1.66855	-2.61173	1
bat_ligand	liv_receptor	Hsp90aa1|Egfr	Hsp90aa1	Egfr	24.433	25.3068	19.6916	23.3985	1.79111	3.07389	0.377313	3.20413	0.527967	0.502044	0.025923	6.27803	2.16843	4.1096	0
Mouse-2020-Cain-LR-pairs
bat_ligand	liv_receptor	Fga|Itgb2	Fga	Itgb2	23.6869	24.573	16.586	20.1358	0.136237	1.59086	-3.57324	-1.17917	0.505546	0.476729	0.0288161	0.41169	-3.437	3.84869	1
bat_ligand	liv_receptor	C3|Itgb2	C3	Itgb2	23.2824	23.8276	16.586	20.1358	-0.641664	0.0820519	-3.57324	-1.17917	0.501695	0.474582	0.0271137	-1.09712	-4.2149	3.11778	1
bat_ligand	liv_receptor	Fga|Itgb1	Fga	Itgb1	23.6869	24.573	18.4012	20.9678	0.136237	1.59086	-1.26824	-0.0566896	0.510605	0.489696	0.0209093	1.53417	-1.132	2.66617	1
bat_ligand	liv_receptor	Fn1|Itgb1	Fn1	Itgb1	23.1721	23.8258	18.4012	20.9678	-0.920611	0.0834946	-1.26824	-0.0566896	0.506747	0.486951	0.0197959	0.026805	-2.18885	2.21565	1
bat_ligand	liv_receptor	Fga|Itgav	Fga	Itgav	23.6869	24.573	17.8069	19.5615	0.136237	1.59086	-2.00589	-1.94244	0.501929	0.485595	0.0163339	-0.35158	-1.86965	1.51807	1
bat_ligand	liv_receptor	Fn1|Itgav	Fn1	Itgav	23.1721	23.8258	17.8069	19.5615	-0.920611	0.0834946	-2.00589	-1.94244	0.498069	0.482851	0.0152181	-1.85895	-2.9265	1.06755	1
bat_ligand	liv_receptor	Fn1|Mag	Fn1	Mag	23.1721	23.8258	21.3692	22.9328	-0.920611	0.0834946	2.50703	2.58088	0.517937	0.50564	0.012297	2.66438	1.58642	1.07796	1
bat_ligand	liv_receptor	C3|Lrp1	C3	Lrp1	23.2824	23.8276	18.9341	20.1236	-0.641664	0.0820519	-0.591675	-1.19195	0.50162	0.491112	0.010508	-1.1099	-1.23334	0.123442	1
bat_ligand	liv_receptor	Fn1|Flt4	Fn1	Flt4	23.1721	23.8258	19.1335	18.6534	-0.920611	0.0834946	-0.336109	-3.17178	0.492128	0.491827	0.000300672	-3.08829	-1.25672	-1.83157	1
bat_ligand	liv_receptor	Fn1|Itga6	Fn1	Itga6	23.1721	23.8258	18.81	17.7582	-0.920611	0.0834946	-0.747937	-4.36378	0.485983	0.489696	-0.00371319	-4.28028	-1.66855	-2.61173	1
bat_ligand	liv_receptor	Fga|Cdh5	Fga	Cdh5	23.6869	24.573	17.3014	16.0701	0.136237	1.59086	-2.65493	-6.61879	0.477369	0.481999	-0.00462999	-5.02793	-2.5187	-2.50923	1
bat_ligand	liv_receptor	Hsp90aa1|Egfr	Hsp90aa1	Egfr	24.433	25.3068	19.6916	23.3985	1.79111	3.07389	0.377313	3.20413	0.527967	0.502044	0.025923	6.27803	2.16843	4.1096	0

## Sheet: Tab 3
TISSUE_LIGAND	TISSUE_RECEPTOR	LIGAND	RECEPTOR	LIG_MEAN_RT*	LIG_MEAN_COLD	REC_MEAN_RT	REC_MEAN_COLD	LIG_MEAN_NORM_RT**	LIG_MEAN_NORM_COLD	REC_MEAN_NORM_RT	REC_MEAN_NORM_COLD	LRSCORE_COLD	LRSCORE_RT	DIF_LRSCORE	SUMSCORE_COLD	SUMSCORE_RT	DIF_SUMSCORE	SECRETED_LIGAND	Mouse-2020-Shao-LR-pairs	Mouse-2022-Dimitrov-LR-pairs	Mouse-2020-Jin-LR-pairs	Mouse-2018-Skelly-LR-pairs	Mouse-2016-Ding-LR-pairs	Mouse-2016-Yuzwa-LR-pairs	Mouse-2020-Baccin-LR-pairs	Mouse-2019-Sheikh-LR-pairs	Mouse-2020-Cain-LR-pairs	No of LR databases
bat_ligand	liv_receptor	C3	Cfb	23.2824	23.8276	19.9541	20.624	-0.641664	0.0820519	0.719062	-0.51758	0.50469	0.497669	0.00702027	-0.435528	0.0773973	-0.512925	1	0	0	0	0	1	0	0	0	0	1
bat_ligand	liv_receptor	C3	Itgb2	23.2824	23.8276	16.586	20.1358	-0.641664	0.0820519	-3.57324	-1.17917	0.501695	0.474582	0.0271137	-1.09712	-4.2149	3.11778	1	1	0	1	1	0	0	0	1	1	5
bat_ligand	liv_receptor	C3	Lrp1	23.2824	23.8276	18.9341	20.1236	-0.641664	0.0820519	-0.591675	-1.19195	0.50162	0.491112	0.010508	-1.1099	-1.23334	0.123442	1	1	1	0	1	0	0	1	1	1	6
bat_ligand	liv_receptor	Clu	Lrp2	23.5977	24.5415	18.1356	19.5036	0.02631	1.51177	-1.607	-2.02316	0.501398	0.487408	0.0139897	-0.511389	-1.58069	1.0693	1	1	0	0	0	0	0	0	0	0	1
bat_ligand	liv_receptor	Fga	Cdh5	23.6869	24.573	17.3014	16.0701	0.136237	1.59086	-2.65493	-6.61879	0.477369	0.481999	-0.00462999	-5.02793	-2.5187	-2.50923	1	0	0	0	1	0	0	0	0	0	1
bat_ligand	liv_receptor	Fga	Itgav	23.6869	24.573	17.8069	19.5615	0.136237	1.59086	-2.00589	-1.94244	0.501929	0.485595	0.0163339	-0.35158	-1.86965	1.51807	1	0	0	0	1	0	0	0	0	1	2
bat_ligand	liv_receptor	Fga	Itgb1	23.6869	24.573	18.4012	20.9678	0.136237	1.59086	-1.26824	-0.0566896	0.510605	0.489696	0.0209093	1.53417	-1.132	2.66617	1	1	1	0	1	0	0	0	0	1	4
bat_ligand	liv_receptor	Fga	Itgb2	23.6869	24.573	16.586	20.1358	0.136237	1.59086	-3.57324	-1.17917	0.505546	0.476729	0.0288161	0.41169	-3.437	3.84869	1	1	0	0	1	0	0	0	0	1	3
bat_ligand	liv_receptor	Fga	Plat	23.6869	24.573	15.1693	19.325	0.136237	1.59086	-5.36696	-2.24402	0.500409	0.465607	0.0348019	-0.653163	-5.23072	4.57756	1	0	0	0	0	1	0	0	0	0	1
bat_ligand	liv_receptor	Fn1	Dpp4	23.1721	23.8258	18.3705	20.5513	-0.920611	0.0834946	-1.29376	-0.611644	0.50424	0.486743	0.0174966	-0.528149	-2.21437	1.68623	1	0	1	0	0	0	0	0	0	0	1
bat_ligand	liv_receptor	Fn1	Flt4	23.1721	23.8258	19.1335	18.6534	-0.920611	0.0834946	-0.336109	-3.17178	0.492128	0.491827	0.000300672	-3.08829	-1.25672	-1.83157	1	0	1	0	1	0	0	0	1	1	4
bat_ligand	liv_receptor	Fn1	Itga6	23.1721	23.8258	18.81	17.7582	-0.920611	0.0834946	-0.747937	-4.36378	0.485983	0.489696	-0.00371319	-4.28028	-1.66855	-2.61173	1	0	1	0	1	0	0	0	1	1	4
bat_ligand	liv_receptor	Fn1	Itgav	23.1721	23.8258	17.8069	19.5615	-0.920611	0.0834946	-2.00589	-1.94244	0.498069	0.482851	0.0152181	-1.85895	-2.9265	1.06755	1	0	1	1	1	0	0	1	1	1	6
bat_ligand	liv_receptor	Fn1	Itgb1	23.1721	23.8258	18.4012	20.9678	-0.920611	0.0834946	-1.26824	-0.0566896	0.506747	0.486951	0.0197959	0.026805	-2.18885	2.21565	1	1	1	1	1	0	0	1	1	1	7
bat_ligand	liv_receptor	Fn1	Itgb2	23.1721	23.8258	16.586	20.1358	-0.920611	0.0834946	-3.57324	-1.17917	0.501686	0.47399	0.0276966	-1.09568	-4.49385	3.39817	1	0	0	0	0	0	0	1	0	0	1
bat_ligand	liv_receptor	Fn1	Mag	23.1721	23.8258	21.3692	22.9328	-0.920611	0.0834946	2.50703	2.58088	0.517937	0.50564	0.012297	2.66438	1.58642	1.07796	1	0	1	0	1	0	0	1	1	1	5
bat_ligand	liv_receptor	Hpx	Lrp1	24.7905	25.4678	18.9341	20.1236	2.58798	3.4054	-0.591675	-1.19195	0.50994	0.498956	0.0109835	2.21345	1.99631	0.217139	1	1	1	0	0	0	0	0	0	0	2
*mean (log2 (LFQ)); LFQ, label free quantification
**mean (normalized log2 (LFQ)); normalization=subtract sample mean and divide by slope of sample values to mean values over all samples
Regularized product score (LR score) (Armengol et al. Nat Rev Genet 2021, Cabello-Aguilar et al. NAR 2020)
LRSCORE_COLD=sqrt(LIG_MEAN_COLD*REC_MEAN_COLD)/(M+sqrt(LIG_MEAN_COLD*REC_MEAN_COLD))
LRSCORE_RT=sqrt(LIG_MEAN_RT*REC_MEAN_RT)/(M+sqrt(LIG_MEAN_RT*REC_MEAN_RT))
DIF_LRSCORE=LRSCORE_COLD-LRSCORE_RT
with M is overall mean of log2(LFQ) matrix =21.756
Sum score is sum of ligand and receptor normalized log2 protein levels
SUMSCORE_COLD=LIG_MEAN_NORM_COLD+REC_MEAN_NORM_COLD
SUMSCORE_RT=LIG_MEAN_NORM_RT+REC_MEAN_NORM_RT
DIF_SUMSCORE=SUMSCORE_COLD-SUMSCORE_RT
